# Supplementary material for: Gastric Microbiota in a Low–Helicobacter pylori Prevalence General Population and Their Associations With Gastric Lesions
Source: Clin Transl Gastroenterol. 2020 Jul 27;11(7):e00191. doi: 10.14309/ctg.0000000000000191 (PMC7431247; doi:10.14309/ctg.0000000000000191)
Supplement: SUPPLEMENTARY MATERIAL [file ct9-11-e00191-s001.xlsx]

## Sheet: References
References
14	Coker OO, Dai Z, Nie Y, Zhao G, Cao L, Nakatsu G, et al. Mucosal microbiome dysbiosis in gastric carcinogenesis. Gut 2018;67:1024-32.
42	Patil S, Rao RS, Sanketh DS, Amrutha N. Microbial flora in oral diseases. J Contemp Dent Pract 2013;14:1202-8.
43	Rams TE, Hawley CE, Whitaker EJ, Degener JE, van Winkelhoff AJ. Centipeda periodontii in human periodontitis. Odontology 2015;103:286-91.
47	Jo HJ, Kim J, Kim N, Park JH, Nam RH, Seok YJ, et al. Analysis of Gastric Microbiota by Pyrosequencing: Minor Role of Bacteria Other Than Helicobacter pylori in the Gastric Carcinogenesis. Helicobacter 2016;21:364-74.
48	Ayanaba A, Alexander M. Microbial formation of nitrosamines in vitro. Appl Microbiol 1973;25:862-8.
50	Brandi G, Biavati B, Calabrese C, Granata M, Nannetti A, Mattarelli P, et al. Urease-positive bacteria other than Helicobacter pylori in human gastric juice and mucosa. Am J Gastroenterol 2006;101:1756-61.

## Sheet: Normal_vs_HPgastr
	baseMean	log2FoldChange	lfcSE	stat	pvalue	padj	Domain	Phylum	Class	Order	Family	Genus	Reference
Otu98	29.965	-5.90834	1.98522	-2.97617	0.00291874	0.0356503	Bacteria	Bacteroidetes	Bacteroidia	Bacteroidales	Porphyromonadaceae	Porphyromonas
Otu101	23.8405	18.3153	5.34521	3.42648	0.000611463	0.0111141	Bacteria	Bacteroidetes	Bacteroidia	Bacteroidales	Prevotellaceae	Prevotella	14, 42 & 43
Otu147	35.7316	-1.61314	0.481507	-3.35018	0.000807596	0.0115082	Bacteria	Bacteroidetes	Bacteroidia	Bacteroidales	Prevotellaceae	Prevotella	14, 42 & 43
Otu7	849.92	-12.7018	0.657173	-19.3279	3.12958e-83	5.35158e-81	Bacteria	Proteobacteria	Epsilonproteobacteria	Campylobacterales	Helicobacteraceae	Helicobacter	50
Otu59	25.3211	2.27769	0.538715	4.228	2.35773e-05	0.00100362	Bacteria	Actinobacteria	Actinobacteria	Actinomycetales	Micrococcaceae	Micrococcus
Otu89	5.31918	1.87248	0.551788	3.39348	0.000690095	0.0111141	Bacteria	Proteobacteria	Betaproteobacteria	Burkholderiales	Burkholderiaceae	Ralstonia
Otu32	42.76	1.46629	0.395811	3.70453	0.000211784	0.00517359	Bacteria	Proteobacteria	Betaproteobacteria	Burkholderiales	Comamonadaceae	Pelomonas
Otu19	69.6456	1.34526	0.39756	3.38378	0.00071494	0.0111141	Bacteria	Proteobacteria	Betaproteobacteria	Burkholderiales	Burkholderiaceae	Burkholderia
Otu62	12.0978	1.46143	0.465514	3.13938	0.00169306	0.0222702	Bacteria	Proteobacteria	Gammaproteobacteria	Aeromonadales	Aeromonadaceae	Aeromonas
Otu44	217.387	-2.82858	0.650436	-4.34875	1.36918e-05	0.000780431	Bacteria	Proteobacteria	Gammaproteobacteria	Pasteurellales	Pasteurellaceae	Haemophilus	47 & 48
Otu61	47.5935	1.36084	0.385908	3.52633	0.000421361	0.00900659	Bacteria	Proteobacteria	Gammaproteobacteria	Pseudomonadales	Moraxellaceae	Acinetobacter
Otu79	6.46664	2.4639	0.659664	3.73508	0.000187656	0.00517359	Bacteria	Proteobacteria	Alphaproteobacteria	Sphingomonadales	Sphingomonadaceae	Sphingobium
Otu36	24.4926	1.70533	0.408122	4.17849	2.93456e-05	0.00100362	Bacteria	Proteobacteria	Alphaproteobacteria	Caulobacterales	Caulobacteraceae	Caulobacter
Otu13	97.4581	1.61032	0.358188	4.49573	6.93323e-06	0.000592791	Bacteria	Proteobacteria	Alphaproteobacteria	Rhizobiales	Bradyrhizobiaceae	Bradyrhizobium
Sign on Fold Change values: Negative means greater in HP gastritis group. Positive means greater in Normal group
Red font means some species within the genus are known pathogens (see references sheet)

## Sheet: Normal_vs_AtrophicGastr
	baseMean	log2FoldChange	lfcSE	stat	pvalue	padj	Domain	Phylum	Class	Order	Family	Genus	Reference
Otu139	2.31987	24.5438	1.75167	14.0117	1.32193e-44	4.28307e-42	Bacteria	Firmicutes	Clostridia	Clostridiales	Peptoniphilaceae	Peptoniphilus
Otu156	1.96935	9.01486	2.87415	3.13653	0.00170959	0.0395649	Bacteria	Firmicutes	Bacilli	Lactobacillales	Streptococcaceae	Lactococcus
Otu101	23.8405	30	8.69299	3.45106	0.000558399	0.0164474	Bacteria	Bacteroidetes	Bacteroidia	Bacteroidales	Prevotellaceae	Prevotella	14, 42 & 43
Otu7	849.92	-9.48647	1.0555	-8.98762	2.52646e-19	4.09287e-17	Bacteria	Proteobacteria	Epsilonproteobacteria	Campylobacterales	Helicobacteraceae	Helicobacter	50
Otu296	2.69194	15.0774	2.37254	6.35499	2.08435e-10	1.68833e-08	Bacteria	Actinobacteria	Actinobacteria	Actinomycetales	Actinomycetaceae	Mobiluncus
Otu228	0.643328	15.727	4.38781	3.58425	0.000338052	0.0136911	Bacteria	Actinobacteria	Actinobacteria	Actinomycetales	Propionibacteriaceae	Propionibacterium
Otu18	81.3491	2.94807	0.73028	4.03691	5.41599e-05	0.00350956	Bacteria	Actinobacteria	Actinobacteria	Actinomycetales	Propionibacteriaceae	Propionibacterium
Otu35	26.9516	2.37551	0.741259	3.2047	0.00135203	0.0336968	Bacteria	Actinobacteria	Actinobacteria	Actinomycetales	Corynebacteriaceae	Corynebacterium	50
Otu251	1.23015	22.6314	3.29153	6.87566	6.17019e-12	6.66381e-10	Bacteria	Proteobacteria	Betaproteobacteria	Burkholderiales	Comamonadaceae	Curvibacter
Otu32	42.76	2.3924	0.676057	3.53876	0.00040201	0.0143808	Bacteria	Proteobacteria	Betaproteobacteria	Burkholderiales	Comamonadaceae	Pelomonas
Otu19	69.6456	2.68807	0.676669	3.9725	7.11216e-05	0.00384057	Bacteria	Proteobacteria	Betaproteobacteria	Burkholderiales	Burkholderiaceae	Burkholderia
Otu36	24.4926	2.67009	0.688735	3.8768	0.000105839	0.00489884	Bacteria	Proteobacteria	Alphaproteobacteria	Caulobacterales	Caulobacteraceae	Caulobacter
Otu13	97.4581	1.97073	0.590052	3.33992	0.000838022	0.0226266	Bacteria	Proteobacteria	Alphaproteobacteria	Rhizobiales	Bradyrhizobiaceae	Bradyrhizobium
Otu160	1.89723	7.24749	2.06332	3.51254	0.000443852	0.0143808	Bacteria	Proteobacteria	Alphaproteobacteria	Rhodospirillales	Acetobacteraceae	Gluconacetobacter
Sign on Fold Change values: Negative means greater in Atrophic gastritis group. Positive means greater in Normal group
Red font means some species within the genus are known pathogens (see references sheet)

## Sheet: Normal_vs_postHPseroP
	baseMean	log2FoldChange	lfcSE	stat	pvalue	padj	Domain	Phylum	Class	Order	Family	Genus	Reference
Otu14	372.726	-1.04878	0.343365	-3.05442	0.00225497	0.0425626	Bacteria	Firmicutes	Bacilli	Lactobacillales	Carnobacteriaceae	Granulicatella
Otu579	65.031	-1.90137	0.629906	-3.01851	0.00254024	0.0426196	Bacteria	Firmicutes	Clostridia	Clostridiales	Lachnospiraceae	Stomatobaculum
Otu284	5.26326	5.71157	1.77585	3.21625	0.00129876	0.0383432	Bacteria	Bacteroidetes	Bacteroidia	Bacteroidales	Porphyromonadaceae	Porphyromonas
Otu98	29.965	-8.33802	2.32178	-3.59122	0.000329135	0.0248497	Bacteria	Bacteroidetes	Bacteroidia	Bacteroidales	Porphyromonadaceae	Porphyromonas
Otu10	2419.99	-1.40005	0.441634	-3.17016	0.00152357	0.0383432	Bacteria	Bacteroidetes	Bacteroidia	Bacteroidales	Prevotellaceae	Prevotella	14, 42 & 43
Otu136	35.2663	-2.41788	0.610866	-3.95812	7.5541e-05	0.0114067	Bacteria	Bacteroidetes	Bacteroidia	Bacteroidales	Prevotellaceae	Prevotella	14, 42 & 43
Otu153	6.8567	-2.31167	0.702153	-3.29226	0.000993864	0.0375184	Bacteria	Proteobacteria	Betaproteobacteria	Neisseriales	Neisseriaceae	Kingella
Otu11	1113.27	-1.22918	0.402029	-3.05744	0.00223234	0.0425626	Bacteria	Proteobacteria	Gammaproteobacteria	Pasteurellales	Pasteurellaceae	Haemophilus	47 & 48
Otu69	57.9239	-2.35305	0.678668	-3.46716	0.000525983	0.0264745	Bacteria	Proteobacteria	Gammaproteobacteria	Pasteurellales	Pasteurellaceae	Haemophilus	47 & 48
Sign on Fold Change values: Negative means greater in postHPseroP group. Positive means greater in Normal group
Red font means some species within the genus are known pathogens (see references sheet)

## Sheet: AtrophicGastr_vs_AntChemGastr
	baseMean	log2FoldChange	lfcSE	stat	pvalue	padj	Domain	Phylum	Class	Order	Family	Genus	References
Otu139	2.31987	-25.6716	1.84655	-13.9025	6.11748e-44	1.59054e-41	Bacteria	Firmicutes	Clostridia	Clostridiales	Peptoniphilaceae	Peptoniphilus
Otu156	1.96935	-10.7954	3.03758	-3.55396	0.000379482	0.00802554	Bacteria	Firmicutes	Bacilli	Lactobacillales	Streptococcaceae	Lactococcus
Otu101	23.8405	-27.5546	9.19275	-2.99742	0.00272272	0.0337098	Bacteria	Bacteroidetes	Bacteroidia	Bacteroidales	Prevotellaceae	Prevotella	14, 42 & 43
Otu7	849.92	8.91609	1.12152	7.94999	1.8652e-15	2.42476e-13	Bacteria	Proteobacteria	Epsilonproteobacteria	Campylobacterales	Helicobacteraceae	Helicobacter	50
Otu27	170.854	1.93485	0.638473	3.03043	0.00244202	0.0317462	Bacteria	Actinobacteria	Actinobacteria	Coriobacteriales	Coriobacteriaceae	Atopobium
Otu276	3.38425	-5.1651	1.67684	-3.08027	0.00206815	0.0294425	Bacteria	Actinobacteria	Actinobacteria	Actinomycetales	Micrococcaceae	Kocuria
Otu296	2.69194	-14.0735	2.50619	-5.6155	1.95994e-08	1.27396e-06	Bacteria	Actinobacteria	Actinobacteria	Actinomycetales	Actinomycetaceae	Mobiluncus
Otu228	0.643328	-16.8769	4.63853	-3.63842	0.000274316	0.00648382	Bacteria	Actinobacteria	Actinobacteria	Actinomycetales	Propionibacteriaceae	Propionibacterium
Otu18	81.3491	-3.35398	0.769209	-4.3603	1.29886e-05	0.000562839	Bacteria	Actinobacteria	Actinobacteria	Actinomycetales	Propionibacteriaceae	Propionibacterium
Otu35	26.9516	-2.44457	0.780106	-3.13364	0.00172654	0.0264059	Bacteria	Actinobacteria	Actinobacteria	Actinomycetales	Corynebacteriaceae	Corynebacterium	50
Otu210	5.88622	-3.17032	1.08598	-2.91931	0.00350807	0.041459	Bacteria	Actinobacteria	Actinobacteria	Actinomycetales	Corynebacteriaceae	Corynebacterium	50
Otu67	18.9474	-2.50062	0.790488	-3.16339	0.00155942	0.0253406	Bacteria	Proteobacteria	Betaproteobacteria	Burkholderiales	Comamonadaceae	Delftia
Otu251	1.23015	-22.8315	3.47749	-6.56553	5.18479e-11	4.49348e-09	Bacteria	Proteobacteria	Betaproteobacteria	Burkholderiales	Comamonadaceae	Curvibacter
Otu32	42.76	-2.75391	0.711992	-3.8679	0.000109778	0.00356778	Bacteria	Proteobacteria	Betaproteobacteria	Burkholderiales	Comamonadaceae	Pelomonas
Otu19	69.6456	-3.17521	0.7143	-4.44521	8.78061e-06	0.000456592	Bacteria	Proteobacteria	Betaproteobacteria	Burkholderiales	Burkholderiaceae	Burkholderia
Otu62	12.0978	-2.52583	0.823155	-3.06847	0.00215157	0.0294425	Bacteria	Proteobacteria	Gammaproteobacteria	Aeromonadales	Aeromonadaceae	Aeromonas
Otu360	0.667724	-31.2171	9.19197	-3.39613	0.000683465	0.0118467	Bacteria	Proteobacteria	Gammaproteobacteria	Enterobacteriales	Enterobacteriaceae	Ewingella
Otu61	47.5935	-2.55179	0.672101	-3.79673	0.000146618	0.00381206	Bacteria	Proteobacteria	Gammaproteobacteria	Pseudomonadales	Moraxellaceae	Acinetobacter
Otu24	77.5515	-2.8879	0.815966	-3.53924	0.000401277	0.00802554	Bacteria	Proteobacteria	Alphaproteobacteria	Caulobacterales	Caulobacteraceae	Asticcacaulis
Otu36	24.4926	-3.07896	0.724824	-4.24787	2.1581e-05	0.00080158	Bacteria	Proteobacteria	Alphaproteobacteria	Caulobacterales	Caulobacteraceae	Caulobacter
Otu13	97.4581	-2.37861	0.623297	-3.81618	0.000135533	0.00381206	Bacteria	Proteobacteria	Alphaproteobacteria	Rhizobiales	Bradyrhizobiaceae	Bradyrhizobium
Otu160	1.89723	-7.49342	2.17975	-3.43775	0.00058657	0.0108934	Bacteria	Proteobacteria	Alphaproteobacteria	Rhodospirillales	Acetobacteraceae	Gluconacetobacter
Sign on Fold Change values: Negative means greater in Antrum chemical gastritis group. Positive means greater in Atrophic gastritis group
Red font means some species within the genus are known pathogens (see references sheet)

## Sheet: AtrophicGastr_vs_postHPseroP
	baseMean	log2FoldChange	lfcSE	stat	pvalue	padj	Domain	Phylum	Class	Order	Family	Genus	Reference
Otu139	2.31987	-25.0317	2.05448	-12.184	3.78351e-34	9.83714e-32	Bacteria	Firmicutes	Clostridia	Clostridiales	Peptoniphilaceae	Peptoniphilus
Otu156	1.96935	-14.0105	3.38219	-4.14244	3.43629e-05	0.00178687	Bacteria	Firmicutes	Bacilli	Lactobacillales	Streptococcaceae	Lactococcus
Otu101	23.8405	-34.1427	10.2755	-3.32272	0.00089143	0.0310555	Bacteria	Bacteroidetes	Bacteroidia	Bacteroidales	Prevotellaceae	Prevotella	14, 42 & 43
Otu7	849.92	8.74778	1.26392	6.92116	4.47967e-12	5.82358e-10	Bacteria	Proteobacteria	Epsilonproteobacteria	Campylobacterales	Helicobacteraceae	Helicobacter	50
Otu296	2.69194	-11.7408	2.80448	-4.18644	2.83368e-05	0.00178687	Bacteria	Actinobacteria	Actinobacteria	Actinomycetales	Actinomycetaceae	Mobiluncus
Otu251	1.23015	-19.0415	3.88909	-4.89613	9.77405e-07	8.47084e-05	Bacteria	Proteobacteria	Betaproteobacteria	Burkholderiales	Comamonadaceae	Curvibacter
Otu152	4.12339	-7.25913	1.81001	-4.01056	6.05761e-05	0.00262496	Bacteria	Proteobacteria	Gammaproteobacteria	Pseudomonadales	Pseudomonadaceae	Pseudomonas
Otu36	24.4926	-2.51915	0.794981	-3.16882	0.0015306	0.0442174	Bacteria	Proteobacteria	Alphaproteobacteria	Caulobacterales	Caulobacteraceae	Caulobacter
Otu160	1.89723	-8.01026	2.42493	-3.3033	0.000955554	0.0310555	Bacteria	Proteobacteria	Alphaproteobacteria	Rhodospirillales	Acetobacteraceae	Gluconacetobacter
Sign on Fold Change values: Negative means greater in postHPseroP group. Positive means greater in Atrophic Gastritis group
Red font means some species within the genus are known pathogens (see references sheet)

## Sheet: HPgastr_vs_AntChemGastr
	baseMean	log2FoldChange	lfcSE	stat	pvalue	padj	Domain	Phylum	Class	Order	Family	Genus	References
Otu156	1.96935	-5.88335	1.95891	-3.00337	0.00267007	0.033684	Bacteria	Firmicutes	Bacilli	Lactobacillales	Streptococcaceae	Lactococcus
Otu7	849.92	12.1314	0.733558	16.5377	1.96232e-61	3.21821e-59	Bacteria	Proteobacteria	Epsilonproteobacteria	Campylobacterales	Helicobacteraceae	Helicobacter	50
Otu102	10.1111	-2.17541	0.740648	-2.93716	0.00331228	0.0340125	Bacteria	Actinobacteria	Actinobacteria	Actinomycetales	Brevibacteriaceae	Brevibacterium
Otu276	3.38425	-3.12794	1.06461	-2.9381	0.00330229	0.0340125	Bacteria	Actinobacteria	Actinobacteria	Actinomycetales	Micrococcaceae	Kocuria
Otu59	25.3211	-2.35195	0.592603	-3.96885	7.22213e-05	0.00148054	Bacteria	Actinobacteria	Actinobacteria	Actinomycetales	Micrococcaceae	Micrococcus
Otu89	5.31918	-1.91523	0.608823	-3.14579	0.00165639	0.0226373	Bacteria	Proteobacteria	Betaproteobacteria	Burkholderiales	Burkholderiaceae	Ralstonia
Otu67	18.9474	-1.42587	0.48555	-2.9366	0.00331829	0.0340125	Bacteria	Proteobacteria	Betaproteobacteria	Burkholderiales	Comamonadaceae	Delftia
Otu93	9.81794	-2.13329	0.671048	-3.17904	0.00147764	0.0220303	Bacteria	Proteobacteria	Betaproteobacteria	Burkholderiales	Comamonadaceae	Variovorax
Otu32	42.76	-1.8278	0.438451	-4.16878	3.06239e-05	0.000768633	Bacteria	Proteobacteria	Betaproteobacteria	Burkholderiales	Comamonadaceae	Pelomonas
Otu19	69.6456	-1.8324	0.441219	-4.15305	3.28075e-05	0.000768633	Bacteria	Proteobacteria	Betaproteobacteria	Burkholderiales	Burkholderiaceae	Burkholderia
Otu62	12.0978	-1.71102	0.51101	-3.34831	0.000813061	0.0133342	Bacteria	Proteobacteria	Gammaproteobacteria	Aeromonadales	Aeromonadaceae	Aeromonas
Otu61	47.5935	-2.19742	0.428156	-5.1323	2.86223e-07	2.04546e-05	Bacteria	Proteobacteria	Gammaproteobacteria	Pseudomonadales	Moraxellaceae	Acinetobacter
Otu116	9.6156	-5.11569	1.2121	-4.22052	2.43739e-05	0.000768633	Bacteria	Proteobacteria	Gammaproteobacteria	Oceanospirillales	Halomonadaceae	Halomonas
Otu79	6.46664	-2.65657	0.728618	-3.64604	0.000266315	0.00485285	Bacteria	Proteobacteria	Alphaproteobacteria	Sphingomonadales	Sphingomonadaceae	Sphingobium
Otu36	24.4926	-2.11421	0.449535	-4.7031	2.56244e-06	0.00010506	Bacteria	Proteobacteria	Alphaproteobacteria	Caulobacterales	Caulobacteraceae	Caulobacter
Otu13	97.4581	-2.0182	0.397155	-5.08165	3.74169e-07	2.04546e-05	Bacteria	Proteobacteria	Alphaproteobacteria	Rhizobiales	Bradyrhizobiaceae	Bradyrhizobium
Sign on Fold Change values: Negative means greater in Antrum chemical gastritis group. Positive means greater in HP gastritis group
Red font means some species within the genus are known pathogens (see references sheet)

## Sheet: HPgast_vs_postHPseroP
	baseMean	log2FoldChange	lfcSE	stat	pvalue	padj	Domain	Phylum	Class	Order	Family	Genus	Reference
Otu156	1.96935	-9.09846	2.47448	-3.67692	0.000236064	0.0130229	Bacteria	Firmicutes	Bacilli	Lactobacillales	Streptococcaceae	Lactococcus
Otu513	0.883923	-34.9714	7.55201	-4.63075	3.64351e-06	0.000402001	Bacteria	Firmicutes	Bacilli	Bacillales	Bacillaceae_1	Bacillus
Otu7	849.92	11.9631	0.943268	12.6826	7.3852e-37	2.4445e-34	Bacteria	Proteobacteria	Epsilonproteobacteria	Campylobacterales	Helicobacteraceae	Helicobacter	50
Otu250	0.318969	-30.1609	7.55188	-3.99383	6.50139e-05	0.0053799	Bacteria	Actinobacteria	Actinobacteria	Actinomycetales	Nocardioidaceae	Nocardioides
Otu603	0.302623	-37.4024	7.54864	-4.95486	7.23829e-07	0.000119794	Bacteria	Actinobacteria	Actinobacteria	Actinomycetales	Corynebacteriaceae	Corynebacterium	50
Otu1394	0.198243	25.6627	7.55235	3.39797	0.000678871	0.0321009	Bacteria	Proteobacteria	Betaproteobacteria	Burkholderiales	Comamonadaceae	Comamonas
Otu79	6.46664	-3.35492	0.905803	-3.70381	0.000212387	0.0130229	Bacteria	Proteobacteria	Alphaproteobacteria	Sphingomonadales	Sphingomonadaceae	Sphingobium
Sign on Fold Change values: Negative means greater in postHPseroP group. Positive means greater in HP gastritis group
Red font means some species within the genus are known pathogens (see references sheet)

## Sheet: No_difference_groups
Group1	Group2	Comments
Normal	Antrum chemical gastritis	No Statistical differerence found
HP Gastritis	Atrophic gastritis group	No Statistical differerence found
Antrum chemical gastritis	Post HP & SeroP	No Statistical differerence found
No statistical difference were found for the groups above.
