# Supplementary material for: Gastric Microbiota in a Low–Helicobacter pylori Prevalence General Population and Their Associations With Gastric Lesions
Source: Clin Transl Gastroenterol. 2020 Jul 27;11(7):e00191. doi: 10.14309/ctg.0000000000000191 (PMC7431247; doi:10.14309/ctg.0000000000000191)
Supplement: SUPPLEMENTARY MATERIAL [file ct9-11-e00191-s002.xlsx]

## Sheet: Network_statistics
Group	Nodes (edges)	Network Diameter	Avg. clustering coefficient	Avg. path length	Average degree	Modularity (no. of modules)	Communities
Normal	330 (268)	4	0.77	1.94	11.17	0.22 (41)	4
HP gastritis	127 (44)	7	0.42	2.83	3.67	0.38 (24)	4
Atrophic gastritis	92 (148)	5	0.37	2.48	5.29	0.26 (56)	2
