# Supplementary material for: Gastric Microbiota in a Low–Helicobacter pylori Prevalence General Population and Their Associations With Gastric Lesions
Source: Clin Transl Gastroenterol. 2020 Jul 27;11(7):e00191. doi: 10.14309/ctg.0000000000000191 (PMC7431247; doi:10.14309/ctg.0000000000000191)
Supplement: SUPPLEMENTARY MATERIAL [file ct9-11-e00191-s005.xls]

## Sheet: multi_group_pathway_predictions
Level_1	Level_2	Level_3	p-values	p-values (corrected)	Effect size	Note	Antr chem gastr: mean rel. freq. (%)	Antr chem gastr: std. dev. (%)	HP gastritis: mean rel. freq. (%)	HP gastritis: std. dev. (%)	case: mean rel. freq. (%)	case: std. dev. (%)	normal: mean rel. freq. (%)	normal: std. dev. (%)	postHP & seroP: mean rel. freq. (%)	postHP & seroP: std. dev. (%)	1004rhc	1004rhc: parent seq. count	1004rhc: rel. freq. (%)	100ag3	100ag3: parent seq. count	100ag3: rel. freq. (%)	1014rhc	1014rhc: parent seq. count	1014rhc: rel. freq. (%)	1026rhc	1026rhc: parent seq. count	1026rhc: rel. freq. (%)	1045rhc	1045rhc: parent seq. count	1045rhc: rel. freq. (%)	1053rhc	1053rhc: parent seq. count	1053rhc: rel. freq. (%)	1065rhc	1065rhc: parent seq. count	1065rhc: rel. freq. (%)	108ag2	108ag2: parent seq. count	108ag2: rel. freq. (%)	1093rhc	1093rhc: parent seq. count	1093rhc: rel. freq. (%)	1095rhc	1095rhc: parent seq. count	1095rhc: rel. freq. (%)	109ag2	109ag2: parent seq. count	109ag2: rel. freq. (%)
Cellular Processes	Cell Motility	Flagellar assembly	1.38149208797e-14	1.1154269451e-13	0.214619407343		0.173341880094	0.106706348649	0.462755914586	0.359889864169	0.264111096365	0.34255453036	0.179116861286	0.126737344769	0.12959103674	0.0620481455189	3849.0	2951933.0	0.130389138236	19053.0	7695083.0	0.247599668516	1397.0	1918722.0	0.0728088800775	4181.0	3530271.0	0.118432834193	3925.0	3802678.0	0.10321673305	8876.0	6920402.0	0.128258445102	3977.0	1841463.0	0.215969585053	14966.0	9665333.0	0.154842052519	33965.0	9598545.0	0.35385571459	11654.0	2685488.0	0.43396209553	11647.0	7463930.0	0.156043799982
Cellular Processes	Cell Motility	Bacterial motility proteins	2.258070197e-05	4.3187912696e-05	0.0868984195895		0.525418198217	0.24426020254	0.829953543495	0.460373011504	0.563844058227	0.438982881859	0.553977085984	0.30936155638	0.422261918902	0.133117902115	14746.0	2951933.0	0.499537082989	45870.0	7695083.0	0.596094934908	7394.0	1918722.0	0.385360672364	9788.0	3530271.0	0.277259167922	13105.0	3802678.0	0.34462555073	23899.0	6920402.0	0.345341209947	10117.0	1841463.0	0.549400123706	44774.0	9665333.0	0.463243221936	88047.0	9598545.0	0.917295277566	30705.0	2685488.0	1.1433676114	30776.0	7463930.0	0.412329697626
Cellular Processes	Cell Growth and Death	Apoptosis	2.77769600455e-05	5.0461477416e-05	0.0855137218382		0.0163295638982	0.00896952115379	0.00891900981791	0.0044989043409	0.00943579862603	0.00223913370737	0.0156821684745	0.00875626158094	0.0131798129154	0.00509209107453	376.0	2951933.0	0.0127374164658	1771.0	7695083.0	0.0230146965276	92.0	1918722.0	0.00479485824419	454.0	3530271.0	0.012860202517	318.0	3802678.0	0.00836252767129	647.0	6920402.0	0.00934916786626	109.0	1841463.0	0.00591920663081	1103.0	9665333.0	0.0114119192789	3030.0	9598545.0	0.0315672844165	722.0	2685488.0	0.0268852439482	670.0	7463930.0	0.00897650433485
Cellular Processes	Cell Growth and Death	Cell cycle - Caulobacter	3.12008129466e-05	5.30836714491e-05	0.0847349417576		0.576114557843	0.0294895328445	0.601400486417	0.0214953279778	0.595789455237	0.0252871104469	0.576985299311	0.0288061292794	0.584174507506	0.0168119219326	16956.0	2951933.0	0.574403280833	44621.0	7695083.0	0.579863790943	10634.0	1918722.0	0.554223071399	21150.0	3530271.0	0.599104148095	22992.0	3802678.0	0.604626528988	42014.0	6920402.0	0.607103460175	11077.0	1841463.0	0.601532585776	58209.0	9665333.0	0.60224515803	54463.0	9598545.0	0.56740891458	14375.0	2685488.0	0.535284462265	45354.0	7463930.0	0.607642354631
Cellular Processes	Cell Growth and Death	Meiosis - yeast	0.000620188285511	0.00079764629051	0.0642492342232		0.0198764119637	0.0163603809747	0.00911325938224	0.00420568731004	0.00995569906134	0.00682124282519	0.0209406163074	0.0186383665486	0.0138540010196	0.0062433740567	355.0	2951933.0	0.0120260182057	1349.0	7695083.0	0.0175306751077	931.0	1918722.0	0.0485218807102	332.0	3530271.0	0.00940437717104	344.0	3802678.0	0.00904625634882	854.0	6920402.0	0.0123403235824	165.0	1841463.0	0.00896026691821	843.0	9665333.0	0.00872189297565	3344.0	9598545.0	0.0348386135607	1027.0	2685488.0	0.0382425838432	736.0	7463930.0	0.00986075700067
Cellular Processes	Transport and Catabolism	Peroxisome	0.000626099173137	0.000798184910783	0.0641826574194		0.204196049373	0.0253039434532	0.1888458466	0.00687164696288	0.188135797948	0.00816846797929	0.205171397291	0.0259264002431	0.195349383773	0.0103044575611	6137.0	2951933.0	0.207897672474	16074.0	7695083.0	0.208886635791	5264.0	1918722.0	0.274349280406	6919.0	3530271.0	0.195990619417	7488.0	3802678.0	0.196913859128	13560.0	6920402.0	0.195942374446	3505.0	1841463.0	0.190337791202	18074.0	9665333.0	0.186998213098	22694.0	9598545.0	0.236431667508	6815.0	2685488.0	0.253771381589	13935.0	7463930.0	0.186697892397
Cellular Processes	Cell Motility	Bacterial chemotaxis	0.000834727301264	0.00101094750931	0.0621586310755		0.23241238665	0.10782326733	0.329359795481	0.160131395903	0.227777632359	0.158015771305	0.241203960139	0.130190192795	0.186057410642	0.0539962687455	5312.0	2951933.0	0.179949883686	21494.0	7695083.0	0.279321223696	1859.0	1918722.0	0.0968874073472	4963.0	3530271.0	0.140584108132	5335.0	3802678.0	0.140295865177	12691.0	6920402.0	0.183385300449	4579.0	1841463.0	0.248660983142	20866.0	9665333.0	0.215884957094	39267.0	9598545.0	0.409093253196	12926.0	2685488.0	0.481327788469	15847.0	7463930.0	0.212314424171
Cellular Processes	Cell Motility	Cytoskeleton proteins	0.00150961775916	0.00173313361525	0.0579535932369		0.249020125457	0.0292615094832	0.269766117987	0.0202435160744	0.269376644416	0.0220660720075	0.252990337764	0.0274101708445	0.258798223522	0.0198220838964	7233.0	2951933.0	0.245025886428	18470.0	7695083.0	0.240023401957	4736.0	1918722.0	0.246830963527	8878.0	3530271.0	0.251482110014	10045.0	3802678.0	0.264155944837	20251.0	6920402.0	0.292627509211	5263.0	1841463.0	0.285805362367	26619.0	9665333.0	0.275406962181	21318.0	9598545.0	0.222096161449	5351.0	2685488.0	0.199256150093	21213.0	7463930.0	0.284206845455
Cellular Processes	Cell Growth and Death	p53 signaling pathway	0.00154518985584	0.00173313361525	0.0577872837399		0.00525172529201	0.00748080691365	0.000707129387149	0.00137627647214	0.000333387639269	0.000397793677826	0.00543214324231	0.00835509942062	0.00231189308897	0.00318876933265	59.0	2951933.0	0.00199869034968	806.0	7695083.0	0.0104742210058	52.0	1918722.0	0.00271013726845	14.0	3530271.0	0.000396570121671	1.0	3802678.0	2.6297256828e-05	25.0	6920402.0	0.00036125069035	4.0	1841463.0	0.000217218591957	157.0	9665333.0	0.00162436203698	1699.0	9598545.0	0.0177005994138	438.0	2685488.0	0.0163098848328	29.0	7463930.0	0.000388535262255
Cellular Processes and Signaling	Cell motility and secretion	Cell motility and secretion_Unclassified	8.21243706814e-22	2.38708170781e-20	0.300504082865		0.207885039479	0.020692460825	0.265942480509	0.0551533489096	0.238961528018	0.0494834095439	0.211214878585	0.018956057262	0.212930059695	0.0162451310548	6395.0	2951933.0	0.216637708241	15997.0	7695083.0	0.207885996811	1754.0	1918722.0	0.0914150147859	7007.0	3530271.0	0.198483345896	8432.0	3802678.0	0.221738469573	14419.0	6920402.0	0.208354948166	3979.0	1841463.0	0.216078194349	20210.0	9665333.0	0.209097813805	21133.0	9598545.0	0.220168785998	6197.0	2685488.0	0.230758804359	16660.0	7463930.0	0.223206809281
Cellular Processes and Signaling	Signal transduction mechanisms	Signal transduction mechanisms_Unclassified	1.0549237081e-16	1.27762982425e-15	0.240904756118		0.387990006966	0.0310184677671	0.320385046838	0.0581301513385	0.349592458878	0.0571701655307	0.388961910228	0.0371827146616	0.37589593667	0.0250821005736	12059.0	2951933.0	0.40851198181	30200.0	7695083.0	0.392458404932	8296.0	1918722.0	0.432371130367	13300.0	3530271.0	0.376741615587	14387.0	3802678.0	0.378338633984	23649.0	6920402.0	0.341728703044	6470.0	1841463.0	0.35135107249	37034.0	9665333.0	0.383163208138	38647.0	9598545.0	0.402633940873	11045.0	2685488.0	0.41128465292	26182.0	7463930.0	0.350780352978
Cellular Processes and Signaling	Electron transfer carriers	Electron transfer carriers_Unclassified	1.09423762726e-14	9.35465893111e-14	0.215898923738		0.0280071467226	0.00880651265565	0.0450236181496	0.0204921198672	0.0346404686993	0.0193531756351	0.0274873858531	0.00714532429567	0.0283892154278	0.00749168012759	653.0	2951933.0	0.022121098277	2655.0	7695083.0	0.0345025518243	115.0	1918722.0	0.00599357280523	981.0	3530271.0	0.0277882349542	916.0	3802678.0	0.0240882872544	1699.0	6920402.0	0.0245505969162	628.0	1841463.0	0.0341033189372	2711.0	9665333.0	0.0280486973392	3201.0	9598545.0	0.0333488044282	781.0	2685488.0	0.0290822375673	1907.0	7463930.0	0.0255495429352
Cellular Processes and Signaling	Inorganic ion transport and metabolism	Inorganic ion transport and metabolism_Unclassified	2.99831400945e-05	5.24071343237e-05	0.0850017925653		0.230437201228	0.0384684467123	0.194820021787	0.0322675904656	0.202129914741	0.0287929302112	0.232179038929	0.0448965897346	0.225724246824	0.0326349563164	7051.0	2951933.0	0.23886043484	19217.0	7695083.0	0.249730899589	4415.0	1918722.0	0.230101077697	7122.0	3530271.0	0.201740886181	8088.0	3802678.0	0.212692213224	13995.0	6920402.0	0.202228136458	3580.0	1841463.0	0.194410639801	20360.0	9665333.0	0.210649752057	25713.0	9598545.0	0.267884351222	7930.0	2685488.0	0.295290837271	12695.0	7463930.0	0.170084660494
Cellular Processes and Signaling	Membrane and intracellular structural molecules	Membrane and intracellular structural molecules_Unclassified	0.00104211468413	0.0012516859567	0.0605894845011		0.677431635946	0.0884475365606	0.741261277554	0.0475384538432	0.742846740147	0.0381572969316	0.685760829876	0.0896835247774	0.710281568758	0.088557984573	21216.0	2951933.0	0.718715499302	55546.0	7695083.0	0.721837568224	6043.0	1918722.0	0.314949221409	26673.0	3530271.0	0.755551061094	28880.0	3802678.0	0.759464777191	49967.0	6920402.0	0.722024529789	13515.0	1841463.0	0.733927317573	68731.0	9665333.0	0.711108453273	64187.0	9598545.0	0.668715935592	19219.0	2685488.0	0.715661362106	52200.0	7463930.0	0.699363472058
Cellular Processes and Signaling	Germination	Germination_Unclassified	0.00873204386544	0.00818746478566	0.0451675687438		0.00219455359047	0.00131727085311	0.00130517217265	0.000833173989444	0.00122803244131	0.000556124391645	0.00221955744156	0.0018254715085	0.00176681690748	0.000944490982335	82.0	2951933.0	0.00277784082498	105.0	7695083.0	0.00136450769927	43.0	1918722.0	0.00224107504891	25.0	3530271.0	0.000708160931555	61.0	3802678.0	0.00160413266651	156.0	6920402.0	0.00225420430778	72.0	1841463.0	0.00390993465522	481.0	9665333.0	0.00497654866108	119.0	9598545.0	0.00123977123616	29.0	2685488.0	0.00107987821953	140.0	7463930.0	0.00187568747295
Environmental Information Processing	Signaling Molecules and Interaction	Bacterial toxins	3.04215795225e-16	3.40097658252e-15	0.235277174967		0.145421128704	0.0228912071744	0.190136022748	0.0470854362656	0.167241693113	0.044742741017	0.143002247492	0.0213868566334	0.15231483476	0.020422314078	4142.0	2951933.0	0.140314837769	12548.0	7695083.0	0.163065167718	1733.0	1918722.0	0.0903205362736	5106.0	3530271.0	0.144634788661	5114.0	3802678.0	0.134484171418	10279.0	6920402.0	0.148531833844	2505.0	1841463.0	0.136033143213	14439.0	9665333.0	0.149389576127	14935.0	9598545.0	0.155596499261	3612.0	2685488.0	0.134500694101	10654.0	7463930.0	0.142739816692
Environmental Information Processing	Membrane Transport	Bacterial secretion system	5.30092595978e-11	2.85333792403e-10	0.167758822649		0.704312271614	0.0391383417704	0.781927643735	0.105847357863	0.732111636932	0.101402823686	0.700075830361	0.0468751126815	0.694424560813	0.0375825007328	21234.0	2951933.0	0.719325269239	53054.0	7695083.0	0.689453252161	14839.0	1918722.0	0.773379363972	23188.0	3530271.0	0.656833427235	26233.0	3802678.0	0.689855938368	45019.0	6920402.0	0.650525793155	12837.0	1841463.0	0.697108766236	65223.0	9665333.0	0.674813790689	73041.0	9598545.0	0.760959082861	21629.0	2685488.0	0.805402965867	49436.0	7463930.0	0.662332042235
Environmental Information Processing	Membrane Transport	Secretion system	2.53809011644e-10	1.18079699756e-09	0.158501373085		1.37472708029	0.153104553225	1.66292755542	0.413679704694	1.45758693568	0.389531300448	1.37098837178	0.1631267064	1.32926880971	0.126227372869	42466.0	2951933.0	1.43858278626	108481.0	7695083.0	1.40974437833	26300.0	1918722.0	1.37070404154	43170.0	3530271.0	1.22285229661	47872.0	3802678.0	1.25890227887	79723.0	6920402.0	1.15199955147	23413.0	1841463.0	1.27143472337	124897.0	9665333.0	1.29221621231	153838.0	9598545.0	1.60272207923	46659.0	2685488.0	1.73744958086	88887.0	7463930.0	1.19088737435
Environmental Information Processing	Membrane Transport	Transporters	2.59991999463e-10	1.18079699756e-09	0.158358130407		6.0441159586	0.698189212055	5.05980819443	0.760815208499	5.3446230911	0.622383902359	5.97967530183	0.737207960063	5.81077130612	0.572893711096	175671.0	2951933.0	5.95104970201	496954.0	7695083.0	6.45807199221	121203.0	1918722.0	6.31686091054	198708.0	3530271.0	5.62868969549	204181.0	3802678.0	5.36940019639	372387.0	6920402.0	5.3810024331	98215.0	1841463.0	5.33353100225	555853.0	9665333.0	5.75099688754	613732.0	9598545.0	6.39401075892	172376.0	2685488.0	6.41879613687	405906.0	7463930.0	5.4382342814
Environmental Information Processing	Signal Transduction	MAPK signaling pathway - yeast	2.07507997717e-09	8.15076459501e-09	0.145882460672		0.0458847366573	0.00836249959515	0.0356725118409	0.0105945897879	0.0403963960556	0.0119039315251	0.0459116337574	0.0070576761242	0.0434582228703	0.00631201243913	1496.0	2951933.0	0.050678657002	3091.0	7695083.0	0.0401685076041	295.0	1918722.0	0.015374817196	1214.0	3530271.0	0.0343882948363	1771.0	3802678.0	0.0465724418423	2459.0	6920402.0	0.0355326179028	878.0	1841463.0	0.0476794809345	4658.0	9665333.0	0.0481928558488	3866.0	9598545.0	0.0402769378067	1039.0	2685488.0	0.038689430003	3568.0	7463930.0	0.047803235025
Environmental Information Processing	Membrane Transport	ABC transporters	1.57754603683e-07	4.49549066703e-07	0.119095916415		3.19966827511	0.411854298811	2.74625303639	0.308706142693	2.82204605632	0.250700500114	3.18565205503	0.449552903204	3.06119299176	0.300478764001	93316.0	2951933.0	3.16118285883	261521.0	7695083.0	3.39854683829	63760.0	1918722.0	3.32304523532	99706.0	3530271.0	2.82431575366	107625.0	3802678.0	2.83024226611	189093.0	6920402.0	2.73239907161	52856.0	1841463.0	2.87032647411	290988.0	9665333.0	3.01063605362	333105.0	9598545.0	3.47036972791	98422.0	2685488.0	3.66495772835	209208.0	7463930.0	2.80292017744
Environmental Information Processing	Signaling Molecules and Interaction	Ion channels	0.00136782093025	0.00161617866014	0.0586570577116		0.0454007749831	0.0119702445789	0.0366198302652	0.0119252189673	0.0414932330499	0.00959327796519	0.0435030280691	0.0103078578491	0.0472740335018	0.00689729238845	1306.0	2951933.0	0.0442421965539	3508.0	7695083.0	0.0455875524669	1834.0	1918722.0	0.0955844567373	2131.0	3530271.0	0.0603636378057	1659.0	3802678.0	0.0436271490776	3300.0	6920402.0	0.0476850911262	568.0	1841463.0	0.0308450400578	3665.0	9665333.0	0.0379190246213	4137.0	9598545.0	0.0431002823865	1055.0	2685488.0	0.0392852248828	2525.0	7463930.0	0.0338293633515
Environmental Information Processing	Membrane Transport	Phosphotransferase system (PTS)	0.0244758091715	0.0211735174578	0.03735727254		0.531112748392	0.128526478837	0.438895947778	0.149236511969	0.527012490129	0.145074026051	0.516330690078	0.144760998807	0.544889343759	0.1048003397	16884.0	2951933.0	0.571964201085	39554.0	7695083.0	0.51401654797	10417.0	1918722.0	0.542913460105	22289.0	3530271.0	0.631367960137	19168.0	3802678.0	0.504065818878	33539.0	6920402.0	0.484639476146	7520.0	1841463.0	0.408370952878	41283.0	9665333.0	0.427124445686	42390.0	9598545.0	0.441629434461	13344.0	2685488.0	0.496892929702	36407.0	7463930.0	0.487772527341
Genetic Information Processing	Restriction enzyme	Restriction enzyme_Unclassified	5.87596972595e-25	8.53974266838e-23	0.334723833156		0.215647091775	0.0536693641644	0.367742598939	0.125438318271	0.31205034934	0.118396414726	0.216388510025	0.0568244849947	0.247392699484	0.044457499674	5203.0	2951933.0	0.176257387956	16834.0	7695083.0	0.218763072471	1191.0	1918722.0	0.0620725670524	9960.0	3530271.0	0.282131315131	8734.0	3802678.0	0.229680241135	18971.0	6920402.0	0.274131473865	4099.0	1841463.0	0.222594752107	22252.0	9665333.0	0.230224866541	16306.0	9598545.0	0.169879914091	4906.0	2685488.0	0.182685605	16848.0	7463930.0	0.225725589602
Genetic Information Processing	Protein folding and associated processing	Protein folding and associated processing_Unclassified	4.98300014319e-24	3.16190412889e-22	0.324809112482		0.772891692455	0.0380998549443	0.883496904589	0.0954168646839	0.839269607743	0.0835889854425	0.778601412832	0.0376792808151	0.784754340439	0.0358126929577	22989.0	2951933.0	0.778777838115	56182.0	7695083.0	0.730102586288	15839.0	1918722.0	0.825497388366	27248.0	3530271.0	0.77183876252	30530.0	3802678.0	0.802855250957	55107.0	6920402.0	0.796297671725	14684.0	1841463.0	0.797409451072	73144.0	9665333.0	0.756766476644	70814.0	9598545.0	0.737757649727	20213.0	2685488.0	0.75267511901	59538.0	7463930.0	0.797676291176
Genetic Information Processing	Replication, recombination and repair proteins	Replication, recombination and repair proteins_Unclassified	4.43506182386e-16	4.60401656001e-15	0.233263133224		0.780456860966	0.0517406020082	0.882450729857	0.100710485166	0.830830625533	0.0893836305914	0.78200225523	0.0477889253197	0.796830957389	0.0394045972277	23548.0	2951933.0	0.797714582275	54333.0	7695083.0	0.706074255469	13087.0	1918722.0	0.682068585235	26902.0	3530271.0	0.762037815227	31158.0	3802678.0	0.819369928245	52369.0	6920402.0	0.756733496118	16071.0	1841463.0	0.872729997833	79897.0	9665333.0	0.826634736744	70412.0	9598545.0	0.733569514963	18886.0	2685488.0	0.703261381172	58730.0	7463930.0	0.786850894904
Genetic Information Processing	Transcription	Transcription factors	2.34055289954e-15	2.12600221708e-14	0.224306342394		1.29680475748	0.128548108059	1.06352487019	0.19300202475	1.15578623239	0.184802142618	1.28269401533	0.123929395372	1.25108045215	0.0802373991133	37496.0	2951933.0	1.27021853138	107911.0	7695083.0	1.40233705082	26050.0	1918722.0	1.35767453545	44125.0	3530271.0	1.24990404419	44757.0	3802678.0	1.17698632385	80934.0	6920402.0	1.16949853491	20934.0	1841463.0	1.136813501	118434.0	9665333.0	1.22534836617	136358.0	9598545.0	1.42061114471	40377.0	2685488.0	1.5035256162	87933.0	7463930.0	1.17810590399
Genetic Information Processing	Folding, Sorting and Degradation	Sulfur relay system	1.01788159541e-08	3.44028198139e-08	0.136172937949		0.270021567488	0.0289007498255	0.309708259063	0.0435321952824	0.285218756049	0.0403272439126	0.273098172549	0.026884357616	0.270293074965	0.0253802906606	7387.0	2951933.0	0.250242807001	18287.0	7695083.0	0.237645259967	7652.0	1918722.0	0.398807122658	8809.0	3530271.0	0.249527585843	10114.0	3802678.0	0.265970455558	16962.0	6920402.0	0.245101368389	4961.0	1841463.0	0.269405358674	22566.0	9665333.0	0.233473590615	24721.0	9598545.0	0.257549451505	7791.0	2685488.0	0.290114869253	20786.0	7463930.0	0.278485998663
Genetic Information Processing	Folding, Sorting and Degradation	RNA degradation	2.35598565469e-08	7.60896107738e-08	0.130991339204		0.496989001186	0.0501463994555	0.547605745659	0.0323941806887	0.538407388663	0.029395779664	0.499354367021	0.0443814325525	0.512090590448	0.0252548168298	15089.0	2951933.0	0.511156587904	35606.0	7695083.0	0.462711058477	11833.0	1918722.0	0.616712582646	18598.0	3530271.0	0.526815080202	20904.0	3802678.0	0.549717856731	36374.0	6920402.0	0.525605304432	9948.0	1841463.0	0.540222638196	50045.0	9665333.0	0.517778332107	40717.0	9598545.0	0.424199709435	10902.0	2685488.0	0.405959736182	39592.0	7463930.0	0.530444417351
Genetic Information Processing	Folding, Sorting and Degradation	Protein export	2.32394619736e-07	6.25457124722e-07	0.116644906481		0.706639635399	0.0691422780652	0.769049300429	0.0364433931244	0.754194479263	0.0363777012009	0.699615721111	0.0718127838081	0.732368343642	0.0221028034202	21207.0	2951933.0	0.718410614333	49251.0	7695083.0	0.640032082825	16402.0	1918722.0	0.854839836099	26172.0	3530271.0	0.741359516026	28229.0	3802678.0	0.742345262996	51314.0	6920402.0	0.741488716985	13450.0	1841463.0	0.730397515454	69913.0	9665333.0	0.723337726698	58472.0	9598545.0	0.60917566152	15199.0	2685488.0	0.565967898572	55618.0	7463930.0	0.745157041934
Genetic Information Processing	Translation	Aminoacyl-tRNA biosynthesis	2.74844043529e-07	7.26254563507e-07	0.115580469271		1.36260304691	0.133154877223	1.48768734988	0.0726291233583	1.45461935186	0.0737610636357	1.34942939661	0.142759061478	1.40899870552	0.0593840406956	40559.0	2951933.0	1.37398104903	96265.0	7695083.0	1.250993654	31453.0	1918722.0	1.63926822124	50735.0	3530271.0	1.4371417945	54963.0	3802678.0	1.44537612703	100695.0	6920402.0	1.45504553059	26520.0	1841463.0	1.44015926467	134644.0	9665333.0	1.39306115992	113211.0	9598545.0	1.17946001191	28654.0	2685488.0	1.06699415525	109801.0	7463930.0	1.47108828727
Genetic Information Processing	Replication and Repair	Nucleotide excision repair	1.47536046558e-06	3.29875468202e-06	0.10481481596		0.435790287836	0.0483559141528	0.477885344108	0.0251570874211	0.4726517064	0.0234798255251	0.432489997967	0.050986471127	0.453460678392	0.0280915959171	12935.0	2951933.0	0.438187452086	31054.0	7695083.0	0.403556400886	10832.0	1918722.0	0.564542440228	17132.0	3530271.0	0.485288523176	17953.0	3802678.0	0.472114651832	34265.0	6920402.0	0.495130196194	8746.0	1841463.0	0.474948451313	43659.0	9665333.0	0.451707147596	35721.0	9598545.0	0.372150154008	9186.0	2685488.0	0.34206073533	36136.0	7463930.0	0.484141732305
Genetic Information Processing	Folding, Sorting and Degradation	Chaperones and folding catalysts	6.41352991499e-06	1.29458289025e-05	0.095236416462		1.08931746081	0.107647431479	1.17859256053	0.0495374014342	1.1888024445	0.0332456651612	1.09622286036	0.108818385615	1.14522237745	0.0825695932086	33287.0	2951933.0	1.1276339944	82057.0	7695083.0	1.06635626932	18615.0	1918722.0	0.970177024082	44352.0	3530271.0	1.25633414545	45266.0	3802678.0	1.19037162757	84429.0	6920402.0	1.22000138142	21378.0	1841463.0	1.16092476471	111624.0	9665333.0	1.15489036953	94452.0	9598545.0	0.984024141159	25545.0	2685488.0	0.951223762683	86204.0	7463930.0	1.1549411637
Genetic Information Processing	Replication and Repair	DNA replication proteins	2.38054697142e-05	4.43019767845e-05	0.08654563299		1.30155464135	0.160884356674	1.43086652567	0.0659662779722	1.41050603802	0.0657325459684	1.29316748963	0.174463273734	1.35537508452	0.0693934433771	39383.0	2951933.0	1.33414274646	93792.0	7695083.0	1.21885624885	25591.0	1918722.0	1.33375236225	49984.0	3530271.0	1.41586864011	54931.0	3802678.0	1.44453461482	97851.0	6920402.0	1.41394965206	26467.0	1841463.0	1.43728111833	136304.0	9665333.0	1.41023594324	103758.0	9598545.0	1.08097633548	26329.0	2685488.0	0.98041771179	108750.0	7463930.0	1.45700723345
Genetic Information Processing	Folding, Sorting and Degradation	Proteasome	3.27038821932e-05	5.46317725526e-05	0.0844193730758		0.0345048910293	0.0103364270646	0.0412656982466	0.00636507636365	0.0389933471804	0.00609856512448	0.0337242457063	0.00769378867443	0.035276937391	0.0065391787073	972.0	2951933.0	0.0329275766083	2111.0	7695083.0	0.027433102411	1835.0	1918722.0	0.0956365747617	1441.0	3530271.0	0.0408183960948	1508.0	3802678.0	0.0396562632966	3228.0	6920402.0	0.046644689138	781.0	1841463.0	0.0424119300795	3655.0	9665333.0	0.0378155620712	2817.0	9598545.0	0.0293481980863	694.0	2685488.0	0.0258426029087	2991.0	7463930.0	0.0400727230829
Genetic Information Processing	Translation	RNA transport	5.14043203991e-05	8.39411374308e-05	0.0813760313957		0.128180833965	0.0236050902785	0.105216963839	0.0280029621319	0.115079892034	0.0284500214496	0.126026503444	0.0235517678051	0.129368818159	0.0136548535271	3585.0	2951933.0	0.121445845824	7570.0	7695083.0	0.0983745074615	3267.0	1918722.0	0.170269585693	4245.0	3530271.0	0.120245726178	4997.0	3802678.0	0.131407392369	8376.0	6920402.0	0.121033431295	2372.0	1841463.0	0.12881062503	12565.0	9665333.0	0.130000694234	9426.0	9598545.0	0.0982023837988	2270.0	2685488.0	0.0845283985629	10928.0	7463930.0	0.146410805032
Genetic Information Processing	Replication and Repair	Mismatch repair	7.63927453643e-05	0.000120678394851	0.0786943777045		0.880105116321	0.103038866541	0.954187986611	0.0311140888571	0.948602783196	0.0355812862308	0.87535538247	0.109798847192	0.92193714951	0.0458307741229	26553.0	2951933.0	0.899512285679	64193.0	7695083.0	0.834208026086	16757.0	1918722.0	0.873341734759	33956.0	3530271.0	0.961852503675	37217.0	3802678.0	0.978705007366	66629.0	6920402.0	0.962790889893	17864.0	1841463.0	0.970098231678	91296.0	9665333.0	0.944571697633	70879.0	9598545.0	0.738434835696	18022.0	2685488.0	0.671088457666	73566.0	7463930.0	0.985620175966
Genetic Information Processing	Replication and Repair	Non-homologous end-joining	0.000105820862549	0.000160201028026	0.0764772673075		0.015478645436	0.0146182104413	0.00537335556103	0.00328528221448	0.00489528394261	0.0025739509065	0.0160326711659	0.0156334775086	0.00963567043771	0.00664400961491	467.0	2951933.0	0.0158201422593	1994.0	7695083.0	0.0259126509747	113.0	1918722.0	0.00588933675645	221.0	3530271.0	0.00626014263494	290.0	3802678.0	0.00762620448011	161.0	6920402.0	0.00232645444585	148.0	1841463.0	0.00803708790239	835.0	9665333.0	0.00863912293555	3060.0	9598545.0	0.031879831787	1168.0	2685488.0	0.0434930262209	257.0	7463930.0	0.00344322628964
Genetic Information Processing	Translation	Ribosome	0.000201634547056	0.000281771354219	0.0720590014346		2.77072123794	0.35487506291	3.00707299605	0.100615181049	2.9968406878	0.114788256215	2.74978988994	0.378483665188	2.90272849922	0.130720949595	83042.0	2951933.0	2.81313972912	194683.0	7695083.0	2.52996621349	59220.0	1918722.0	3.08642940457	106715.0	3530271.0	3.02285575243	115750.0	3802678.0	3.04390747784	212292.0	6920402.0	3.06762526223	55752.0	1841463.0	3.02759273469	285118.0	9665333.0	2.94990353669	219211.0	9598545.0	2.2837940542	53529.0	2685488.0	1.99326900735	231758.0	7463930.0	3.10503983826
Genetic Information Processing	Replication and Repair	Chromosome	0.000461150728336	0.000609277931983	0.0663232175884		1.58825564408	0.152340185846	1.68896773456	0.0505458735292	1.70012780102	0.0487443356456	1.59596734088	0.155665016154	1.65999242729	0.0764857337941	49166.0	2951933.0	1.66555270733	118800.0	7695083.0	1.54384299689	25508.0	1918722.0	1.32942656622	60568.0	3530271.0	1.7156756521	65672.0	3802678.0	1.72699345041	118802.0	6920402.0	1.7166921806	31565.0	1841463.0	1.71412621378	165104.0	9665333.0	1.70820808761	135073.0	9598545.0	1.40722369901	35821.0	2685488.0	1.3338730242	125921.0	7463930.0	1.68706030201
Genetic Information Processing	Replication and Repair	DNA replication	0.000496585275946	0.000650183724662	0.0658060436265		0.746002463809	0.0879910012568	0.800726996016	0.0226539677078	0.796053929487	0.0312907692165	0.738699863574	0.0950287538214	0.776813512235	0.0364561144437	22574.0	2951933.0	0.764719253452	53125.0	7695083.0	0.690375919272	16698.0	1918722.0	0.87026677132	28557.0	3530271.0	0.808918068896	31174.0	3802678.0	0.819790684355	56267.0	6920402.0	0.813059703757	14823.0	1841463.0	0.804957797143	76638.0	9665333.0	0.792916291658	60067.0	9598545.0	0.625792763382	15035.0	2685488.0	0.559861001055	61871.0	7463930.0	0.828933283136
Genetic Information Processing	Replication and Repair	Homologous recombination	0.0179037853025	0.016061832082	0.0397562642177		1.03855731356	0.12966627788	1.0918549868	0.0348392083903	1.10673134406	0.0491660119305	1.03308152241	0.13779681387	1.08956661255	0.0550763487118	31368.0	2951933.0	1.06262574388	74344.0	7695083.0	0.966123432327	21675.0	1918722.0	1.12965817873	40199.0	3530271.0	1.1386944515	44088.0	3802678.0	1.15939345903	78789.0	6920402.0	1.13850322568	20985.0	1841463.0	1.13958303805	107836.0	9665333.0	1.11569875554	82884.0	9598545.0	0.863505875109	20747.0	2685488.0	0.772559773121	85917.0	7463930.0	1.15109600438
Genetic Information Processing	Translation	Translation factors	0.0268146055638	0.0226573023756	0.0366515356128		0.61061249659	0.0824364970754	0.644395767604	0.0260079086092	0.654636956796	0.0337771437105	0.608090022111	0.0867703297817	0.63879230463	0.0351249238523	18529.0	2951933.0	0.627690398122	42460.0	7695083.0	0.551780922961	11551.0	1918722.0	0.602015299767	23156.0	3530271.0	0.655926981243	25843.0	3802678.0	0.679600008205	46457.0	6920402.0	0.671304932864	12401.0	1841463.0	0.673431939713	63765.0	9665333.0	0.65972895088	47390.0	9598545.0	0.493720662871	11748.0	2685488.0	0.437462390448	51394.0	7463930.0	0.688564871321
Human Diseases	Infectious Diseases	Epithelial cell signaling in Helicobacter pylori infection	6.5268663211e-24	3.16190412889e-22	0.323546458209		0.0743736318963	0.0162959039268	0.114320185186	0.0333984736414	0.100209832431	0.0280383280192	0.0742957470628	0.0159474706126	0.0798847065452	0.00724778904138	2249.0	2951933.0	0.0761873660412	5241.0	7695083.0	0.0681084271606	420.0	1918722.0	0.0218895702452	2857.0	3530271.0	0.0809286312581	3372.0	3802678.0	0.0886743500239	5965.0	6920402.0	0.0861944147175	1723.0	1841463.0	0.0935669084853	8579.0	9665333.0	0.0887605217534	5091.0	9598545.0	0.0530392887672	1398.0	2685488.0	0.0520575776172	6804.0	7463930.0	0.0911584111855
Human Diseases	Infectious Diseases	Amoebiasis	2.38141251239e-21	5.76831030779e-20	0.295320447881		0.00830801424811	0.00364685462217	0.0200490086062	0.0109738338196	0.0156375077643	0.0105486666494	0.00920110055772	0.00395639497976	0.0104235375724	0.00506142928796	181.0	2951933.0	0.00613157547952	959.0	7695083.0	0.0124625036533	13.0	1918722.0	0.000677534317113	560.0	3530271.0	0.0158628048668	283.0	3802678.0	0.00744212368231	1103.0	6920402.0	0.0159383804582	124.0	1841463.0	0.00673377635065	656.0	9665333.0	0.00678714328829	915.0	9598545.0	0.00953269479906	298.0	2685488.0	0.0110966796351	565.0	7463930.0	0.00756973873013
Human Diseases	Neurodegenerative Diseases	Alzheimer's disease	1.32085224822e-15	1.27975906716e-14	0.227399782361		0.0821867629213	0.0128738036697	0.119900403013	0.0468437312901	0.0944587041816	0.0437894885036	0.0820419154192	0.0145628617938	0.0801956596754	0.0137861643666	2625.0	2951933.0	0.0889247825069	6261.0	7695083.0	0.0813636448106	2235.0	1918722.0	0.116483784519	2500.0	3530271.0	0.0708160931555	3043.0	3802678.0	0.0800225525275	4706.0	6920402.0	0.0680018299515	1538.0	1841463.0	0.0835205486073	7644.0	9665333.0	0.0790867733166	8876.0	9598545.0	0.0924723486737	2677.0	2685488.0	0.0996839308163	5232.0	7463930.0	0.0700971204178
Human Diseases	Cancers	Prostate cancer	5.08005421887e-12	2.95320485257e-11	0.181395474461		0.0220369908094	0.00742610309446	0.0320187329653	0.00819847003556	0.029557232448	0.00682424807487	0.0223713048291	0.00668254355282	0.0234987893773	0.00487476879573	644.0	2951933.0	0.0218162133084	1680.0	7695083.0	0.0218321231883	91.0	1918722.0	0.00474274021979	986.0	3530271.0	0.0279298671405	1104.0	3802678.0	0.0290321715381	2122.0	6920402.0	0.0306629585969	641.0	1841463.0	0.034809279361	3057.0	9665333.0	0.0316285015736	1718.0	9598545.0	0.0178985460817	444.0	2685488.0	0.0165333079128	2267.0	7463930.0	0.0303727392942
Human Diseases	Cancers	Pathways in cancer	1.69987019947e-08	5.61472278007e-08	0.133011488339		0.0439607768255	0.00818597677974	0.0566207616914	0.0161625286392	0.0489840616309	0.0151345400556	0.044718047581	0.00906283874134	0.0425099973234	0.00470025414039	1312.0	2951933.0	0.0444454531996	3670.0	7695083.0	0.0476927929172	1098.0	1918722.0	0.0572255907839	1472.0	3530271.0	0.0416965156499	1711.0	3802678.0	0.0449946064326	2989.0	6920402.0	0.0431911325383	861.0	1841463.0	0.0467563019186	4627.0	9665333.0	0.0478721219434	5070.0	9598545.0	0.0528205056079	1455.0	2685488.0	0.0541800968762	3004.0	7463930.0	0.0402468940625
Human Diseases	Infectious Diseases	Vibrio cholerae pathogenic cycle	3.38694171283e-08	1.04730963602e-07	0.128737560111		0.0769977141491	0.0102689966013	0.10138663846	0.0213746360434	0.093669217882	0.0181230929462	0.0815448284803	0.0209529711791	0.0810997824497	0.00855609951819	2411.0	2951933.0	0.0816752954759	5949.0	7695083.0	0.0773091076471	1236.0	1918722.0	0.0644178781501	3185.0	3530271.0	0.09021970268	3445.0	3802678.0	0.0905940497723	5814.0	6920402.0	0.0840124605478	1655.0	1841463.0	0.089874192422	8267.0	9665333.0	0.0855324901894	6493.0	9598545.0	0.0676456692134	1927.0	2685488.0	0.0717560458285	6239.0	7463930.0	0.0835886724554
Human Diseases	Neurodegenerative Diseases	Parkinson's disease	5.1839131351e-07	1.2989575442e-06	0.111537881443		0.022161514259	0.0157527197948	0.0457461685969	0.0349443321812	0.0265139071575	0.0328582713628	0.022716162326	0.0188108110017	0.0178625548336	0.0128088070356	778.0	2951933.0	0.0263556117297	2287.0	7695083.0	0.0297202772212	165.0	1918722.0	0.0085994740249	277.0	3530271.0	0.00784642312162	516.0	3802678.0	0.0135693845232	312.0	6920402.0	0.00450840861557	361.0	1841463.0	0.0196039779241	1632.0	9665333.0	0.0168850881806	4375.0	9598545.0	0.0455798248589	1455.0	2685488.0	0.0541800968762	446.0	7463930.0	0.00597540437812
Human Diseases	Metabolic Diseases	Type II diabetes mellitus	6.55763175952e-07	1.58840413731e-06	0.110033433335		0.053281376037	0.00638144122899	0.0451243503316	0.0125903191285	0.0518434120857	0.0128444936203	0.0537068030881	0.00705948906878	0.0559180072873	0.00430207578658	1542.0	2951933.0	0.0522369579526	3806.0	7695083.0	0.0494601552706	1141.0	1918722.0	0.0594666658328	2148.0	3530271.0	0.0608451872392	2004.0	3802678.0	0.0526997026832	4101.0	6920402.0	0.059259563245	1003.0	1841463.0	0.0544675619331	5258.0	9665333.0	0.0544006088564	4213.0	9598545.0	0.0438920690584	1193.0	2685488.0	0.0444239557205	4113.0	7463930.0	0.0551050184018
Human Diseases	Cancers	Renal cell carcinoma	8.80750353411e-07	2.06455459187e-06	0.108140274097		0.016706891059	0.00558723733808	0.0238965827243	0.0093746213473	0.0191046763313	0.00895488573117	0.0169278529058	0.00591821935215	0.0167037550039	0.00423284963625	609.0	2951933.0	0.0206305495416	1194.0	7695083.0	0.0155164018374	955.0	1918722.0	0.0497727132956	472.0	3530271.0	0.0133700783877	606.0	3802678.0	0.0159361376377	842.0	6920402.0	0.012166923251	216.0	1841463.0	0.0117298039657	1413.0	9665333.0	0.0146192583328	1653.0	9598545.0	0.0172213601124	573.0	2685488.0	0.0213369041306	714.0	7463930.0	0.00956600611206
Human Diseases	Neurodegenerative Diseases	Huntington's disease	2.25845048043e-05	4.3187912696e-05	0.0868972952395		0.0689264400041	0.0183121857797	0.092457301296	0.0389163237078	0.0709318457852	0.0366524357152	0.069537911432	0.0226837819187	0.0626221692695	0.0158804933289	2227.0	2951933.0	0.0754420916735	5807.0	7695083.0	0.0754637734252	1286.0	1918722.0	0.0670237793698	1638.0	3530271.0	0.0463987042355	2190.0	3802678.0	0.0575909924532	2754.0	6920402.0	0.039795376049	1139.0	1841463.0	0.0618529940596	5667.0	9665333.0	0.0586322271566	9154.0	9598545.0	0.0953686209733	2865.0	2685488.0	0.106684520653	3866.0	7463930.0	0.0517957697888
Human Diseases	Neurodegenerative Diseases	Prion diseases	0.00155150125004	0.00173313361525	0.0577581683676		0.00364172905838	0.00214618475007	0.00211905416984	0.00105134034104	0.00236318288484	0.000988377716213	0.00387415134905	0.00282344089727	0.00310367660239	0.00143986980227	124.0	2951933.0	0.00420063734509	358.0	7695083.0	0.00465232148893	20.0	1918722.0	0.00104236048787	154.0	3530271.0	0.00436227133838	136.0	3802678.0	0.0035764269286	118.0	6920402.0	0.00170510325845	83.0	1841463.0	0.0045072857831	139.0	9665333.0	0.00143812944676	745.0	9598545.0	0.00776159303311	286.0	2685488.0	0.0106498334753	205.0	7463930.0	0.00274654237111
Human Diseases	Cancers	Small cell lung cancer	0.00155705002454	0.00173313361525	0.0577326667272		0.00523433680827	0.0074554426306	0.000705763087349	0.00137775003291	0.000333387639269	0.000397793677826	0.0054184400268	0.00833721279555	0.00230745294222	0.00318446043714	59.0	2951933.0	0.00199869034968	796.0	7695083.0	0.0103442678916	52.0	1918722.0	0.00271013726845	14.0	3530271.0	0.000396570121671	1.0	3802678.0	2.6297256828e-05	25.0	6920402.0	0.00036125069035	4.0	1841463.0	0.000217218591957	157.0	9665333.0	0.00162436203698	1699.0	9598545.0	0.0177005994138	438.0	2685488.0	0.0163098848328	29.0	7463930.0	0.000388535262255
Human Diseases	Cancers	Colorectal cancer	0.00156179395467	0.00173313361525	0.0577109345492		0.00523358913156	0.00745583927334	0.000705009040993	0.00137708665677	0.000333387639269	0.000397793677826	0.0054168417699	0.00833716172529	0.00230689653456	0.00318439593711	59.0	2951933.0	0.00199869034968	796.0	7695083.0	0.0103442678916	52.0	1918722.0	0.00271013726845	13.0	3530271.0	0.000368243684408	1.0	3802678.0	2.6297256828e-05	25.0	6920402.0	0.00036125069035	4.0	1841463.0	0.000217218591957	157.0	9665333.0	0.00162436203698	1699.0	9598545.0	0.0177005994138	438.0	2685488.0	0.0163098848328	29.0	7463930.0	0.000388535262255
Human Diseases	Infectious Diseases	Toxoplasmosis	0.00156179395467	0.00173313361525	0.0577109345492		0.00523358913156	0.00745583927334	0.000705009040993	0.00137708665677	0.000333387639269	0.000397793677826	0.0054168417699	0.00833716172529	0.00230689653456	0.00318439593711	59.0	2951933.0	0.00199869034968	796.0	7695083.0	0.0103442678916	52.0	1918722.0	0.00271013726845	13.0	3530271.0	0.000368243684408	1.0	3802678.0	2.6297256828e-05	25.0	6920402.0	0.00036125069035	4.0	1841463.0	0.000217218591957	157.0	9665333.0	0.00162436203698	1699.0	9598545.0	0.0177005994138	438.0	2685488.0	0.0163098848328	29.0	7463930.0	0.000388535262255
Human Diseases	Cardiovascular Diseases	Viral myocarditis	0.00156202444791	0.00173313361525	0.0577098802958		0.00523358913156	0.00745583927334	0.000705009040993	0.00137708665677	0.000333387639269	0.000397793677826	0.00541688840028	0.00833735610157	0.00230689653456	0.00318439593711	59.0	2951933.0	0.00199869034968	796.0	7695083.0	0.0103442678916	52.0	1918722.0	0.00271013726845	13.0	3530271.0	0.000368243684408	1.0	3802678.0	2.6297256828e-05	25.0	6920402.0	0.00036125069035	4.0	1841463.0	0.000217218591957	157.0	9665333.0	0.00162436203698	1699.0	9598545.0	0.0177005994138	438.0	2685488.0	0.0163098848328	29.0	7463930.0	0.000388535262255
Human Diseases	Infectious Diseases	Influenza A	0.00156220529999	0.00173313361525	0.0577090532028		0.00523358913156	0.00745583927334	0.000705009040993	0.00137708665677	0.000333387639269	0.000397793677826	0.00541713425027	0.00833790727156	0.00230689653456	0.00318439593711	59.0	2951933.0	0.00199869034968	796.0	7695083.0	0.0103442678916	52.0	1918722.0	0.00271013726845	13.0	3530271.0	0.000368243684408	1.0	3802678.0	2.6297256828e-05	25.0	6920402.0	0.00036125069035	4.0	1841463.0	0.000217218591957	157.0	9665333.0	0.00162436203698	1699.0	9598545.0	0.0177005994138	438.0	2685488.0	0.0163098848328	29.0	7463930.0	0.000388535262255
Human Diseases	Infectious Diseases	Pertussis	0.00187184943446	0.00203016505827	0.0564147634561		0.0200046436992	0.0082067726292	0.0136809136504	0.00686606177596	0.0200286277076	0.0156480640618	0.0198755629615	0.00829505982347	0.0165104452348	0.00591429418419	599.0	2951933.0	0.0202917884654	1866.0	7695083.0	0.0242492511127	69.0	1918722.0	0.00359614368314	383.0	3530271.0	0.0108490254714	650.0	3802678.0	0.0170932169382	866.0	6920402.0	0.0125137239137	298.0	1841463.0	0.0161827851008	1327.0	9665333.0	0.0137294804018	2545.0	9598545.0	0.0265144352608	1143.0	2685488.0	0.0425620967213	1398.0	7463930.0	0.0187300791942
Human Diseases	Infectious Diseases	Staphylococcus aureus infection	0.00244454284345	0.00255592489147	0.0544949972223		0.079013405192	0.0309627090653	0.0583505873176	0.0227763023011	0.0605753101023	0.015024038617	0.0757112612776	0.0271486818998	0.0768998405522	0.0233466339881	2075.0	2951933.0	0.070292923315	7253.0	7695083.0	0.0942549937408	646.0	1918722.0	0.0336682437581	2546.0	3530271.0	0.0721191092695	2136.0	3802678.0	0.0561709405845	3922.0	6920402.0	0.0566730083021	932.0	1841463.0	0.0506119319259	7685.0	9665333.0	0.0795109697721	8244.0	9598545.0	0.0858880174026	1593.0	2685488.0	0.059318827714	5477.0	7463930.0	0.0733795734955
Human Diseases	Cancers	Bladder cancer	0.00273015865712	0.00275543790394	0.0536969420891		0.00251108439376	0.00202567590028	0.00136266727306	0.000986083106364	0.00140894144232	0.00107035653052	0.00262208748618	0.00208222716506	0.0019730251676	0.000809440125931	101.0	2951933.0	0.00342148686979	331.0	7695083.0	0.00430144808055	44.0	1918722.0	0.00229319307331	56.0	3530271.0	0.00158628048668	39.0	3802678.0	0.00102559301629	138.0	6920402.0	0.00199410381073	27.0	1841463.0	0.00146622549571	144.0	9665333.0	0.00148986072182	540.0	9598545.0	0.0056258526683	114.0	2685488.0	0.00424503851814	63.0	7463930.0	0.000844059362829
Human Diseases	Infectious Diseases	African trypanosomiasis	0.00720474139158	0.00688874396213	0.0465962547393		0.00619829274422	0.00622049230805	0.00310667354594	0.00164467170469	0.00352428061506	0.00147159172597	0.00588496058599	0.00461284054982	0.00467423169127	0.00214850567512	162.0	2951933.0	0.00548792943471	567.0	7695083.0	0.00736834157604	871.0	1918722.0	0.0453947992466	203.0	3530271.0	0.00575026676422	173.0	3802678.0	0.00454942543124	359.0	6920402.0	0.00518755991343	44.0	1841463.0	0.00238940451152	261.0	9665333.0	0.0027003725583	984.0	9598545.0	0.0102515537511	340.0	2685488.0	0.0126606411944	164.0	7463930.0	0.00219723389689
Human Diseases	Infectious Diseases	Chagas disease (American trypanosomiasis)	0.0113410902526	0.0104983340767	0.0432117435837		0.00607189441904	0.00616207005263	0.00310581302798	0.0016452870375	0.00349982137849	0.00148092490249	0.00573416059763	0.00454134169583	0.00464915921694	0.00216528990278	172.0	2951933.0	0.00582669051093	530.0	7695083.0	0.00688751505344	870.0	1918722.0	0.0453426812222	203.0	3530271.0	0.00575026676422	173.0	3802678.0	0.00454942543124	359.0	6920402.0	0.00518755991343	44.0	1841463.0	0.00238940451152	247.0	9665333.0	0.00255552498812	975.0	9598545.0	0.01015778954	359.0	2685488.0	0.0133681476141	165.0	7463930.0	0.00221063166455
Human Diseases	Infectious Diseases	Tuberculosis	0.024757985096	0.0212908905362	0.037268771947		0.162716715327	0.00997363668725	0.156180546009	0.0131553124708	0.163511185898	0.0184480413949	0.165684220891	0.0166712990091	0.164304240008	0.0133957542738	4400.0	2951933.0	0.149054873535	12675.0	7695083.0	0.164715572269	3340.0	1918722.0	0.174074201474	6304.0	3530271.0	0.178569860501	5994.0	3802678.0	0.157625757427	11997.0	6920402.0	0.173356981285	2847.0	1841463.0	0.154605332825	15199.0	9665333.0	0.157252729937	15459.0	9598545.0	0.161055659998	4176.0	2685488.0	0.155502463612	12193.0	7463930.0	0.163358981127
Metabolism	Metabolism of Cofactors and Vitamins	Biotin metabolism	2.35091258579e-20	4.88094232097e-19	0.284034245961		0.143717270767	0.0247764120485	0.20306384934	0.0581344203538	0.178011231665	0.0505215411382	0.145502685256	0.0218479355069	0.145531678418	0.0174875059842	4493.0	2951933.0	0.152205351544	9558.0	7695083.0	0.124209186568	1640.0	1918722.0	0.085473560005	4441.0	3530271.0	0.125797707881	6431.0	3802678.0	0.169117658661	9390.0	6920402.0	0.135685759295	3107.0	1841463.0	0.168724541302	14294.0	9665333.0	0.147889369151	11920.0	9598545.0	0.12418548853	3463.0	2685488.0	0.128952354283	12340.0	7463930.0	0.165328452973
Metabolism	Carbohydrate Metabolism	C5-Branched dibasic acid metabolism	8.21714227794e-19	1.49278084716e-17	0.266134847652		0.297484739918	0.0313503859774	0.231576919713	0.0660202688634	0.25319423754	0.0565268440041	0.292515804511	0.0247101824684	0.299981407766	0.023462109347	8984.0	2951933.0	0.304342950873	20847.0	7695083.0	0.270913257206	8983.0	1918722.0	0.468176213125	9708.0	3530271.0	0.274993052941	10770.0	3802678.0	0.283221456037	20150.0	6920402.0	0.291168056422	4896.0	1841463.0	0.265875556555	27269.0	9665333.0	0.282132027939	29932.0	9598545.0	0.311838929754	7753.0	2685488.0	0.288699856413	19968.0	7463930.0	0.267526624714
Metabolism	Glycan Biosynthesis and Metabolism	Lipopolysaccharide biosynthesis proteins	1.30108309037e-18	2.10100824963e-17	0.263785717822		0.490009643572	0.125817708266	0.72334893957	0.174328163628	0.646923244984	0.147103977407	0.495436566587	0.117620970688	0.546474768782	0.0875828687093	16769.0	2951933.0	0.568068448708	33739.0	7695083.0	0.438448812053	1508.0	1918722.0	0.0785939807851	19675.0	3530271.0	0.557322653133	23691.0	3802678.0	0.623008311511	39131.0	6920402.0	0.565444030564	11859.0	1841463.0	0.643998820503	52034.0	9665333.0	0.538357033327	35591.0	9598545.0	0.370795782069	11263.0	2685488.0	0.419402358156	43472.0	7463930.0	0.582427755887
Metabolism	Glycan Biosynthesis and Metabolism	Lipopolysaccharide biosynthesis	1.12313936498e-17	1.6322958771e-16	0.252659259063		0.390150049908	0.119128572154	0.603953002779	0.160718057679	0.533281579124	0.133107798547	0.395470136699	0.112203325251	0.443320381966	0.0797721125376	13435.0	2951933.0	0.455125505897	25652.0	7695083.0	0.333355728587	1050.0	1918722.0	0.054723925613	15857.0	3530271.0	0.449172315666	19641.0	3802678.0	0.516504421358	31853.0	6920402.0	0.460276729589	9748.0	1841463.0	0.529361708598	43226.0	9665333.0	0.447227219176	26148.0	9598545.0	0.272416288094	8288.0	2685488.0	0.308621747705	34916.0	7463930.0	0.467796455755
Metabolism	Energy Metabolism	Oxidative phosphorylation	6.64931233877e-17	8.78515205971e-16	0.243343069396		1.17172029897	0.0843126537967	1.38507118888	0.200607431027	1.25981595835	0.190985893086	1.19322094779	0.0901111768596	1.18897892662	0.0678166026291	34127.0	2951933.0	1.15608992481	89538.0	7695083.0	1.16357419407	20133.0	1918722.0	1.04929218511	39777.0	3530271.0	1.12674069498	43316.0	3802678.0	1.13909197676	85544.0	6920402.0	1.23611316221	23253.0	1841463.0	1.26274597969	116329.0	9665333.0	1.20356949936	112896.0	9598545.0	1.17617826452	31213.0	2685488.0	1.16228409883	88677.0	7463930.0	1.18807384314
Metabolism	Metabolism of Cofactors and Vitamins	Folate biosynthesis	4.46961312915e-14	3.24791887385e-13	0.20813909047		0.518245837249	0.0446940949485	0.583707584535	0.0572107369777	0.563942528303	0.0448941838058	0.513936274512	0.0437712038292	0.531029272703	0.0237133492855	15476.0	2951933.0	0.524266641553	38359.0	7695083.0	0.498487150821	12975.0	1918722.0	0.676231366503	19602.0	3530271.0	0.555254823213	21244.0	3802678.0	0.558658924053	37477.0	6920402.0	0.54154368489	9586.0	1841463.0	0.520564355624	50468.0	9665333.0	0.522154797977	46147.0	9598545.0	0.480770783489	12174.0	2685488.0	0.453325429121	40233.0	7463930.0	0.539032386424
Metabolism	Amino Acid Metabolism	Valine, leucine and isoleucine biosynthesis	2.46154987468e-12	1.70354880216e-11	0.185555515093		0.717170313781	0.0753186940907	0.614878186	0.0946257738697	0.640726195731	0.077040248307	0.705983666363	0.0577744855601	0.718675441339	0.0580504364571	21463.0	2951933.0	0.727082897884	51454.0	7695083.0	0.668660753887	20504.0	1918722.0	1.06862797216	23361.0	3530271.0	0.661733900882	25301.0	3802678.0	0.665346895004	46841.0	6920402.0	0.676853743468	11221.0	1841463.0	0.609352455086	65166.0	9665333.0	0.674224054153	71173.0	9598545.0	0.741497799927	18862.0	2685488.0	0.702367688852	48026.0	7463930.0	0.643441189829
Metabolism	Metabolism of Other Amino Acids	Taurine and hypotaurine metabolism	2.97752777484e-12	1.96697289368e-11	0.184465233946		0.131887419584	0.00794828381778	0.149038531358	0.0240569542018	0.138850454012	0.0226660359169	0.13034153968	0.00972144660755	0.129088659528	0.00718915891552	3980.0	2951933.0	0.134826908334	10753.0	7695083.0	0.139738583716	2381.0	1918722.0	0.12409301608	4533.0	3530271.0	0.128403740109	4905.0	3802678.0	0.128988044741	8605.0	6920402.0	0.124342487618	2306.0	1841463.0	0.125226518263	12760.0	9665333.0	0.132018213961	13213.0	9598545.0	0.137656280197	3826.0	2685488.0	0.142469450618	9166.0	7463930.0	0.122803938408
Metabolism	Amino Acid Metabolism	Phenylalanine, tyrosine and tryptophan biosynthesis	2.69618981273e-11	1.50710097224e-10	0.171717220425		0.799047510901	0.0650047518806	0.872762580585	0.0575369096922	0.837554349796	0.0534510856671	0.791997390216	0.0592585493843	0.834706810677	0.0287542674289	23713.0	2951933.0	0.803304140033	58782.0	7695083.0	0.763890395984	19366.0	1918722.0	1.0093176604	28339.0	3530271.0	0.802742905573	31048.0	3802678.0	0.816477229994	58117.0	6920402.0	0.839792254843	14660.0	1841463.0	0.796106139521	78233.0	9665333.0	0.809418568403	72520.0	9598545.0	0.755531176861	18622.0	2685488.0	0.693430765656	58859.0	7463930.0	0.788579206933
Metabolism	Xenobiotics Biodegradation and Metabolism	Nitrotoluene degradation	1.35360371346e-10	7.02584784605e-10	0.162232185707		0.0517397185479	0.0204463824906	0.0839737870655	0.0397493210279	0.0613158108852	0.0376733214587	0.0525750648168	0.0193556075433	0.0451035701308	0.0146308810027	1170.0	2951933.0	0.0396350459174	3512.0	7695083.0	0.0456395337126	213.0	1918722.0	0.0111011391958	822.0	3530271.0	0.0232843314295	1322.0	3802678.0	0.0347649735266	2626.0	6920402.0	0.0379457725144	794.0	1841463.0	0.0431178905034	3529.0	9665333.0	0.0365119339396	5826.0	9598545.0	0.0606966993435	1943.0	2685488.0	0.0723518407083	3523.0	7463930.0	0.0472003354801
Metabolism	Biosynthesis of Other Secondary Metabolites	Streptomycin biosynthesis	1.59418688005e-10	7.98925838737e-10	0.161263238897		0.310551160366	0.0253637705522	0.269837351784	0.0579736879705	0.298401222269	0.054708797991	0.313097577264	0.0245852225073	0.319726776827	0.0159639741025	9499.0	2951933.0	0.321789146298	22930.0	7695083.0	0.297982490897	4144.0	1918722.0	0.215977093086	11320.0	3530271.0	0.320655269808	12286.0	3802678.0	0.323088097388	23687.0	6920402.0	0.342277804093	5837.0	1841463.0	0.316976230313	32538.0	9665333.0	0.336646445601	28203.0	9598545.0	0.29382578297	7145.0	2685488.0	0.266059650983	24113.0	7463930.0	0.323060371681
Metabolism	Lipid Metabolism	Glycerophospholipid metabolism	2.47799263016e-10	1.18079699756e-09	0.158643956989		0.527428243415	0.0302585343608	0.56873023828	0.0417140741274	0.540921109171	0.0396068016847	0.525399761235	0.0283277673688	0.533029645523	0.0296394095649	15996.0	2951933.0	0.541882217516	37588.0	7695083.0	0.488467765715	11556.0	1918722.0	0.602275889889	18866.0	3530271.0	0.534406565388	21112.0	3802678.0	0.555187686152	35296.0	6920402.0	0.510028174664	10442.0	1841463.0	0.567049134302	51088.0	9665333.0	0.528569476085	48242.0	9598545.0	0.502597008192	13249.0	2685488.0	0.493355397604	39165.0	7463930.0	0.524723570559
Metabolism	Metabolism of Cofactors and Vitamins	Riboflavin metabolism	7.56882676426e-10	3.3333418881e-09	0.151968500776		0.279215536438	0.0368456294321	0.32413975162	0.0293528132162	0.315502008886	0.0236712661131	0.283090829731	0.0350625626306	0.29333740745	0.0256476456191	8318.0	2951933.0	0.281781463197	20266.0	7695083.0	0.26336298127	6373.0	1918722.0	0.332148169459	11069.0	3530271.0	0.313545334055	12586.0	3802678.0	0.330977274437	21814.0	6920402.0	0.315212902372	5853.0	1841463.0	0.31784510468	27574.0	9665333.0	0.285287635718	23316.0	9598545.0	0.242911816322	6587.0	2685488.0	0.245281304552	23648.0	7463930.0	0.316830409717
Metabolism	Metabolism of Cofactors and Vitamins	Lipoic acid metabolism	1.86421268204e-09	7.81633596458e-09	0.146531713078		0.0536457795677	0.0123087727527	0.039320867468	0.0125876148848	0.0447962701557	0.0142127620146	0.0550877037775	0.0124071308879	0.0502656308694	0.00962606022968	1843.0	2951933.0	0.0624336663468	3464.0	7695083.0	0.0450157587644	1931.0	1918722.0	0.100639905104	1575.0	3530271.0	0.0446141386879	2088.0	3802678.0	0.0549086722568	2554.0	6920402.0	0.0369053705262	784.0	1841463.0	0.0425748440235	4618.0	9665333.0	0.0477790056483	4973.0	9598545.0	0.0518099357767	1442.0	2685488.0	0.0536960135365	3424.0	7463930.0	0.0458739564814
Metabolism	Amino acid metabolism	Amino acid metabolism_Unclassified	1.88237448688e-09	7.81633596458e-09	0.146472998686		0.166693919343	0.015378312352	0.145125613891	0.0249766892521	0.162762223311	0.0280825597431	0.169070516993	0.0161635372094	0.160940557185	0.0179022986682	4769.0	2951933.0	0.161555157248	12761.0	7695083.0	0.165833169051	2444.0	1918722.0	0.127376451617	5985.0	3530271.0	0.169533727014	6659.0	3802678.0	0.175113433217	11529.0	6920402.0	0.166594368362	3317.0	1841463.0	0.18012851738	14376.0	9665333.0	0.148737762062	15170.0	9598545.0	0.158044786996	4630.0	2685488.0	0.172408143324	12812.0	7463930.0	0.171652199311
Metabolism	Energy Metabolism	Carbon fixation pathways in prokaryotes	1.95756283438e-09	7.90275366474e-09	0.14623575495		1.04890025359	0.0826573735408	1.16322239544	0.0965405578881	1.12359948255	0.0797029166239	1.05112369887	0.0937186770735	1.05943832972	0.060458118764	30858.0	2951933.0	1.04534892899	76634.0	7695083.0	0.995882695482	18861.0	1918722.0	0.982998058082	37608.0	3530271.0	1.06530065256	42025.0	3802678.0	1.10514221819	76839.0	6920402.0	1.11032567183	21141.0	1841463.0	1.14805456314	104228.0	9665333.0	1.07836946746	94672.0	9598545.0	0.986316155209	26076.0	2685488.0	0.970996705254	86230.0	7463930.0	1.15528950566
Metabolism	Lipid Metabolism	Lipid biosynthesis proteins	3.40075798967e-09	1.26729101154e-08	0.142881396044		0.669338633239	0.0371237146939	0.626341659232	0.0288820033346	0.62823030822	0.0297275252647	0.667167023543	0.037629476887	0.65806927654	0.0274280379896	19417.0	2951933.0	0.65777238169	53095.0	7695083.0	0.689986059929	14425.0	1918722.0	0.751802501874	22613.0	3530271.0	0.64054572581	24872.0	3802678.0	0.654065371825	44040.0	6920402.0	0.636379216121	11676.0	1841463.0	0.634061069921	62373.0	9665333.0	0.645326963903	69305.0	9598545.0	0.722036516993	19429.0	2685488.0	0.723481169903	47061.0	7463930.0	0.630512344033
Metabolism	Xenobiotics Biodegradation and Metabolism	Ethylbenzene degradation	4.54682623015e-09	1.63035924139e-08	0.141110751932		0.0450197721081	0.0148793594522	0.0302408286646	0.00954819972118	0.0317540872526	0.0080609481078	0.0450365711112	0.0134357562859	0.0384867454968	0.00812536139798	1076.0	2951933.0	0.0364506918009	4411.0	7695083.0	0.0573223186806	222.0	1918722.0	0.0115702014153	1586.0	3530271.0	0.0449257294978	1517.0	3802678.0	0.039892938608	2706.0	6920402.0	0.0391017747235	927.0	1841463.0	0.0503404086859	4441.0	9665333.0	0.0459477185111	6676.0	9598545.0	0.0695522081732	1951.0	2685488.0	0.0726497381482	2754.0	7463930.0	0.0368974521465
Metabolism	Energy Metabolism	Sulfur metabolism	4.59940795163e-09	1.63035924139e-08	0.141040556163		0.26410769207	0.0181471140728	0.2426775138	0.0233792996096	0.243139300964	0.0171192272149	0.268198456012	0.0237868838165	0.268873796303	0.0161884391531	8079.0	2951933.0	0.273685073476	20736.0	7695083.0	0.269470777638	4995.0	1918722.0	0.260329531845	8766.0	3530271.0	0.24830954904	9497.0	3802678.0	0.249745048095	17135.0	6920402.0	0.247601223166	4550.0	1841463.0	0.247086148351	25493.0	9665333.0	0.263757079037	26673.0	9598545.0	0.277885867077	7863.0	2685488.0	0.292795946212	16930.0	7463930.0	0.226824206551
Metabolism	Others	Others_Unclassified	7.08733675261e-09	2.45244351122e-08	0.138395517163		0.949963911199	0.0988837787719	0.8398692213	0.0819463200053	0.853825808722	0.0601275570243	0.948418674478	0.0973184425498	0.931597876133	0.0778181232781	26545.0	2951933.0	0.899241276818	77376.0	7695083.0	1.00552521656	22886.0	1918722.0	1.19277310627	32511.0	3530271.0	0.920920801831	33704.0	3802678.0	0.886322744129	61531.0	6920402.0	0.889124649117	16427.0	1841463.0	0.892062452517	88324.0	9665333.0	0.913822627736	97800.0	9598545.0	1.0189044277	27833.0	2685488.0	1.03642243049	66153.0	7463930.0	0.886302524273
Metabolism	Lipid Metabolism	Linoleic acid metabolism	2.61552902564e-08	8.26355547233e-08	0.130343220315		0.0349612856692	0.0155977890936	0.0203165284798	0.00796223219811	0.0202829057022	0.00572399803162	0.0353455471815	0.0153319294176	0.0283570295779	0.00678875374979	768.0	2951933.0	0.0260168506535	3084.0	7695083.0	0.0400775404242	312.0	1918722.0	0.0162608236107	675.0	3530271.0	0.019120345152	896.0	3802678.0	0.0235623421178	1775.0	6920402.0	0.0256487990149	685.0	1841463.0	0.0371986838726	3141.0	9665333.0	0.0324975869947	4788.0	9598545.0	0.0498825603255	1478.0	2685488.0	0.0550365520159	2208.0	7463930.0	0.029582271002
Metabolism	Xenobiotics Biodegradation and Metabolism	Xylene degradation	6.63941672161e-08	2.01026784071e-07	0.124537254806		0.0438453297604	0.0116360078817	0.0303095430181	0.0105486406911	0.0386470270923	0.0102275019393	0.0425682623947	0.0103113068763	0.0397422323404	0.0103451416062	1216.0	2951933.0	0.041193346868	4104.0	7695083.0	0.0533327580742	209.0	1918722.0	0.0108926670982	1340.0	3530271.0	0.0379574259313	1480.0	3802678.0	0.0389199401054	2418.0	6920402.0	0.0349401667707	600.0	1841463.0	0.0325827887935	3817.0	9665333.0	0.0394916553832	5363.0	9598545.0	0.0558730515927	1201.0	2685488.0	0.0447218531604	3020.0	7463930.0	0.0404612583451
Metabolism	Carbohydrate Metabolism	Pyruvate metabolism	8.3036411761e-08	2.46284867536e-07	0.123135399529		1.04487764641	0.0512082360562	0.991332905113	0.0434486759252	0.996066547848	0.0393338266602	1.04562886864	0.0527284509701	1.03028290007	0.0436700811571	31174.0	2951933.0	1.056053779	79455.0	7695083.0	1.032542469	18594.0	1918722.0	0.969082545569	34337.0	3530271.0	0.972644876272	38180.0	3802678.0	1.00402926569	66560.0	6920402.0	0.961793837988	18070.0	1841463.0	0.981284989164	97385.0	9665333.0	1.00757004441	102227.0	9598545.0	1.06502600134	28953.0	2685488.0	1.07812807207	73756.0	7463930.0	0.988165751822
Metabolism	Glycan biosynthesis and metabolism	Glycan biosynthesis and metabolism_Unclassified	8.8792352721e-08	2.58089771909e-07	0.122714742698		0.0438453125614	0.0124156162962	0.0599331736029	0.0171310421356	0.0540998674793	0.0143958254321	0.0451950750021	0.0123998002644	0.0463577527881	0.0144386607816	1637.0	2951933.0	0.0554551881767	3273.0	7695083.0	0.0425336542829	222.0	1918722.0	0.0115702014153	1594.0	3530271.0	0.0451523409959	2129.0	3802678.0	0.0559868597867	2504.0	6920402.0	0.0361828691455	970.0	1841463.0	0.0526755085495	4405.0	9665333.0	0.0455752533306	3868.0	9598545.0	0.0402977742981	1410.0	2685488.0	0.052504423777	2954.0	7463930.0	0.0395770056793
Metabolism	Carbohydrate Metabolism	Inositol phosphate metabolism	1.62507151068e-07	4.54186652985e-07	0.118908464946		0.127575240351	0.0291044014119	0.101788812057	0.016261252466	0.103220545029	0.0135214483288	0.129589569751	0.0295871698027	0.115366526462	0.0111679395924	3713.0	2951933.0	0.125781987599	10971.0	7695083.0	0.142571561606	1638.0	1918722.0	0.0853693239563	3874.0	3530271.0	0.109736617954	4244.0	3802678.0	0.111605557978	6974.0	6920402.0	0.10077449258	1851.0	1841463.0	0.100517903428	9952.0	9665333.0	0.102965929886	17063.0	9598545.0	0.177766526072	5295.0	2685488.0	0.197170868014	7525.0	7463930.0	0.100818201671
Metabolism	Xenobiotics Biodegradation and Metabolism	Naphthalene degradation	1.87350236129e-07	5.13740270139e-07	0.118009262523		0.176847589308	0.056391297985	0.124424045058	0.0220378176182	0.132895455079	0.0170375709696	0.17587847436	0.0542969598732	0.150793109312	0.0279594628313	4949.0	2951933.0	0.16765285662	16088.0	7695083.0	0.209068570151	1693.0	1918722.0	0.0882358152979	5101.0	3530271.0	0.144493156474	5518.0	3802678.0	0.145108263177	9220.0	6920402.0	0.133229254601	2691.0	1841463.0	0.146133807739	15321.0	9665333.0	0.158514973049	25045.0	9598545.0	0.260924963106	7638.0	2685488.0	0.284417580715	9626.0	7463930.0	0.128966911533
Metabolism	Xenobiotics Biodegradation and Metabolism	Atrazine degradation	3.76076246702e-07	9.76007402156e-07	0.113585914141		0.0154395837157	0.0184368620047	0.0404299434269	0.0364197378123	0.0237068576769	0.0342087062812	0.0163103314425	0.0200070734025	0.00942880184257	0.0115872870191	297.0	2951933.0	0.0100612039636	1852.0	7695083.0	0.0240673167528	73.0	1918722.0	0.00380461578071	185.0	3530271.0	0.0052403908935	82.0	3802678.0	0.00215637505989	198.0	6920402.0	0.00286110546757	82.0	1841463.0	0.00445298113511	491.0	9665333.0	0.0050800112112	3712.0	9598545.0	0.0386725279717	1508.0	2685488.0	0.0561536674154	200.0	7463930.0	0.00267955353279
Metabolism	Metabolism of Cofactors and Vitamins	Retinol metabolism	4.81001670097e-07	1.22641361498e-06	0.112016203883		0.0555623008773	0.0187084107847	0.0355841294427	0.0128123192937	0.0410839855898	0.0109274609408	0.0564888833118	0.021806119736	0.0506900271577	0.0131956627026	1629.0	2951933.0	0.0551841793157	5546.0	7695083.0	0.0720719971442	1131.0	1918722.0	0.0589454855888	1622.0	3530271.0	0.0459454812393	1581.0	3802678.0	0.041575963045	2793.0	6920402.0	0.0403589271259	547.0	1841463.0	0.0297046424501	4597.0	9665333.0	0.0475617342931	7422.0	9598545.0	0.077324219452	2320.0	2685488.0	0.0863902575621	1891.0	7463930.0	0.0253351786525
Metabolism	Carbohydrate Metabolism	Ascorbate and aldarate metabolism	5.43881425999e-07	1.33973051828e-06	0.111230977775		0.125310796034	0.0372778469115	0.0894304278299	0.0291750287213	0.11326859595	0.0367290978282	0.126255432348	0.0329639199725	0.11334172847	0.0207096560273	3700.0	2951933.0	0.1253415982	10855.0	7695083.0	0.141064105481	764.0	1918722.0	0.0398181706365	3812.0	3530271.0	0.107980378843	3889.0	3802678.0	0.102270031804	7634.0	6920402.0	0.110311510805	1875.0	1841463.0	0.10182121498	9412.0	9665333.0	0.0973789521789	15397.0	9598545.0	0.160409728766	5628.0	2685488.0	0.209570848948	8689.0	7463930.0	0.116413203232
Metabolism	Biosynthesis and biodegradation of secondary metabolites	Biosynthesis and biodegradation of secondary metabolites_Unclassified	7.68835558348e-07	1.83176122098e-06	0.109013207943		0.0430397775572	0.0164497323645	0.062293398176	0.0304432057752	0.049161377651	0.0300698463115	0.0424200130365	0.0156563468053	0.0377811149702	0.00959732234619	1385.0	2951933.0	0.046918409056	4270.0	7695083.0	0.0554899797702	274.0	1918722.0	0.0142803386838	1060.0	3530271.0	0.0300260234979	1186.0	3802678.0	0.031188546598	1701.0	6920402.0	0.0245794969714	579.0	1841463.0	0.0314423911857	3720.0	9665333.0	0.038488068647	6078.0	9598545.0	0.0633220972554	2421.0	2685488.0	0.0901512127405	1937.0	7463930.0	0.0259514759651
Metabolism	Lipid Metabolism	Fatty acid metabolism	1.16641240648e-06	2.66574736969e-06	0.106331775515		0.346539746357	0.16352415688	0.208483276593	0.0521877582768	0.223712914031	0.0338607384252	0.346911838704	0.159792087161	0.270044096137	0.0633789747815	9241.0	2951933.0	0.313049110532	33093.0	7695083.0	0.430053840875	5274.0	1918722.0	0.27487046065	8063.0	3530271.0	0.228396063645	8900.0	3802678.0	0.234045585769	15748.0	6920402.0	0.227559034865	4203.0	1841463.0	0.228242435498	24893.0	9665333.0	0.257549326029	58462.0	9598545.0	0.609071479063	18552.0	2685488.0	0.690824163057	16851.0	7463930.0	0.225765782905
Metabolism	Lipid Metabolism	Biosynthesis of unsaturated fatty acids	1.17390709858e-06	2.66574736969e-06	0.106290477361		0.136562739843	0.0406570162908	0.101684817207	0.0146458134485	0.106172910597	0.0122099036821	0.13839246264	0.0422875117337	0.118383008426	0.0154870580865	3537.0	2951933.0	0.119819792658	12282.0	7695083.0	0.15960841488	2439.0	1918722.0	0.127115861495	3792.0	3530271.0	0.107413850098	3981.0	3802678.0	0.104689379432	7526.0	6920402.0	0.108750907823	1969.0	1841463.0	0.106925851891	11137.0	9665333.0	0.115226242076	19641.0	9598545.0	0.204624763441	6167.0	2685488.0	0.229641688959	7997.0	7463930.0	0.107141948009
Metabolism	Carbohydrate Metabolism	Starch and sucrose metabolism	1.87303371538e-06	4.12445808032e-06	0.103270033902		0.755571228158	0.0779270776523	0.660757943947	0.134582642111	0.74912924365	0.132240330811	0.754099099538	0.0809044627509	0.77673035525	0.0666492940043	22241.0	2951933.0	0.753438509614	57234.0	7695083.0	0.743773653903	12746.0	1918722.0	0.664296338917	30519.0	3530271.0	0.864494538805	27934.0	3802678.0	0.734587572232	59618.0	6920402.0	0.861481746292	13527.0	1841463.0	0.734578973349	77631.0	9665333.0	0.803190122886	66578.0	9598545.0	0.693625961018	18221.0	2685488.0	0.678498656483	57443.0	7463930.0	0.76960796792
Metabolism	Biosynthesis of Other Secondary Metabolites	Penicillin and cephalosporin biosynthesis	2.13004094061e-06	4.55619781432e-06	0.10243605062		0.0356248295451	0.0102944269635	0.026370162312	0.0093609573094	0.0291276398269	0.00683277655128	0.0367076910472	0.010578465268	0.0339423868888	0.00607313169986	948.0	2951933.0	0.0321145500254	3869.0	7695083.0	0.0502788598901	147.0	1918722.0	0.00766134958582	1177.0	3530271.0	0.0333402166576	1016.0	3802678.0	0.0267180129372	2116.0	6920402.0	0.0305762584312	485.0	1841463.0	0.0263377542747	2522.0	9665333.0	0.0260932551419	4523.0	9598545.0	0.0471217252198	1389.0	2685488.0	0.0517224429973	2173.0	7463930.0	0.0291133491338
Metabolism	Metabolism of Terpenoids and Polyketides	Polyketide sugar unit biosynthesis	2.13179897734e-06	4.55619781432e-06	0.102430695706		0.196719538283	0.0238146003063	0.167549304637	0.0450173150976	0.189807119958	0.0436525777332	0.196678805827	0.0255027067334	0.205079972272	0.0142767628606	6006.0	2951933.0	0.203459902376	13854.0	7695083.0	0.180037044435	3331.0	1918722.0	0.173605139254	7393.0	3530271.0	0.209417350679	8194.0	3802678.0	0.215479722448	15677.0	6920402.0	0.226533082905	3864.0	1841463.0	0.20983315983	21432.0	9665333.0	0.221740937431	16829.0	9598545.0	0.175328656583	3933.0	2685488.0	0.146453828876	16206.0	7463930.0	0.217124222762
Metabolism	Xenobiotics Biodegradation and Metabolism	Chloroalkane and chloroalkene degradation	2.41546857214e-06	5.08765361089e-06	0.101619259286		0.153994663959	0.0655809097376	0.0993746349578	0.0201660988111	0.10499956195	0.0120380774104	0.155188251859	0.066151464289	0.124904559499	0.0312386168387	4055.0	2951933.0	0.137367616406	14768.0	7695083.0	0.191914759074	1837.0	1918722.0	0.0957408108105	3485.0	3530271.0	0.0987176338587	3873.0	3802678.0	0.101849275695	6751.0	6920402.0	0.0975521364221	1966.0	1841463.0	0.106762937947	11918.0	9665333.0	0.123306667241	22982.0	9598545.0	0.239432122264	6940.0	2685488.0	0.258426029087	7414.0	7463930.0	0.0993310494605
Metabolism	Amino Acid Metabolism	Histidine metabolism	4.13145323223e-06	8.57768385359e-06	0.0981198975635		0.454755345599	0.0411880198856	0.412232216537	0.0561030632135	0.426332202522	0.0483641529932	0.461741752278	0.0509988935373	0.451554203363	0.033544211928	13113.0	2951933.0	0.444217399243	35215.0	7695083.0	0.457629891711	6512.0	1918722.0	0.339392574849	14638.0	3530271.0	0.414642388644	18474.0	3802678.0	0.48581552264	31688.0	6920402.0	0.457892475033	9706.0	1841463.0	0.527080913382	42026.0	9665333.0	0.434811713161	46704.0	9598545.0	0.486573746333	13101.0	2685488.0	0.487844294966	35497.0	7463930.0	0.475580558767
Metabolism	Biosynthesis of Other Secondary Metabolites	Phenylpropanoid biosynthesis	4.92790311097e-06	1.00871631755e-05	0.0969658499658		0.0596238866337	0.0181519258597	0.0414850204429	0.0133696706886	0.0526450726669	0.0172005384037	0.0597937295587	0.0189092174954	0.0539840562098	0.0125472436638	1584.0	2951933.0	0.0536597544727	5263.0	7695083.0	0.0683943240118	482.0	1918722.0	0.0251208877576	2147.0	3530271.0	0.0608168608019	1629.0	3802678.0	0.0428382313727	4600.0	6920402.0	0.0664701270244	805.0	1841463.0	0.0437152416312	5835.0	9665333.0	0.0603703979987	7879.0	9598545.0	0.0820853577287	2472.0	2685488.0	0.0920503089196	4139.0	7463930.0	0.0554533603611
Metabolism	Xenobiotics Biodegradation and Metabolism	Aminobenzoate degradation	1.08748906407e-05	2.16504672115e-05	0.0917541998723		0.230300746806	0.117856670712	0.140047120275	0.0332237640337	0.145589222	0.01651207663	0.227971073189	0.112859377721	0.175381841298	0.044256380332	5893.0	2951933.0	0.199631902215	24297.0	7695083.0	0.31574708161	2720.0	1918722.0	0.14176102635	6141.0	3530271.0	0.173952651227	5576.0	3802678.0	0.146633504073	10344.0	6920402.0	0.149471085639	2576.0	1841463.0	0.13988877322	16309.0	9665333.0	0.168737073001	39673.0	9598545.0	0.413323060943	12470.0	2685488.0	0.464347634396	10741.0	7463930.0	0.143905422479
Metabolism	Amino Acid Metabolism	Tyrosine metabolism	1.31593954419e-05	2.58445784354e-05	0.09049124073		0.374965809474	0.0495923979437	0.335450880419	0.0182456515509	0.339585439773	0.0142774627973	0.373880810778	0.0477215585078	0.355304167341	0.0261947481973	10763.0	2951933.0	0.364608546332	31711.0	7695083.0	0.41209432049	6490.0	1918722.0	0.338245978313	12319.0	3530271.0	0.348953380633	13606.0	3802678.0	0.357800476401	23547.0	6920402.0	0.340254800227	6603.0	1841463.0	0.358573590672	35042.0	9665333.0	0.362553468153	42366.0	9598545.0	0.441379396565	12592.0	2685488.0	0.468890570354	24470.0	7463930.0	0.327843374737
Metabolism	Lipid Metabolism	Primary bile acid biosynthesis	2.4024415793e-05	4.43019767845e-05	0.0864844598219		0.00532561008259	0.00477511935962	0.00182744461605	0.00130838659631	0.00177977942772	0.000727018870279	0.00545399339815	0.00492914482544	0.00321076046348	0.00194439338206	112.0	2951933.0	0.00379412405363	856.0	7695083.0	0.0111239865769	92.0	1918722.0	0.00479485824419	111.0	3530271.0	0.0031442345361	80.0	3802678.0	0.00210378054624	308.0	6920402.0	0.00445060850511	51.0	1841463.0	0.00276953704745	297.0	9665333.0	0.00307283773875	1206.0	9598545.0	0.0125644042925	377.0	2685488.0	0.0140384168538	288.0	7463930.0	0.00385855708722
Metabolism	Lipid Metabolism	alpha-Linolenic acid metabolism	2.40815791237e-05	4.43019767845e-05	0.0864685790684		0.00882168842139	0.00634980699282	0.0161275957172	0.0114267420383	0.0106280404233	0.0108379155813	0.00930759163055	0.00704382964543	0.00670592501043	0.00452186031033	334.0	2951933.0	0.0113146199456	875.0	7695083.0	0.0113708974939	58.0	1918722.0	0.00302284541481	131.0	3530271.0	0.00371076328135	196.0	3802678.0	0.00515426233828	122.0	6920402.0	0.00176290336891	134.0	1841463.0	0.00727682283054	627.0	9665333.0	0.00648710189292	1724.0	9598545.0	0.0179610555558	705.0	2685488.0	0.0262522118885	183.0	7463930.0	0.0024517914825
Metabolism	Amino Acid Metabolism	Cysteine and methionine metabolism	2.94023273335e-05	5.24071343237e-05	0.0851328669511		0.926461022369	0.0649061827041	0.975910438455	0.0256419312315	0.964570475631	0.0306637713622	0.924094647891	0.06996661359	0.964815391721	0.0404246944261	27326.0	2951933.0	0.92569851687	68050.0	7695083.0	0.884330942239	17374.0	1918722.0	0.90549855581	33376.0	3530271.0	0.945423170063	35776.0	3802678.0	0.940810660277	67972.0	6920402.0	0.982197276979	17161.0	1841463.0	0.931922064141	93081.0	9665333.0	0.963039762831	79664.0	9598545.0	0.829959124013	21864.0	2685488.0	0.814153703163	70841.0	7463930.0	0.949111259082
Metabolism	Xenobiotics Biodegradation and Metabolism	Metabolism of xenobiotics by cytochrome P450	3.00431066697e-05	5.24071343237e-05	0.0849884026476		0.0879299042299	0.0655676254211	0.0373167579883	0.0191269467101	0.0408416507108	0.0156797107569	0.0922887285763	0.0740733117059	0.0611174480605	0.0299117017562	2326.0	2951933.0	0.078795826328	9895.0	7695083.0	0.128588606517	1348.0	1918722.0	0.0702550968822	1282.0	3530271.0	0.0363144925701	1430.0	3802678.0	0.037605077264	2181.0	6920402.0	0.0315155102261	568.0	1841463.0	0.0308450400578	5202.0	9665333.0	0.0538212185757	17573.0	9598545.0	0.18307983137	5730.0	2685488.0	0.213369041306	1802.0	7463930.0	0.0241427773304
Metabolism	Metabolism of Terpenoids and Polyketides	Geraniol degradation	3.02903620403e-05	5.24071343237e-05	0.0849334702221		0.121947348656	0.0992321418751	0.0522457754858	0.022790396091	0.0553506580789	0.011856121234	0.122311010164	0.0946656920572	0.076235158247	0.0360296154882	3030.0	2951933.0	0.102644606094	14008.0	7695083.0	0.182038322394	538.0	1918722.0	0.0280394971236	1817.0	3530271.0	0.0514691365054	1879.0	3802678.0	0.0494125455797	3999.0	6920402.0	0.0577856604284	913.0	1841463.0	0.0495801436141	6684.0	9665333.0	0.0691543685044	27612.0	9598545.0	0.287668599772	9358.0	2685488.0	0.348465530287	4614.0	7463930.0	0.0618173000015
Metabolism	Xenobiotics Biodegradation and Metabolism	Drug metabolism - cytochrome P450	3.14118973254e-05	5.30836714491e-05	0.0846897304691		0.0899062065486	0.0685241646719	0.0375097141674	0.0194479887739	0.0409142460028	0.0157418810469	0.0940921465297	0.0764366612665	0.0616879819935	0.0307549028441	2369.0	2951933.0	0.0802524989558	10108.0	7695083.0	0.131356607849	1356.0	1918722.0	0.0706720410773	1275.0	3530271.0	0.0361162075093	1432.0	3802678.0	0.0376576717776	2187.0	6920402.0	0.0316022103918	568.0	1841463.0	0.0308450400578	5256.0	9665333.0	0.0543799163464	18302.0	9598545.0	0.190674732472	5959.0	2685488.0	0.221896355523	1810.0	7463930.0	0.0242499594718
Metabolism	Xenobiotics Biodegradation and Metabolism	Caprolactam degradation	7.10432731991e-05	0.000113812467393	0.0791869172907		0.0801615700906	0.0774793043785	0.0279887518581	0.0165679308153	0.0279034347909	0.00898435243242	0.0803308684327	0.0746915471479	0.0452721094932	0.0297418398006	1730.0	2951933.0	0.0586056661855	9956.0	7695083.0	0.129381320513	431.0	1918722.0	0.0224628685135	861.0	3530271.0	0.0243890624827	748.0	3802678.0	0.0196703481073	1822.0	6920402.0	0.0263279503127	386.0	1841463.0	0.0209615941238	3515.0	9665333.0	0.0363670863694	19683.0	9598545.0	0.205062329759	6623.0	2685488.0	0.246621843032	2222.0	7463930.0	0.0297698397493
Metabolism	Amino Acid Metabolism	Amino acid related enzymes	7.1263311005e-05	0.000113812467393	0.07916594714		1.56084949378	0.137904123832	1.65697295807	0.0465960428547	1.6549540648	0.040673206082	1.55292179681	0.147055223399	1.61926928851	0.0604858358802	46614.0	2951933.0	1.57910088068	112867.0	7695083.0	1.46674181422	31821.0	1918722.0	1.65844765422	58118.0	3530271.0	1.6462758808	63630.0	3802678.0	1.67329445196	116078.0	6920402.0	1.67733030538	30575.0	1841463.0	1.66036461227	156504.0	9665333.0	1.6192302945	132186.0	9598545.0	1.37714622372	34472.0	2685488.0	1.2836400684	125067.0	7463930.0	1.67561860843
Metabolism	Amino Acid Metabolism	Valine, leucine and isoleucine degradation	8.37855384348e-05	0.000130933672966	0.07806694439		0.39907759386	0.183574083523	0.27925671562	0.0360848618426	0.274183303162	0.0148902594773	0.399321669409	0.179161541034	0.307429741887	0.0662930639459	10611.0	2951933.0	0.359459377974	38948.0	7695083.0	0.506141389248	6237.0	1918722.0	0.325060118141	8819.0	3530271.0	0.249810850215	9989.0	3802678.0	0.262683298454	18053.0	6920402.0	0.260866348516	4591.0	1841463.0	0.249312638918	27763.0	9665333.0	0.287243077916	67822.0	9598545.0	0.706586258646	21750.0	2685488.0	0.809908664645	21153.0	7463930.0	0.283402979396
Metabolism	Metabolism of Terpenoids and Polyketides	Limonene and pinene degradation	0.00010145159204	0.000156854234502	0.076764750373		0.150789968844	0.105249707667	0.0828902661736	0.0207123597735	0.0777153055269	0.0108108187619	0.150657259781	0.101704541923	0.101224073903	0.040025761664	3194.0	2951933.0	0.108200287744	16781.0	7695083.0	0.218074320966	1602.0	1918722.0	0.0834930750781	3003.0	3530271.0	0.0850642910983	2898.0	3802678.0	0.0762094502874	5624.0	6920402.0	0.0812669553012	1721.0	1841463.0	0.0934582991893	9623.0	9665333.0	0.0995620119866	30384.0	9598545.0	0.316547976803	9681.0	2685488.0	0.360493139422	6213.0	7463930.0	0.0832403304961
Metabolism	Carbohydrate Metabolism	Glycolysis / Gluconeogenesis	0.00010314198339	0.000157789139502	0.0766521073998		1.15690752119	0.0640951654975	1.09851226297	0.0764028536776	1.13397084531	0.0618838077272	1.15075536368	0.0592097059005	1.16483741955	0.0469246421733	33856.0	2951933.0	1.14690949964	84848.0	7695083.0	1.1026261835	27376.0	1918722.0	1.42678303579	41741.0	3530271.0	1.18237381776	42967.0	3802678.0	1.12991423413	81950.0	6920402.0	1.18417976297	19873.0	1841463.0	1.07919626949	108193.0	9665333.0	1.11939236858	105085.0	9598545.0	1.0948013475	28012.0	2685488.0	1.0430878857	85160.0	7463930.0	1.14095389426
Metabolism	Metabolism of Terpenoids and Polyketides	Biosynthesis of vancomycin group antibiotics	0.000108854924655	0.00016309535103	0.0762844369036		0.0585435992889	0.00790890109264	0.050842444908	0.0139833582662	0.0576203140933	0.0141792712887	0.0588955999106	0.00837570336157	0.0615175602549	0.00556351845126	1862.0	2951933.0	0.0630773123916	4049.0	7695083.0	0.052618015946	1069.0	1918722.0	0.0557141680765	2372.0	3530271.0	0.0671903091859	2531.0	3802678.0	0.0665583570315	4916.0	6920402.0	0.0710363357504	1258.0	1841463.0	0.0683152471703	6662.0	9665333.0	0.0689267508941	4764.0	9598545.0	0.0496325224292	1119.0	2685488.0	0.0416684044017	5017.0	7463930.0	0.06721660037
Metabolism	Lipid Metabolism	Ether lipid metabolism	0.0001236328156	0.000181494638389	0.0754150704937		0.00508386546118	0.00463255818125	0.00207816694471	0.00139204663334	0.00178715352155	0.000466356204262	0.00479193260586	0.00427356430223	0.00266728523844	0.00126759913777	146.0	2951933.0	0.00494591171277	456.0	7695083.0	0.00592586200825	17.0	1918722.0	0.000886006414686	102.0	3530271.0	0.00288929660074	134.0	3802678.0	0.00352383241495	110.0	6920402.0	0.00158950303754	57.0	1841463.0	0.00309536493538	182.0	9665333.0	0.0018830184123	1361.0	9598545.0	0.0141792323732	460.0	2685488.0	0.0171291027925	217.0	7463930.0	0.00290731558308
Metabolism	Metabolism of Terpenoids and Polyketides	Tetracycline biosynthesis	0.000138671214485	0.000201535498385	0.0746297236371		0.129070494289	0.0233400016134	0.154912875832	0.0422693334488	0.131329114438	0.0391629562787	0.129980148397	0.0254789765054	0.12735637138	0.0249797532286	3896.0	2951933.0	0.131981315294	10182.0	7695083.0	0.132318260895	1065.0	1918722.0	0.0555056959789	4054.0	3530271.0	0.114835376661	4524.0	3802678.0	0.11896878989	6396.0	6920402.0	0.0924223766192	2285.0	1841463.0	0.124086120655	12428.0	9665333.0	0.128583257297	13241.0	9598545.0	0.137947991076	3764.0	2685488.0	0.140160745459	8610.0	7463930.0	0.115354779587
Metabolism	Biosynthesis of Other Secondary Metabolites	beta-Lactam resistance	0.000154277581097	0.000219820344308	0.0738988620297		0.0243129040687	0.00800206613017	0.0185247313364	0.00749997622692	0.0208428955729	0.00580385094149	0.025975375868	0.00924663415592	0.0235345564387	0.00649231909538	616.0	2951933.0	0.020867682295	2593.0	7695083.0	0.0336968425162	108.0	1918722.0	0.00562874663448	867.0	3530271.0	0.0245590211063	693.0	3802678.0	0.0182239989818	1540.0	6920402.0	0.0222530425256	367.0	1841463.0	0.019929805812	1578.0	9665333.0	0.0163263904099	2826.0	9598545.0	0.0294419622974	1010.0	2685488.0	0.0376095517835	1525.0	7463930.0	0.0204315956875
Metabolism	Lipid Metabolism	Secondary bile acid biosynthesis	0.000163962792589	0.000231352030967	0.0734810742758		0.0020298425479	0.00172541198575	0.000857724225036	0.000627171976756	0.00120110063516	0.00073051522604	0.00236261532098	0.0020892555737	0.00155817859694	0.00100122503673	45.0	2951933.0	0.00152442484298	336.0	7695083.0	0.00436642463765	13.0	1918722.0	0.000677534317113	83.0	3530271.0	0.00235109429276	32.0	3802678.0	0.000841512218494	261.0	6920402.0	0.00377145720725	11.0	1841463.0	0.00059735112788	143.0	9665333.0	0.00147951446681	405.0	9598545.0	0.00421938950122	107.0	2685488.0	0.00398437825825	58.0	7463930.0	0.000777070524509
Metabolism	Xenobiotics Biodegradation and Metabolism	Chlorocyclohexane and chlorobenzene degradation	0.00022637556194	0.000313332523828	0.0712611754003		0.031211159051	0.0401120584857	0.00616379967964	0.00780679833806	0.00614546474235	0.00605469053855	0.033147047776	0.0413857116398	0.0136615515072	0.0144806263886	495.0	2951933.0	0.0167686732727	4897.0	7695083.0	0.0636380400315	176.0	1918722.0	0.00917277229322	269.0	3530271.0	0.00761981162353	80.0	3802678.0	0.00210378054624	241.0	6920402.0	0.00348245665497	85.0	1841463.0	0.00461589507908	1119.0	9665333.0	0.0115774593591	8016.0	9598545.0	0.0835126573871	2702.0	2685488.0	0.100614860316	346.0	7463930.0	0.00463562761173
Metabolism	Xenobiotics Biodegradation and Metabolism	Benzoate degradation	0.000234818073363	0.000321951823856	0.0710084660115		0.294311016398	0.146099056309	0.201977717933	0.0335334612804	0.2013627581	0.0240787174963	0.2895208743	0.135960339858	0.224114373054	0.0546396464251	7615.0	2951933.0	0.257966559539	31251.0	7695083.0	0.406116477236	1477.0	1918722.0	0.0769783220289	6744.0	3530271.0	0.191033492896	7030.0	3802678.0	0.1848697155	12698.0	6920402.0	0.183486450643	3814.0	1841463.0	0.207117927431	21569.0	9665333.0	0.223158374367	49522.0	9598545.0	0.515932362665	16077.0	2685488.0	0.598662142598	15186.0	7463930.0	0.203458499745
Metabolism	Carbohydrate Metabolism	Butanoate metabolism	0.000237110320159	0.000322056385013	0.0709413951993		0.705675299095	0.139413003443	0.619278611496	0.032565823052	0.603747258605	0.0337613939227	0.69651494649	0.133141342201	0.627740631156	0.0598654889261	19629.0	2951933.0	0.664954116506	57856.0	7695083.0	0.751856737608	15408.0	1918722.0	0.803034519852	19928.0	3530271.0	0.564489241761	23128.0	3802678.0	0.608202955917	40036.0	6920402.0	0.578521305554	11230.0	1841463.0	0.609841196918	59709.0	9665333.0	0.617764540549	87240.0	9598545.0	0.9088877533	26022.0	2685488.0	0.968985897535	45930.0	7463930.0	0.615359468805
Metabolism	Metabolism of cofactors and vitamins	Metabolism of cofactors and vitamins_Unclassified	0.000281264789758	0.000378492124489	0.0697606420704		0.148835160742	0.0157008310597	0.139066905774	0.009091248707	0.142101933973	0.00874753773398	0.150930236695	0.0156690135259	0.144666730655	0.0107703055415	4268.0	2951933.0	0.144583227329	11835.0	7695083.0	0.153799510675	2364.0	1918722.0	0.123207009666	5127.0	3530271.0	0.145229643843	5286.0	3802678.0	0.139007299593	9530.0	6920402.0	0.137708763161	2491.0	1841463.0	0.135272878141	12348.0	9665333.0	0.127755556896	15304.0	9598545.0	0.159440831918	4825.0	2685488.0	0.179669393421	10106.0	7463930.0	0.135397840012
Metabolism	Amino Acid Metabolism	Glycine, serine and threonine metabolism	0.000366394585085	0.000488526113447	0.0679258991121		0.872665391232	0.0258578491185	0.845554758684	0.0414771526999	0.859662641201	0.037884355401	0.873903033493	0.034934835908	0.876966119673	0.0305188495125	25328.0	2951933.0	0.858014053842	68888.0	7695083.0	0.895221013211	16431.0	1918722.0	0.856351258807	31311.0	3530271.0	0.886929077116	33491.0	3802678.0	0.880721428425	61969.0	6920402.0	0.895453761212	15998.0	1841463.0	0.86876575853	84594.0	9665333.0	0.875231096539	85072.0	9598545.0	0.886300996661	23394.0	2685488.0	0.871126588538	65387.0	7463930.0	0.876039834243
Metabolism	Biosynthesis of Other Secondary Metabolites	Stilbenoid, diarylheptanoid and gingerol biosynthesis	0.000526108958808	0.000682689006072	0.0654021172906		0.0142760900213	0.011865201243	0.00663212216052	0.00311062943456	0.00700194519855	0.0033901978006	0.0143891871818	0.0119096623315	0.0100843248089	0.00455824847912	251.0	2951933.0	0.00850290301304	1434.0	7695083.0	0.0186352765786	877.0	1918722.0	0.0457075073929	300.0	3530271.0	0.00849793117865	370.0	3802678.0	0.00972998502634	482.0	6920402.0	0.00696491330995	119.0	1841463.0	0.00646225311071	742.0	9665333.0	0.00767692121937	2349.0	9598545.0	0.0244724591071	636.0	2685488.0	0.0236828464696	455.0	7463930.0	0.0060959842871
Metabolism	Xenobiotics Biodegradation and Metabolism	1,1,1-Trichloro-2,2-bis(4-chlorophenyl)ethane (DDT) degradation	0.000677403367574	0.000856080777572	0.0636294386412		0.00102159604316	0.000827153633983	0.00051298696486	0.000289807964644	0.000515090146978	0.000354358463632	0.000996810618775	0.000695146604691	0.000959936039853	0.000487826493289	13.0	2951933.0	0.000440389399082	82.0	7695083.0	0.00106561553657	6.0	1918722.0	0.00031270814636	52.0	3530271.0	0.00147297473763	23.0	3802678.0	0.000604836907043	60.0	6920402.0	0.00086700165684	57.0	1841463.0	0.00309536493538	43.0	9665333.0	0.000444888965543	131.0	9598545.0	0.00136479018435	48.0	2685488.0	0.00178738463922	97.0	7463930.0	0.0012995834634
Metabolism	Xenobiotics Biodegradation and Metabolism	Fluorobenzoate degradation	0.000703346678617	0.000873672797371	0.063365166058		0.0169673791686	0.0234842362421	0.00266942396911	0.00454180881045	0.00311936782034	0.00485505932031	0.0174638561959	0.0241945877144	0.00678334583101	0.00824833744108	299.0	2951933.0	0.0101289561789	2746.0	7695083.0	0.0356851251637	106.0	1918722.0	0.00552451058569	65.0	3530271.0	0.00184121842204	14.0	3802678.0	0.000368161595591	83.0	6920402.0	0.00119935229196	6.0	1841463.0	0.000325827887935	494.0	9665333.0	0.00511104997624	4768.0	9598545.0	0.0496741954119	1657.0	2685488.0	0.0617020072329	78.0	7463930.0	0.00104502587779
Metabolism	Metabolism of Terpenoids and Polyketides	Terpenoid backbone biosynthesis	0.000801964481801	0.000987730265721	0.0624410719189		0.657170271384	0.0576248844373	0.693627354413	0.0222085894966	0.692048817141	0.0228098907067	0.653216682976	0.0629696118091	0.675013126439	0.0329423248472	19315.0	2951933.0	0.654317018713	47802.0	7695083.0	0.621201876575	14513.0	1918722.0	0.75638888802	24731.0	3530271.0	0.700541119931	26573.0	3802678.0	0.698797005689	49525.0	6920402.0	0.715637617583	13032.0	1841463.0	0.707698172594	67520.0	9665333.0	0.698579138453	55854.0	9598545.0	0.581900694324	14494.0	2685488.0	0.539715686683	53332.0	7463930.0	0.714529745054
Metabolism	Metabolism of Other Amino Acids	beta-Alanine metabolism	0.00081219072944	0.000991919210185	0.0623517165175		0.241518162899	0.0879369444233	0.191397978193	0.0175685680831	0.191867149682	0.0110102123267	0.242737159585	0.0848854805691	0.203120485232	0.0301172357701	6650.0	2951933.0	0.225276115684	22364.0	7695083.0	0.290627144632	3110.0	1918722.0	0.162087055863	6084.0	3530271.0	0.172338044303	7115.0	3802678.0	0.187104982331	13502.0	6920402.0	0.195104272844	3641.0	1841463.0	0.197723223328	19240.0	9665333.0	0.199061946443	36327.0	9598545.0	0.378463610891	11462.0	2685488.0	0.426812556973	15396.0	7463930.0	0.206272030954
Metabolism	Carbohydrate metabolism	Carbohydrate metabolism_Unclassified	0.00107885158764	0.00128518932298	0.0603438927779		0.10958333514	0.0214248893432	0.0935259025921	0.014251737185	0.0999464408959	0.0169721448607	0.110345309034	0.0234022372844	0.108330804189	0.0147038169405	3230.0	2951933.0	0.109419827618	10708.0	7695083.0	0.139153794702	837.0	1918722.0	0.0436227864172	3781.0	3530271.0	0.107102259288	3482.0	3802678.0	0.0915670482749	7655.0	6920402.0	0.110614961385	1631.0	1841463.0	0.0885708808703	11034.0	9665333.0	0.114160577809	12148.0	9598545.0	0.126560848545	3117.0	2685488.0	0.116068290009	7021.0	7463930.0	0.0940657267686
Metabolism	Carbohydrate Metabolism	Pentose and glucuronate interconversions	0.00167135559892	0.00184017939679	0.0572262305793		0.287199553095	0.0517116634404	0.254618472188	0.0207322252583	0.268021577455	0.0332974208973	0.288307223297	0.0524731006037	0.264900195065	0.0302223674562	8157.0	2951933.0	0.27632740987	24794.0	7695083.0	0.322205751387	3943.0	1918722.0	0.205501370183	8769.0	3530271.0	0.248394528352	9243.0	3802678.0	0.243065544861	17778.0	6920402.0	0.256892590922	4980.0	1841463.0	0.270437146986	26484.0	9665333.0	0.274010217755	31378.0	9598545.0	0.326903713011	10059.0	2685488.0	0.374568793456	21323.0	7463930.0	0.285680599898
Metabolism	Biosynthesis of Other Secondary Metabolites	Tropane, piperidine and pyridine alkaloid biosynthesis	0.00171481615727	0.00187383419692	0.0570425297682		0.102105161972	0.0112589365932	0.0940535635498	0.0139426928965	0.0974102706565	0.0125844627094	0.10262185541	0.0114292526981	0.104396552335	0.00940525127278	2728.0	2951933.0	0.092414021592	8400.0	7695083.0	0.109160615941	1571.0	1918722.0	0.0818774163219	3536.0	3530271.0	0.100162282159	3660.0	3802678.0	0.0962479599903	7472.0	6920402.0	0.107970606332	1842.0	1841463.0	0.100029161596	9887.0	9665333.0	0.10229342331	10544.0	9598545.0	0.109849982471	3078.0	2685488.0	0.11461603999	7447.0	7463930.0	0.0997731757934
Metabolism	Nucleotide metabolism	Nucleotide metabolism_Unclassified	0.00202550626548	0.00218054501667	0.0558485280752		0.0620758139635	0.0128004081739	0.050196903039	0.0147987020143	0.0585202913956	0.0187080981732	0.0591767889146	0.01402370755	0.062321499589	0.00894664941434	1970.0	2951933.0	0.0667359320147	4367.0	7695083.0	0.0567505249781	1052.0	1918722.0	0.0548281616618	1887.0	3530271.0	0.0534519871137	2426.0	3802678.0	0.0637971450646	3753.0	6920402.0	0.0542309536354	931.0	1841463.0	0.0505576272779	5860.0	9665333.0	0.060629054374	5513.0	9598545.0	0.057435788445	1191.0	2685488.0	0.0443494813606	4709.0	7463930.0	0.0630900879295
Metabolism	Xenobiotics Biodegradation and Metabolism	Bisphenol degradation	0.00222863014681	0.00234705976814	0.0551613176747		0.0593619723841	0.0365538982878	0.0414991488467	0.00727784011422	0.0348757467414	0.00885326180986	0.059553610037	0.036056999801	0.0434950735639	0.0137218284605	1189.0	2951933.0	0.0402786919622	5812.0	7695083.0	0.0755287499823	1256.0	1918722.0	0.065460238638	1154.0	3530271.0	0.0326887086006	1367.0	3802678.0	0.0359483500838	2476.0	6920402.0	0.0357782683723	954.0	1841463.0	0.0518066341816	4350.0	9665333.0	0.0450062093049	9628.0	9598545.0	0.100306869427	2871.0	2685488.0	0.106907943733	2950.0	7463930.0	0.0395234146087
Metabolism	Amino Acid Metabolism	Lysine biosynthesis	0.0025600035937	0.00263934734144	0.0541619349533		0.687891640554	0.0465272984883	0.711858678666	0.0192739946975	0.711381835392	0.0206065233666	0.686392537488	0.0479407183127	0.711834371824	0.023255381593	20126.0	2951933.0	0.681790541994	50027.0	7695083.0	0.650116444488	13258.0	1918722.0	0.690980767407	24144.0	3530271.0	0.683913501258	26175.0	3802678.0	0.688330697472	50647.0	6920402.0	0.731850548566	12660.0	1841463.0	0.687496843542	67925.0	9665333.0	0.702769371733	60805.0	9598545.0	0.633481428696	16199.0	2685488.0	0.603205078556	52728.0	7463930.0	0.706437493385
Metabolism	Nucleotide Metabolism	Pyrimidine metabolism	0.00256065120512	0.00263934734144	0.054160108559		2.05890174091	0.238867054574	2.185239108	0.0549155181172	2.20953507312	0.0628599514696	2.04198190298	0.267820418322	2.14741447984	0.103515195449	62205.0	2951933.0	2.10726327461	149413.0	7695083.0	1.94166846543	38759.0	1918722.0	2.02004250746	80860.0	3530271.0	2.29047571702	85545.0	3802678.0	2.24959883535	157221.0	6920402.0	2.2718477915	40649.0	1841463.0	2.20742963611	212770.0	9665333.0	2.20137267904	166118.0	9598545.0	1.73065813621	41759.0	2685488.0	1.55498739894	170611.0	7463930.0	2.28580653891
Metabolism	Metabolism of Other Amino Acids	Selenocompound metabolism	0.0026647895074	0.0027273432517	0.0538721384654		0.390033610639	0.0161005228507	0.376337157971	0.0226545503722	0.389075158577	0.0219984023921	0.389583969082	0.0210735270053	0.397574155107	0.0167224106134	11746.0	2951933.0	0.397908760124	29203.0	7695083.0	0.379502079445	7353.0	1918722.0	0.383223833364	14014.0	3530271.0	0.396966691792	14983.0	3802678.0	0.394011799053	27510.0	6920402.0	0.397520259661	7286.0	1841463.0	0.395663665249	38352.0	9665333.0	0.396799572244	35970.0	9598545.0	0.374744297183	9843.0	2685488.0	0.366525562579	29798.0	7463930.0	0.39922668085
Metabolism	Metabolism of Other Amino Acids	D-Glutamine and D-glutamate metabolism	0.00268980594143	0.00273369554887	0.0538046007193		0.169231379229	0.0184775766336	0.178175818123	0.00498513935189	0.178601393444	0.00523623607187	0.167622531366	0.0181376512785	0.174822598238	0.0093400358067	5107.0	2951933.0	0.173005281624	11843.0	7695083.0	0.153903473166	4248.0	1918722.0	0.221397367623	6367.0	3530271.0	0.180354426048	7079.0	3802678.0	0.186158281085	12608.0	6920402.0	0.182185948157	3407.0	1841463.0	0.185015935699	16980.0	9665333.0	0.175679410114	13676.0	9598545.0	0.142479927947	3615.0	2685488.0	0.134612405641	13533.0	7463930.0	0.181311989796
Metabolism	Biosynthesis of Other Secondary Metabolites	Caffeine metabolism	0.00277047967154	0.00277684859033	0.0535909100433		0.000430742801026	0.00071053434904	5.20697429518e-05	9.88208778512e-05	4.59671990268e-05	6.74539350165e-05	0.000367462275271	0.000573756933327	0.000144094079746	0.0002127766742	2.0	2951933.0	6.77522152434e-05	58.0	7695083.0	0.000753728062452	6.0	1918722.0	0.00031270814636	12.0	3530271.0	0.000339917247146	0.0	3802678.0	0.0	4.0	6920402.0	5.7800110456e-05	0.0	1841463.0	0.0	9.0	9665333.0	9.31162951137e-05	175.0	9598545.0	0.00182319299435	20.0	2685488.0	0.000744743599674	3.0	7463930.0	4.01933029919e-05
Metabolism	Carbohydrate Metabolism	Galactose metabolism	0.00303103872926	0.00301719836977	0.0529400463336		0.622778639105	0.0932887126144	0.554252272742	0.108129952634	0.615898559139	0.0954531675692	0.612934078224	0.0953374769299	0.653799086479	0.0820415749953	18151.0	2951933.0	0.614885229441	49162.0	7695083.0	0.638875500108	8609.0	1918722.0	0.448684072002	25104.0	3530271.0	0.71110688103	22359.0	3802678.0	0.587980365416	49075.0	6920402.0	0.709135105157	10219.0	1841463.0	0.554939197801	61967.0	9665333.0	0.641126384368	56912.0	9598545.0	0.592923198256	13929.0	2685488.0	0.518676679993	47048.0	7463930.0	0.630338173054
Metabolism	Amino Acid Metabolism	Lysine degradation	0.00333289300008	0.00329510509759	0.0522511303468		0.216214202046	0.106220418888	0.16717902023	0.0253439000921	0.151131339225	0.0246321181039	0.214988836227	0.102339020045	0.163414667038	0.0453148206266	5642.0	2951933.0	0.191128999202	20506.0	7695083.0	0.266481856011	2823.0	1918722.0	0.147129182862	4222.0	3530271.0	0.119594218121	5512.0	3802678.0	0.144950479636	8499.0	6920402.0	0.122810784691	2728.0	1841463.0	0.148143079714	15812.0	9665333.0	0.16359498426	37597.0	9598545.0	0.391694782907	12113.0	2685488.0	0.451053961142	11115.0	7463930.0	0.148916187585
Metabolism	Biosynthesis of Other Secondary Metabolites	Butirosin and neomycin biosynthesis	0.00441767684172	0.00433807906079	0.0501971085403		0.0499022049076	0.00725119231394	0.0541705999428	0.00399979720105	0.0545380247703	0.00422896038198	0.0507210450745	0.00628731108544	0.0522041275959	0.00425628112615	1530.0	2951933.0	0.0518304446612	3628.0	7695083.0	0.0471469898375	302.0	1918722.0	0.0157396433668	1755.0	3530271.0	0.0497128973951	1978.0	3802678.0	0.0520159740057	4079.0	6920402.0	0.0589416626375	1008.0	1841463.0	0.054739085173	5607.0	9665333.0	0.0580114518558	4406.0	9598545.0	0.045902790475	1060.0	2685488.0	0.0394714107827	4061.0	7463930.0	0.0544083344833
Metabolism	Amino Acid Metabolism	Tryptophan metabolism	0.00489073745457	0.00477038373645	0.0494520022541		0.25789858896	0.140255564228	0.197884789562	0.0324967425266	0.177877298089	0.0326455811705	0.259763083688	0.136591626598	0.190108835615	0.0563349158119	6547.0	2951933.0	0.221786876599	25254.0	7695083.0	0.328183594641	3184.0	1918722.0	0.165943789668	4963.0	3530271.0	0.140584108132	5692.0	3802678.0	0.149683985865	9805.0	6920402.0	0.141682520755	2946.0	1841463.0	0.159981492976	17420.0	9665333.0	0.18023176232	45162.0	9598545.0	0.470508811492	15054.0	2685488.0	0.560568507474	12040.0	7463930.0	0.161309122674
Metabolism	Enzyme Families	Cytochrome P450	0.00550180935934	0.00533064195705	0.0485872316436		0.000123628415164	0.000246114442496	1.85489860126e-05	6.24775381185e-05	2.91572008592e-06	6.59278606457e-06	6.43375709301e-05	0.000132577333364	2.90903012502e-05	5.02520855012e-05	0.0	2951933.0	0.0	19.0	7695083.0	0.00024691091701	0.0	1918722.0	0.0	0.0	3530271.0	0.0	1.0	3802678.0	2.6297256828e-05	2.0	6920402.0	2.8900055228e-05	0.0	1841463.0	0.0	4.0	9665333.0	4.13850200505e-05	60.0	9598545.0	0.000625094740922	9.0	2685488.0	0.000335134619853	2.0	7463930.0	2.67955353279e-05
Metabolism	Metabolism of Other Amino Acids	D-Arginine and D-ornithine metabolism	0.0062907025694	0.00605462763854	0.0475997374623		0.00516114211053	0.00262003322208	0.00346567347918	0.00178361702905	0.00385537376025	0.00149615091759	0.00510041383804	0.00263597575731	0.00467829762169	0.00226776622482	168.0	2951933.0	0.00569118608044	530.0	7695083.0	0.00688751505344	14.0	1918722.0	0.000729652341506	135.0	3530271.0	0.00382406903039	119.0	3802678.0	0.00312937356253	261.0	6920402.0	0.00377145720725	93.0	1841463.0	0.00505033226299	255.0	9665333.0	0.00263829502822	831.0	9598545.0	0.00865756216177	260.0	2685488.0	0.00968166679576	336.0	7463930.0	0.00450164993509
Metabolism	Metabolism of Terpenoids and Polyketides	Biosynthesis of type II polyketide products	0.00732747597905	0.0069603039801	0.0464710461469		0.000124997443617	0.00019954787305	1.62475816593e-05	2.77863519201e-05	2.3954456664e-05	1.91178399765e-05	0.000122509221412	0.000203081926755	5.18604280976e-05	7.16948220768e-05	4.0	2951933.0	0.000135504430487	7.0	7695083.0	9.09671799511e-05	4.0	1918722.0	0.000208472097573	12.0	3530271.0	0.000339917247146	0.0	3802678.0	0.0	6.0	6920402.0	8.6700165684e-05	0.0	1841463.0	0.0	2.0	9665333.0	2.06925100253e-05	7.0	9598545.0	7.29277197742e-05	1.0	2685488.0	3.72371799837e-05	1.0	7463930.0	1.3397767664e-05
Metabolism	Carbohydrate Metabolism	Citrate cycle (TCA cycle)	0.00765872373213	0.00722771330565	0.0461430293737		0.72332537472	0.0877556686289	0.778488405722	0.056027079105	0.754672186577	0.0454743471824	0.725423973498	0.0819973191749	0.728641245515	0.0707279594589	21668.0	2951933.0	0.734027499947	50130.0	7695083.0	0.651454961564	19216.0	1918722.0	1.00149995674	25717.0	3530271.0	0.728470987072	29053.0	3802678.0	0.764014202622	53011.0	6920402.0	0.766010413846	14433.0	1841463.0	0.783778984427	68769.0	9665333.0	0.711501610964	63537.0	9598545.0	0.661944075899	17602.0	2685488.0	0.655448842073	59050.0	7463930.0	0.791138180556
Metabolism	Metabolism of Other Amino Acids	Glutathione metabolism	0.0108214763858	0.0100815463765	0.0435637652825		0.343633617168	0.0620736064121	0.316706074454	0.0165690307199	0.308570450013	0.0188982782343	0.349518722959	0.0742649502405	0.318177141106	0.0313602875778	9968.0	2951933.0	0.337677040773	29564.0	7695083.0	0.384193386868	6856.0	1918722.0	0.357321175241	10891.0	3530271.0	0.308503228222	11507.0	3802678.0	0.302602534319	20139.0	6920402.0	0.291009106118	5158.0	1841463.0	0.280103374328	29669.0	9665333.0	0.30696303997	41638.0	9598545.0	0.433794913708	12656.0	2685488.0	0.471273749873	20715.0	7463930.0	0.277534757159
Metabolism	Carbohydrate Metabolism	Propanoate metabolism	0.0149211888083	0.0137249753596	0.0411418188907		0.617170012979	0.138910451656	0.568964067893	0.0427842211012	0.535645049131	0.0469305027764	0.615632595898	0.130523014365	0.552823973906	0.0563486307814	17218.0	2951933.0	0.58327882103	52236.0	7695083.0	0.678823087418	9373.0	1918722.0	0.488502242639	17658.0	3530271.0	0.500188229176	18935.0	3802678.0	0.497938558037	34660.0	6920402.0	0.500837957101	9280.0	1841463.0	0.503947133339	50254.0	9665333.0	0.519940699405	81058.0	9598545.0	0.844482158494	24923.0	2685488.0	0.928062236733	38488.0	7463930.0	0.51565328185
Metabolism	Amino Acid Metabolism	Phenylalanine metabolism	0.0167161981975	0.0151838800294	0.0402791531561		0.170044152076	0.070198127121	0.142340720439	0.0147237690162	0.13594302038	0.0184138987571	0.17305229858	0.0716167062883	0.141719269228	0.0231717473856	4431.0	2951933.0	0.150105032872	16933.0	7695083.0	0.220049608302	1930.0	1918722.0	0.100587787079	4288.0	3530271.0	0.12146376298	4410.0	3802678.0	0.115970902611	8943.0	6920402.0	0.129226596952	2384.0	1841463.0	0.129462280806	13024.0	9665333.0	0.134749625285	26397.0	9598545.0	0.275010431268	8735.0	2685488.0	0.325266767157	9077.0	7463930.0	0.121611537086
Metabolism	Metabolism of Cofactors and Vitamins	Pantothenate and CoA biosynthesis	0.0175125934633	0.0158084694617	0.0399247117414		0.627542682453	0.0383351509415	0.641438083424	0.0155648536397	0.638555789414	0.00804725117234	0.623723591906	0.0331948308632	0.637856494313	0.0225630434597	19033.0	2951933.0	0.644763956364	45366.0	7695083.0	0.589545297952	15245.0	1918722.0	0.794539281876	21964.0	3530271.0	0.622161868027	24277.0	3802678.0	0.638418504012	44719.0	6920402.0	0.646190784871	11550.0	1841463.0	0.627218684274	61264.0	9665333.0	0.633852967094	55456.0	9598545.0	0.577754232543	14781.0	2685488.0	0.550402757339	48041.0	7463930.0	0.643642156344
Metabolism	Biosynthesis of Other Secondary Metabolites	Isoquinoline alkaloid biosynthesis	0.0209068465824	0.018414919414	0.0385700826134		0.0531075918801	0.0104321205454	0.0586381041615	0.00814390213067	0.0584462498638	0.00522852375743	0.0536235014725	0.0103486038489	0.0573176593985	0.00826660918045	1384.0	2951933.0	0.0468845329484	4139.0	7695083.0	0.053787593974	419.0	1918722.0	0.0218374522208	2086.0	3530271.0	0.0590889481289	2150.0	3802678.0	0.0565391021801	4707.0	6920402.0	0.0680162799791	1090.0	1841463.0	0.0591920663081	5912.0	9665333.0	0.0611670596347	4748.0	9598545.0	0.0494658304983	1375.0	2685488.0	0.0512011224776	4403.0	7463930.0	0.0589903710244
Metabolism	Metabolism of Terpenoids and Polyketides	Zeatin biosynthesis	0.0217024480512	0.0190005368481	0.0382833526342		0.065888656918	0.0133391039865	0.0712872283023	0.00591114157108	0.074459391142	0.00613434944175	0.065590227364	0.0142744392069	0.0705113006381	0.00765901240251	1994.0	2951933.0	0.0675489585976	4729.0	7695083.0	0.0614548277127	1135.0	1918722.0	0.0591539576864	2801.0	3530271.0	0.0793423507714	3002.0	3802678.0	0.0789443649975	5649.0	6920402.0	0.0816282059915	1442.0	1841463.0	0.0783073024003	7273.0	9665333.0	0.0752483127069	4769.0	9598545.0	0.0496846136576	1080.0	2685488.0	0.0402161543824	6069.0	7463930.0	0.0813110519525
Metabolism	Enzyme Families	Protein kinases	0.0223142896086	0.0194192220945	0.0380696437721		0.256480267439	0.0571317826376	0.228854059748	0.0253028607926	0.225413943222	0.0297189882642	0.259563389941	0.0662422528816	0.24055427638	0.0277221342375	7351.0	2951933.0	0.249023267127	21146.0	7695083.0	0.274798855321	8184.0	1918722.0	0.426533911635	8210.0	3530271.0	0.232560049923	7849.0	3802678.0	0.206407168843	15647.0	6920402.0	0.226099582076	3555.0	1841463.0	0.193053023601	21681.0	9665333.0	0.224317154929	31046.0	9598545.0	0.323444855444	9290.0	2685488.0	0.345933402048	14600.0	7463930.0	0.195607407894
Metabolism	Xenobiotics Biodegradation and Metabolism	Styrene degradation	0.0250812065804	0.0214419726844	0.0371685799858		0.0386831920575	0.030405682394	0.0277710569392	0.00973644757902	0.0226238877066	0.0100968144728	0.0382368349461	0.0295424332513	0.0244937718148	0.0137469588901	1072.0	2951933.0	0.0363151873704	4265.0	7695083.0	0.0554250032131	268.0	1918722.0	0.0139676305374	625.0	3530271.0	0.0177040232889	759.0	3802678.0	0.0199596179324	719.0	6920402.0	0.0103895698545	445.0	1841463.0	0.0241655683552	2557.0	9665333.0	0.0264553740673	7515.0	9598545.0	0.0782931163004	2641.0	2685488.0	0.0983433923369	861.0	7463930.0	0.0115354779587
Metabolism	Metabolism of Terpenoids and Polyketides	Carotenoid biosynthesis	0.0252816307096	0.0214869220066	0.0371070732588		0.0111891409146	0.0102519195951	0.00486217278873	0.00516736241699	0.00699170554683	0.0129456446429	0.0151558994988	0.0228506696337	0.00893499072588	0.00732629143549	326.0	2951933.0	0.0110436110847	1120.0	7695083.0	0.0145547487922	117.0	1918722.0	0.00609780885402	120.0	3530271.0	0.00339917247146	183.0	3802678.0	0.00481239799952	147.0	6920402.0	0.00212415405926	75.0	1841463.0	0.00407284859918	789.0	9665333.0	0.00816319520497	1689.0	9598545.0	0.0175964169569	655.0	2685488.0	0.0243903528893	100.0	7463930.0	0.0013397767664
Metabolism	Xenobiotics Biodegradation and Metabolism	Drug metabolism - other enzymes	0.0284855452427	0.0239300534216	0.036182608438		0.324180195801	0.0402042680642	0.300138035378	0.0488574670612	0.332037507938	0.0470635666366	0.320951472147	0.0457273426365	0.337099702036	0.0247407183652	10018.0	2951933.0	0.339370846154	24902.0	7695083.0	0.32360924502	5327.0	1918722.0	0.277632715943	13259.0	3530271.0	0.375580231659	13695.0	3802678.0	0.360140932259	25832.0	6920402.0	0.373273113325	6396.0	1841463.0	0.347332528538	34452.0	9665333.0	0.356449177695	26840.0	9598545.0	0.279625714106	6635.0	2685488.0	0.247068689192	27722.0	7463930.0	0.37141291518
Metabolism	Lipid Metabolism	Sphingolipid metabolism	0.0287591351524	0.024021040089	0.0361083504076		0.115114217027	0.0285994036659	0.103474930907	0.0311165194108	0.119966441368	0.0269701251276	0.113570276151	0.0258651111458	0.128363106964	0.0285947736528	3037.0	2951933.0	0.102881738847	10052.0	7695083.0	0.13062887041	1332.0	1918722.0	0.0694212084919	5284.0	3530271.0	0.149676894493	4610.0	3802678.0	0.121230353977	11350.0	6920402.0	0.164007813419	1941.0	1841463.0	0.105405321747	13603.0	9665333.0	0.140740106937	10818.0	9598545.0	0.112704581788	1967.0	2685488.0	0.0732455330279	9437.0	7463930.0	0.126434733445
Metabolism	Lipid Metabolism	Glycerolipid metabolism	0.029470138637	0.024474248468	0.035918487719		0.326717768326	0.0265744119751	0.31131044575	0.0190606666194	0.313315895895	0.0182501442441	0.325791743949	0.0286469719454	0.320795415013	0.0222624686862	9587.0	2951933.0	0.324770243769	25567.0	7695083.0	0.332251127116	5716.0	1918722.0	0.297906627432	11255.0	3530271.0	0.318814051386	11114.0	3802678.0	0.292267712386	20838.0	6920402.0	0.301109675421	5612.0	1841463.0	0.304757684515	30097.0	9665333.0	0.311391237115	32240.0	9598545.0	0.335884240789	9384.0	2685488.0	0.349433696967	22957.0	7463930.0	0.307572552261
Metabolism	Biosynthesis of Other Secondary Metabolites	Betalain biosynthesis	0.0321286562871	0.026530481328	0.0352454195468		0.000125072040678	0.000230135208902	1.52718989825e-05	3.38159923447e-05	1.13560079478e-05	1.83339557618e-05	0.000160413086281	0.000334954314486	6.7522997619e-05	0.000114212449525	0.0	2951933.0	0.0	14.0	7695083.0	0.000181934359902	1.0	1918722.0	5.21180243933e-05	0.0	3530271.0	0.0	1.0	3802678.0	2.6297256828e-05	2.0	6920402.0	2.8900055228e-05	0.0	1841463.0	0.0	1.0	9665333.0	1.03462550126e-05	49.0	9598545.0	0.000510494038419	6.0	2685488.0	0.000223423079902	0.0	7463930.0	0.0
Metabolism	Xenobiotics Biodegradation and Metabolism	Polycyclic aromatic hydrocarbon degradation	0.0442543174636	0.0361327386033	0.0327269779528		0.149834102972	0.0226181766683	0.156643386508	0.0226801059003	0.143527647436	0.0233032405273	0.147624553325	0.0209041219258	0.139110125508	0.0113700154696	4238.0	2951933.0	0.143566944101	12624.0	7695083.0	0.164052811386	3376.0	1918722.0	0.175950450352	4759.0	3530271.0	0.134805514931	5451.0	3802678.0	0.143346346969	9511.0	6920402.0	0.137434212637	2775.0	1841463.0	0.15069539817	14093.0	9665333.0	0.145809771893	16891.0	9598545.0	0.175974587815	4666.0	2685488.0	0.173748681804	10533.0	7463930.0	0.141118686804
Metabolism	Carbohydrate Metabolism	Pentose phosphate pathway	0.0473359001351	0.038432872363	0.0321925536498		0.758751324252	0.0315312507151	0.775963609004	0.0194191467679	0.779967549595	0.0189638393289	0.759822606331	0.0388015929518	0.759503045559	0.0322991495509	22481.0	2951933.0	0.761568775443	56472.0	7695083.0	0.7338712266	15036.0	1918722.0	0.783646614778	26038.0	3530271.0	0.737563773433	28300.0	3802678.0	0.744212368231	51889.0	6920402.0	0.749797482863	13738.0	1841463.0	0.746037254075	74250.0	9665333.0	0.768209434688	67195.0	9598545.0	0.700054018604	18954.0	2685488.0	0.705793509411	58092.0	7463930.0	0.778303119134
Organismal Systems	Environmental Adaptation	Plant-pathogen interaction	5.3121295843e-22	1.93007374896e-20	0.3026136966		0.119526918635	0.00927994280341	0.144560699437	0.0241954587022	0.130999658385	0.022833300253	0.119424533789	0.00853096709145	0.119313473874	0.00741267332629	3613.0	2951933.0	0.122394376837	9131.0	7695083.0	0.118660188591	2390.0	1918722.0	0.1245620783	4328.0	3530271.0	0.122596820471	4802.0	3802678.0	0.126279427288	8648.0	6920402.0	0.124963838806	2515.0	1841463.0	0.136576189693	12453.0	9665333.0	0.128841913672	11484.0	9598545.0	0.119643133412	3427.0	2685488.0	0.127611815804	9467.0	7463930.0	0.126836666475
Organismal Systems	Circulatory System	Cardiac muscle contraction	1.95637916612e-14	1.49645844987e-13	0.212705293005		0.0168621835486	0.0100737562376	0.0449966343173	0.0353425398779	0.0261414963305	0.032785572988	0.0172122994475	0.0117547492845	0.0154636851776	0.010909902545	716.0	2951933.0	0.0242552930571	1489.0	7695083.0	0.0193500187068	113.0	1918722.0	0.00588933675645	264.0	3530271.0	0.00747817943722	513.0	3802678.0	0.0134904927527	285.0	6920402.0	0.00411825786999	354.0	1841463.0	0.0192238453882	1432.0	9665333.0	0.0148158371781	2671.0	9598545.0	0.0278271342167	1017.0	2685488.0	0.0378702120434	411.0	7463930.0	0.00550648250988
Organismal Systems	Immune System	Antigen processing and presentation	4.93488380132e-12	2.95320485257e-11	0.181562415629		0.0220195489582	0.00741762695051	0.0320184158797	0.00819850339535	0.0295459976604	0.00682499335702	0.0223712514522	0.00668258705608	0.0234987893773	0.00487476879573	644.0	2951933.0	0.0218162133084	1680.0	7695083.0	0.0218321231883	91.0	1918722.0	0.00474274021979	986.0	3530271.0	0.0279298671405	1104.0	3802678.0	0.0290321715381	2122.0	6920402.0	0.0306629585969	641.0	1841463.0	0.034809279361	3057.0	9665333.0	0.0316285015736	1718.0	9598545.0	0.0178985460817	444.0	2685488.0	0.0165333079128	2261.0	7463930.0	0.0302923526882
Organismal Systems	Endocrine System	Progesterone-mediated oocyte maturation	4.93488380132e-12	2.95320485257e-11	0.181562415629		0.0220195489582	0.00741762695051	0.0320184158797	0.00819850339535	0.0295459976604	0.00682499335702	0.0223712514522	0.00668258705608	0.0234987893773	0.00487476879573	644.0	2951933.0	0.0218162133084	1680.0	7695083.0	0.0218321231883	91.0	1918722.0	0.00474274021979	986.0	3530271.0	0.0279298671405	1104.0	3802678.0	0.0290321715381	2122.0	6920402.0	0.0306629585969	641.0	1841463.0	0.034809279361	3057.0	9665333.0	0.0316285015736	1718.0	9598545.0	0.0178985460817	444.0	2685488.0	0.0165333079128	2261.0	7463930.0	0.0302923526882
Organismal Systems	Endocrine System	PPAR signaling pathway	2.25229280326e-09	8.61403212476e-09	0.145385538137		0.123068591624	0.0318701924298	0.0887281469412	0.0261668145351	0.0992880361878	0.0214865409743	0.123282519032	0.0284028048747	0.113222784664	0.0101939554593	3701.0	2951933.0	0.125375474308	9997.0	7695083.0	0.129914128282	4869.0	1918722.0	0.253762660771	4362.0	3530271.0	0.123559919338	4541.0	3802678.0	0.119415843256	8634.0	6920402.0	0.124761538419	1971.0	1841463.0	0.107034461187	10097.0	9665333.0	0.104466136863	15348.0	9598545.0	0.159899234728	4640.0	2685488.0	0.172780515124	7741.0	7463930.0	0.103712119487
Organismal Systems	Immune System	NOD-like receptor signaling pathway	4.32530181507e-05	7.14330148246e-05	0.082540140281		0.0329466600598	0.0119475739619	0.0430890024878	0.0081481921865	0.0424817768855	0.0062776484922	0.033753014063	0.0119129368502	0.0365462688297	0.00990838518208	992.0	2951933.0	0.0336050987607	2624.0	7695083.0	0.0340996971703	115.0	1918722.0	0.00599357280523	1505.0	3530271.0	0.0426312880796	1586.0	3802678.0	0.0417074493291	3010.0	6920402.0	0.0434945831181	982.0	1841463.0	0.0533271643253	4050.0	9665333.0	0.0419023328012	2400.0	9598545.0	0.0250037896369	657.0	2685488.0	0.0244648272493	3373.0	7463930.0	0.0451906703305
Organismal Systems	Endocrine System	Adipocytokine signaling pathway	0.000119084243161	0.000176601122511	0.0756712353082		0.0799551708084	0.0183410462789	0.0663746404145	0.0198915495525	0.0754977744255	0.0180650143207	0.0795749121201	0.0126503975283	0.0823016642873	0.0118255359539	2598.0	2951933.0	0.0880101276011	5695.0	7695083.0	0.074008298546	3666.0	1918722.0	0.191064677426	3389.0	3530271.0	0.0959982958815	3664.0	3802678.0	0.0963531490176	6736.0	6920402.0	0.0973353860079	1570.0	1841463.0	0.0852582973429	7410.0	9665333.0	0.0766657496436	7459.0	9598545.0	0.0777096945422	1985.0	2685488.0	0.0739158022676	5871.0	7463930.0	0.0786582939551
Organismal Systems	Endocrine System	Renin-angiotensin system	0.00206640065896	0.00220821246888	0.0557049113597		0.000507401263972	0.000748471099129	7.31034446354e-05	0.000138479004943	4.72605367134e-05	7.32998902456e-05	0.000565150368429	0.00093181462261	0.000150875048214	0.000180065566011	12.0	2951933.0	0.00040651329146	69.0	7695083.0	0.00089667648809	1.0	1918722.0	5.21180243933e-05	2.0	3530271.0	5.66528745244e-05	1.0	3802678.0	2.6297256828e-05	4.0	6920402.0	5.7800110456e-05	2.0	1841463.0	0.000108609295978	20.0	9665333.0	0.000206925100253	215.0	9598545.0	0.00223992282164	97.0	2685488.0	0.00361200645842	1.0	7463930.0	1.3397767664e-05
Organismal Systems	Digestive System	Bile secretion	0.00220745085476	0.0023417240211	0.0552300455832		0.000813750344272	0.0011134366126	0.000166241518693	0.000181263046166	0.000152883440937	0.000104533279456	0.000837677550973	0.00115936633984	0.000447075466144	0.000514268841553	9.0	2951933.0	0.000304884968595	164.0	7695083.0	0.00213123107314	3.0	1918722.0	0.00015635407318	12.0	3530271.0	0.000339917247146	6.0	3802678.0	0.000157783540968	9.0	6920402.0	0.000130050248526	4.0	1841463.0	0.000217218591957	19.0	9665333.0	0.00019657884524	245.0	9598545.0	0.0025524701921	74.0	2685488.0	0.00275555131879	11.0	7463930.0	0.000147375444303
Organismal Systems	Excretory System	Proximal tubule bicarbonate reclamation	0.0152966332373	0.013981828284	0.0409533899015		0.0149084957318	0.0115191419606	0.009220767579	0.0041912420985	0.0109835009254	0.00474226901647	0.0138483357735	0.0077758244995	0.0122417977786	0.00473944815382	448.0	2951933.0	0.0151764962145	1070.0	7695083.0	0.0139049832211	1725.0	1918722.0	0.0899035920785	552.0	3530271.0	0.0156361933687	552.0	3802678.0	0.014516085769	860.0	6920402.0	0.012427023748	182.0	1841463.0	0.00988344593402	616.0	9665333.0	0.00637329308778	1702.0	9598545.0	0.0177318541508	690.0	2685488.0	0.0256936541887	573.0	7463930.0	0.00767692087144
Organismal Systems	Immune System	RIG-I-like receptor signaling pathway	0.0187238787735	0.0166945013195	0.0394143532662		0.0049928021264	0.00300077311532	0.00321136898026	0.00188178006282	0.00411955908165	0.00175229054029	0.00481299419866	0.00292118884638	0.00402853438045	0.00113772337975	163.0	2951933.0	0.00552180554233	435.0	7695083.0	0.00565296046839	46.0	1918722.0	0.00239742912209	255.0	3530271.0	0.00722324150186	125.0	3802678.0	0.00328715710349	197.0	6920402.0	0.00284665543996	60.0	1841463.0	0.00325827887935	255.0	9665333.0	0.00263829502822	592.0	9598545.0	0.00616760144376	271.0	2685488.0	0.0100912757756	260.0	7463930.0	0.00348341959263
Organismal Systems	Environmental Adaptation	Circadian rhythm - plant	0.0199792856583	0.017705220624	0.0389179328458		0.000716014251289	0.00110058468917	0.000102488020994	0.000209543109805	5.93395456327e-05	7.28028969142e-05	0.000814157155411	0.00160460360851	0.000316198468066	0.000522751001891	7.0	2951933.0	0.000237132753352	144.0	7695083.0	0.00187132484471	16.0	1918722.0	0.000833888390293	4.0	3530271.0	0.000113305749049	2.0	3802678.0	5.25945136559e-05	2.0	6920402.0	2.8900055228e-05	1.0	1841463.0	5.43046479891e-05	19.0	9665333.0	0.00019657884524	135.0	9598545.0	0.00140646316707	41.0	2685488.0	0.00152672437933	3.0	7463930.0	4.01933029919e-05
Organismal Systems	Endocrine System	Melanogenesis	0.0344783875414	0.0283099377929	0.0346934716631		3.92181053924e-05	7.3064063768e-05	4.03366055747e-06	1.21740512168e-05	1.25809872749e-06	4.17264142829e-06	4.6787173756e-05	0.000101023308574	1.75017382564e-05	2.81836884467e-05	0.0	2951933.0	0.0	1.0	7695083.0	1.29953114216e-05	0.0	1918722.0	0.0	0.0	3530271.0	0.0	0.0	3802678.0	0.0	0.0	6920402.0	0.0	0.0	1841463.0	0.0	0.0	9665333.0	0.0	15.0	9598545.0	0.00015627368523	6.0	2685488.0	0.000223423079902	0.0	7463930.0	0.0
Poorly Characterized	Function unknown	Function unknown_Unclassified	0.000143773044152	0.000206881344061	0.0743822539903		1.41454786112	0.10973485645	1.31210580675	0.118905274514	1.3584560232	0.118278060947	1.41599328546	0.125398308502	1.42835868191	0.109012426483	45944.0	2951933.0	1.55640388857	110492.0	7695083.0	1.43587794959	30374.0	1918722.0	1.58303287292	50304.0	3530271.0	1.42493310004	55651.0	3802678.0	1.46346863973	87917.0	6920402.0	1.27040307774	24815.0	1841463.0	1.34756983985	130860.0	9665333.0	1.35391093095	138793.0	9598545.0	1.44597957295	41940.0	2685488.0	1.56172732852	91745.0	7463930.0	1.22917819433
Poorly Characterized	General function prediction only	General function prediction only_Unclassified	0.000693175359239	0.000868461082264	0.0634676177405		3.51618412106	0.122621855908	3.42813392367	0.143637859928	3.50594318467	0.167767237088	3.52712387308	0.110858948389	3.53381043417	0.0736118668566	102359.0	2951933.0	3.46752450005	270535.0	7695083.0	3.51568657544	60718.0	1918722.0	3.16450220511	125525.0	3530271.0	3.55567603734	137008.0	3802678.0	3.60293456348	246546.0	6920402.0	3.56259650812	67753.0	1841463.0	3.67930281521	351367.0	9665333.0	3.63533258502	330588.0	9598545.0	3.44414700353	91915.0	2685488.0	3.4226553982	274004.0	7463930.0	3.67104193099
[truncated: 206 more columns]
