# Supplementary material for: Gastric Microbiota in a Low–Helicobacter pylori Prevalence General Population and Their Associations With Gastric Lesions
Source: Clin Transl Gastroenterol. 2020 Jul 27;11(7):e00191. doi: 10.14309/ctg.0000000000000191 (PMC7431247; doi:10.14309/ctg.0000000000000191)
Supplement: SUPPLEMENTARY MATERIAL [file ct9-11-e00191-s006.xlsx]

## Sheet: multi_group_stats_KO_prediction
Level_1	p-values	p-values (corrected)	Effect size	Note	Antr chem gastr: mean rel. freq. (%)	Antr chem gastr: std. dev. (%)	HP gastritis: mean rel. freq. (%)	HP gastritis: std. dev. (%)	case: mean rel. freq. (%)	case: std. dev. (%)	normal: mean rel. freq. (%)	normal: std. dev. (%)	postHP & seroP: mean rel. freq. (%)	postHP & seroP: std. dev. (%)	1004rhc	1004rhc: parent seq. count	1004rhc: rel. freq. (%)	100ag3	100ag3: parent seq. count	100ag3: rel. freq. (%)	1014rhc	1014rhc: parent seq. count	1014rhc: rel. freq. (%)	1026rhc	1026rhc: parent seq. count	1026rhc: rel. freq. (%)	1045rhc	1045rhc: parent seq. count	1045rhc: rel. freq. (%)	1053rhc	1053rhc: parent seq. count	1053rhc: rel. freq. (%)	1065rhc	1065rhc: parent seq. count	1065rhc: rel. freq. (%)	108ag2	108ag2: parent seq. count	108ag2: rel. freq. (%)	1093rhc	1093rhc: parent seq. count	1093rhc: rel. freq. (%)	1095rhc	1095rhc: parent seq. count	1095rhc: rel. freq. (%)	109ag2	109ag2: parent seq. count	109ag2: rel. freq. (%)	10ag3	10ag3: parent seq. count
K00001: ["alcohol dehydrogenase [EC:1.1.1.1]"]	1.08134099097e-06	6.93399682774e-06	0.106819864829		0.0337047171119	0.0149517691678	0.0199387867318	0.00838831688288	0.0227429754438	0.00610483625841	0.0340211301723	0.0150936166859	0.0290615942558	0.00886008245226	557.0	1754900.0	0.0317397002678	2052.0	4517666.0	0.0454216845601	101.0	1142828.0	0.008837725362	590.0	2100620.0	0.0280869457589	436.0	2282235.0	0.0191040799918	890.0	4107675.0	0.0216667579592	158.0	1101958.0	0.0143381145198	1560.0	5755720.0	0.0271034727193	2838.0	5530981.0	0.0513109699708	830.0	1536945.0	0.0540032336876	640.0	4445822.0	0.014395538103	1579.0	7804885.0
K00003: ["homoserine dehydrogenase [EC:1.1.1.3]"]	0.00172047193669	0.00348049495239	0.0570189596089		0.0615788155582	0.00928523298124	0.0680827566655	0.0103430027393	0.0607551337945	0.0109284059071	0.0605834849298	0.00913377651472	0.060896209328	0.00894180604479	1057.0	1754900.0	0.0602313522138	2455.0	4517666.0	0.0543422200756	1103.0	1142828.0	0.0965149611315	1042.0	2100620.0	0.0496044025097	1202.0	2282235.0	0.052667670069	2235.0	4107675.0	0.0544103416166	636.0	1101958.0	0.0577154483202	3363.0	5755720.0	0.0584288325353	3276.0	5530981.0	0.0592299991629	843.0	1536945.0	0.0548490674683	2556.0	4445822.0	0.0574921802987	3700.0	7804885.0
K00007: ["D-arabinitol 4-dehydrogenase [EC:1.1.1.11]"]	0.00451034428256	0.00737066475144	0.0500452132653		0.000937443674242	0.00130904098449	0.00019709268761	0.000351190708689	0.000487389282955	0.00125561901625	0.000920156585539	0.00130841449402	0.000270784868266	0.000283666686781	21.0	1754900.0	0.00119664938173	82.0	4517666.0	0.0018150965565	1.0	1142828.0	8.75022313069e-05	0.0	2100620.0	0.0	2.0	2282235.0	8.76333944576e-05	2.0	4107675.0	4.86893437285e-05	0.0	1101958.0	0.0	14.0	5755720.0	0.000243236293635	140.0	5530981.0	0.00253119654542	94.0	1536945.0	0.00611602887546	3.0	4445822.0	6.74790848576e-05	13.0	7804885.0
K00008: ["L-iditol 2-dehydrogenase [EC:1.1.1.14]"]	0.00899138827353	0.0129499536509	0.0449493784982		0.00759220818333	0.00482655154622	0.00415119223682	0.00268221248267	0.00547631680387	0.00566559649449	0.00913713293371	0.00960585338892	0.00631021237704	0.00332229578373	115.0	1754900.0	0.00655307994758	356.0	4517666.0	0.00788017529406	66.0	1142828.0	0.00577514726626	58.0	2100620.0	0.00276108958308	66.0	2282235.0	0.0028919020171	209.0	4107675.0	0.00508803641963	100.0	1101958.0	0.00907475602518	519.0	5755720.0	0.00901711688546	541.0	5530981.0	0.00978126665053	194.0	1536945.0	0.0126224425728	179.0	4445822.0	0.00402625206317	384.0	7804885.0
K00009: ["mannitol-1-phosphate 5-dehydrogenase [EC:1.1.1.17]"]	0.00613659670729	0.00951474529629	0.0477827897634		0.00185785703237	0.00110085319474	0.00126112168341	0.000965722566059	0.00121860254459	0.00125538465115	0.00215800894413	0.00176173897764	0.00151987028862	0.000643651215161	35.0	1754900.0	0.00199441563622	97.0	4517666.0	0.00214712641439	12.0	1142828.0	0.00105002677568	25.0	2100620.0	0.00119012482029	41.0	2282235.0	0.00179648458638	41.0	4107675.0	0.000998131546434	10.0	1101958.0	0.000907475602518	43.0	5755720.0	0.000747082901878	136.0	5530981.0	0.00245887664413	52.0	1536945.0	0.0033833351226	60.0	4445822.0	0.00134958169715	147.0	7804885.0
K00010: ["myo-inositol 2-dehydrogenase [EC:1.1.1.18]"]	0.000348726198868	0.00112409910258	0.0682694576443		0.00972511379999	0.005408441302	0.00622236959391	0.00338905946871	0.00617760888253	0.00347297285394	0.0102054233162	0.00597778191716	0.00782694429919	0.00183661469401	164.0	1754900.0	0.00934526183828	658.0	4517666.0	0.0145650430997	61.0	1142828.0	0.00533763610972	200.0	2100620.0	0.00952099856233	188.0	2282235.0	0.00823753907902	265.0	4107675.0	0.00645133804403	69.0	1101958.0	0.00626158165738	367.0	5755720.0	0.00637626569743	1025.0	5530981.0	0.0185319747076	304.0	1536945.0	0.0197794976398	218.0	4445822.0	0.00490348016632	447.0	7804885.0
K00011: ["aldehyde reductase [EC:1.1.1.21]"]	0.0132906929514	0.0182106808832	0.0420171708008		0.000405456586239	0.000538737693788	0.000101186994318	0.000144998116877	4.1139022326e-05	4.60347368982e-05	0.000442500383634	0.000613179417011	0.000385130894748	0.00107206066045	0.0	1754900.0	0.0	28.0	4517666.0	0.000619789068072	0.0	1142828.0	0.0	2.0	2100620.0	9.52099856233e-05	8.0	2282235.0	0.000350533577831	12.0	4107675.0	0.000292136062371	2.0	1101958.0	0.000181495120504	4.0	5755720.0	6.94960838957e-05	74.0	5530981.0	0.00133791817401	22.0	1536945.0	0.00143141101341	4.0	4445822.0	8.99721131435e-05	7.0	7804885.0
K00012: ["UDPglucose 6-dehydrogenase [EC:1.1.1.22]"]	0.000947227344617	0.00230092914635	0.0612653869215		0.0531376305574	0.010867457365	0.0457864153869	0.0140715528445	0.0520227221127	0.0148762456295	0.0549476752254	0.0102065013543	0.0529356552032	0.0093628365978	888.0	1754900.0	0.0506011738561	2331.0	4517666.0	0.051597439917	208.0	1142828.0	0.0182004641118	1121.0	2100620.0	0.0533651969419	1293.0	2282235.0	0.0566549895169	2684.0	4107675.0	0.0653410992837	711.0	1101958.0	0.0645215153391	3192.0	5755720.0	0.0554578749487	2962.0	5530981.0	0.053552886911	794.0	1536945.0	0.0516609247566	3204.0	4445822.0	0.072067662628	5400.0	7804885.0
K00013: ["histidinol dehydrogenase [EC:1.1.1.23]"]	2.88488369598e-06	1.72994729299e-05	0.100463785651		0.0281922057462	0.00802834034201	0.0207003697017	0.00789481819921	0.0216666165347	0.0063752532587	0.0296138497233	0.00989135926062	0.0263980038698	0.00752888723687	477.0	1754900.0	0.0271810359565	1161.0	4517666.0	0.0256991110011	97.0	1142828.0	0.00848771643677	326.0	2100620.0	0.0155192276566	533.0	2282235.0	0.023354299623	969.0	4107675.0	0.0235899870365	333.0	1101958.0	0.0302189375639	1382.0	5755720.0	0.024010896986	1986.0	5530981.0	0.0359068309944	547.0	1536945.0	0.0355900829242	1182.0	4445822.0	0.0265867594339	1392.0	7804885.0
K00015: ["glyoxylate reductase [EC:1.1.1.26]"]	0.00927596668673	0.0132999603818	0.0447168767261		0.00809589276978	0.00491841800169	0.00501197395855	0.00270669140259	0.00558944254608	0.00238873887187	0.00799362499561	0.00523126644696	0.00696174574483	0.0037855377768	123.0	1754900.0	0.00700894637871	575.0	4517666.0	0.0127278112193	25.0	1142828.0	0.00218755578267	86.0	2100620.0	0.0040940293818	103.0	2282235.0	0.00451311981457	205.0	4107675.0	0.00499065773217	38.0	1101958.0	0.00344840728957	216.0	5755720.0	0.00375278853037	689.0	5530981.0	0.0124571029985	218.0	1536945.0	0.0141839818601	246.0	4445822.0	0.00553328495833	402.0	7804885.0
K00016: ["L-lactate dehydrogenase [EC:1.1.1.27]"]	0.000660689255204	0.00180841849014	0.0638050137059		0.0505178477388	0.012014771271	0.0407180027296	0.0127671498372	0.0442126325505	0.0103210686413	0.0498357632249	0.0123648132555	0.0513324370664	0.00631132726017	1001.0	1754900.0	0.0570402871959	2485.0	4517666.0	0.0550062797914	193.0	1142828.0	0.0168879306422	1086.0	2100620.0	0.0516990221934	999.0	2282235.0	0.0437728805316	2165.0	4107675.0	0.0527062145861	477.0	1101958.0	0.0432865862401	2971.0	5755720.0	0.0516182163135	2697.0	5530981.0	0.04876169345	588.0	1536945.0	0.0382577125401	1788.0	4445822.0	0.0402175345752	3280.0	7804885.0
K00019: ["3-hydroxybutyrate dehydrogenase [EC:1.1.1.30]"]	0.000379226790957	0.00120151062481	0.06768644264		0.00672673037315	0.00912395196895	0.00102244801987	0.00166509624958	0.000644305605518	0.000472341826021	0.0069107550407	0.00962734906463	0.00252634692118	0.00305310346004	101.0	1754900.0	0.00575531369309	654.0	4517666.0	0.0144765018043	27.0	1142828.0	0.00236256024529	35.0	2100620.0	0.00166617474841	5.0	2282235.0	0.000219083486144	17.0	4107675.0	0.000413859421692	7.0	1101958.0	0.000635232921763	129.0	5755720.0	0.00224124870564	1166.0	5530981.0	0.0210812512283	420.0	1536945.0	0.0273269375287	24.0	4445822.0	0.000539832678861	84.0	7804885.0
K00020: ["3-hydroxyisobutyrate dehydrogenase [EC:1.1.1.31]"]	1.63088788292e-05	8.46714653078e-05	0.0890664324183		0.0236963159548	0.0170117769059	0.01222206049	0.00532679961395	0.0131653435709	0.0051907598617	0.0246090737638	0.0161187299145	0.0153380446909	0.00738987417079	232.0	1754900.0	0.0132201265029	1374.0	4517666.0	0.0304139349832	62.0	1142828.0	0.00542513834103	180.0	2100620.0	0.0085688987061	187.0	2282235.0	0.00819372238179	524.0	4107675.0	0.0127566080569	124.0	1101958.0	0.0112526974712	715.0	5755720.0	0.0124224249964	2431.0	5530981.0	0.0439524200137	838.0	1536945.0	0.0545237467834	715.0	4445822.0	0.0160825152244	815.0	7804885.0
K00023: ["acetoacetyl-CoA reductase [EC:1.1.1.36]"]	0.00048612033744	0.00144766800997	0.0659549063981		0.00546670496633	0.00739672056511	0.000791357680569	0.00146883682408	0.00043986948115	0.000372452680549	0.00564509919435	0.00818705073049	0.00192279013802	0.00245144229538	97.0	1754900.0	0.00552738047752	514.0	4517666.0	0.0113775564639	19.0	1142828.0	0.00166254239483	6.0	2100620.0	0.00028562995687	3.0	2282235.0	0.000131450091686	13.0	4107675.0	0.000316480734235	1.0	1101958.0	9.07475602518e-05	87.0	5755720.0	0.00151153982473	1091.0	5530981.0	0.019725253079	357.0	1536945.0	0.0232278968994	16.0	4445822.0	0.000359888452574	68.0	7804885.0
K00027: ["malate dehydrogenase (oxaloacetate-decarboxylating) [EC:1.1.1.38]"]	0.00453886464381	0.007400094278	0.049999076109		0.0323923969329	0.00804407481251	0.0266881041859	0.00948381914594	0.0301050713596	0.00730286619779	0.0323225014875	0.00866124237063	0.0346918736169	0.00726909713192	709.0	1754900.0	0.0404011624594	1311.0	4517666.0	0.0290194095801	197.0	1142828.0	0.0172379395675	536.0	2100620.0	0.025516276147	734.0	2282235.0	0.0321614557659	1323.0	4107675.0	0.0322080008764	442.0	1101958.0	0.0401104216313	2156.0	5755720.0	0.0374583892198	1469.0	5530981.0	0.0265594837516	310.0	1536945.0	0.0201698824616	1396.0	4445822.0	0.0314002674871	2102.0	7804885.0
K00031: ["isocitrate dehydrogenase [EC:1.1.1.42]"]	8.44494691936e-05	0.000342467893504	0.0780132937663		0.0317319885286	0.00899997701041	0.0417304844485	0.0165398160969	0.032675453367	0.0152563536721	0.0330128834034	0.0104135516099	0.0280029086042	0.00677228867246	556.0	1754900.0	0.0316827169639	1125.0	4517666.0	0.0249022393422	145.0	1142828.0	0.0126878235395	451.0	2100620.0	0.0214698517581	507.0	2282235.0	0.022215065495	982.0	4107675.0	0.0239064677707	368.0	1101958.0	0.0333951021727	1745.0	5755720.0	0.0303176665995	2190.0	5530981.0	0.0395951459605	797.0	1536945.0	0.0518561171675	1078.0	4445822.0	0.0242474844922	1553.0	7804885.0
K00033: ["6-phosphogluconate dehydrogenase [EC:1.1.1.44]"]	7.04304277636e-08	5.38945882017e-07	0.124167668132		0.0433173412419	0.0109740177064	0.0317525893074	0.0110933848875	0.0350758491153	0.00819903362396	0.0435743120263	0.0104955051699	0.0420814541586	0.00701412654637	777.0	1754900.0	0.0442760271241	2021.0	4517666.0	0.0447354895205	1028.0	1142828.0	0.0899522937835	890.0	2100620.0	0.0423684436024	837.0	2282235.0	0.0366745755805	1371.0	4107675.0	0.0333765451259	289.0	1101958.0	0.0262260449128	2099.0	5755720.0	0.0364680700243	2281.0	5530981.0	0.0412404237151	617.0	1536945.0	0.0401445725124	1407.0	4445822.0	0.0316476907982	2565.0	7804885.0
K00034: ["glucose 1-dehydrogenase [EC:1.1.1.47]"]	0.00595627088194	0.00926882117791	0.0480027532623		0.00352656658671	0.00379509978364	0.00122535236265	0.00133115791168	0.00188821799318	0.0030399004821	0.00447768791259	0.00617046729729	0.00228036788946	0.00207521762191	24.0	1754900.0	0.00136759929341	314.0	4517666.0	0.00695049169195	18.0	1142828.0	0.00157504016352	13.0	2100620.0	0.000618864906551	26.0	2282235.0	0.00113923412795	40.0	4107675.0	0.00097378687457	5.0	1101958.0	0.000453737801259	112.0	5755720.0	0.00194589034908	390.0	5530981.0	0.00705119037654	107.0	1536945.0	0.00696186265611	43.0	4445822.0	0.000967200216293	83.0	7804885.0
K00035: ["D-galactose 1-dehydrogenase [EC:1.1.1.48]"]	0.00412021962487	0.00682823591316	0.0507065730256		0.00223286988452	0.00328530414376	0.000323335609754	0.00068298802124	0.00013134498924	0.000172586073046	0.00264090226292	0.00456623984218	0.000921036542835	0.00144373783574	6.0	1754900.0	0.000341899823352	188.0	4517666.0	0.00416144088563	15.0	1142828.0	0.0013125334696	3.0	2100620.0	0.000142814978435	0.0	2282235.0	0.0	4.0	4107675.0	9.7378687457e-05	1.0	1101958.0	9.07475602518e-05	45.0	5755720.0	0.000781830943826	335.0	5530981.0	0.00605679173369	94.0	1536945.0	0.00611602887546	6.0	4445822.0	0.000134958169715	30.0	7804885.0
K00036: ["glucose-6-phosphate 1-dehydrogenase [EC:1.1.1.49]"]	0.0195756996638	0.0253892641182	0.039074163577		0.04211241107	0.0127508857417	0.0492552749599	0.0164509407927	0.0414012505888	0.0153835314858	0.0415107875516	0.0116799276208	0.0392601819826	0.00885342160986	751.0	1754900.0	0.0427944612229	2051.0	4517666.0	0.0453995492363	1029.0	1142828.0	0.0900397960148	813.0	2100620.0	0.0387028591559	765.0	2282235.0	0.03351977338	1217.0	4107675.0	0.0296274656588	264.0	1101958.0	0.0239573559065	1918.0	5755720.0	0.033323372228	2752.0	5530981.0	0.0497560920929	819.0	1536945.0	0.0532875281809	1162.0	4445822.0	0.0261368988682	2268.0	7804885.0
K00038: ["3alpha(or 20beta)-hydroxysteroid dehydrogenase [EC:1.1.1.53]"]	0.00104261464822	0.0024664002431	0.0605860855372		0.00167137032212	0.00275978421235	0.000184639339055	0.000327973067207	0.000101965780819	8.73542266479e-05	0.00149767615919	0.00220724919437	0.000531015509503	0.000718044012152	13.0	1754900.0	0.000740782950595	176.0	4517666.0	0.00389581699931	5.0	1142828.0	0.000437511156534	4.0	2100620.0	0.000190419971247	2.0	2282235.0	8.76333944576e-05	4.0	4107675.0	9.7378687457e-05	2.0	1101958.0	0.000181495120504	37.0	5755720.0	0.000642838776035	253.0	5530981.0	0.00457423375709	117.0	1536945.0	0.00761250402584	7.0	4445822.0	0.000157451198001	18.0	7804885.0
K00039: ["ribitol 2-dehydrogenase [EC:1.1.1.56]"]	0.00683936524528	0.0104218898976	0.0469816563096		0.00122931570013	0.00192174062073	0.00020626898377	0.000412596753286	0.000457823236681	0.00125833141345	0.00131120882105	0.00200261883298	0.000513663146195	0.00069537988649	4.0	1754900.0	0.000227933215568	153.0	4517666.0	0.00338670455054	2.0	1142828.0	0.000175004462614	1.0	2100620.0	4.76049928116e-05	0.0	2282235.0	0.0	2.0	4107675.0	4.86893437285e-05	0.0	1101958.0	0.0	32.0	5755720.0	0.000555968671165	115.0	5530981.0	0.00207919716231	58.0	1536945.0	0.00377371994444	4.0	4445822.0	8.99721131435e-05	20.0	7804885.0
K00040: ["fructuronate reductase [EC:1.1.1.57]"]	0.000864399038472	0.00216529030159	0.0619120715122		0.00666786200149	0.00375664849861	0.00364659299834	0.00201089575825	0.00497526406504	0.00353368236541	0.00620997021317	0.00377244825723	0.00510414398452	0.00211855207408	75.0	1754900.0	0.0042737477919	548.0	4517666.0	0.0121301574751	60.0	1142828.0	0.00525013387841	57.0	2100620.0	0.00271348459026	75.0	2282235.0	0.00328625229216	232.0	4107675.0	0.00564796387251	77.0	1101958.0	0.00698756213939	508.0	5755720.0	0.00882600265475	516.0	5530981.0	0.00932926726742	152.0	1536945.0	0.0098897488199	301.0	4445822.0	0.00677040151405	295.0	7804885.0
K00041: ["tagaturonate reductase [EC:1.1.1.58]"]	0.01663794363	0.0220835450896	0.0403148553738		0.00426458261306	0.00228285216049	0.00275515351742	0.00152063901375	0.00394306432265	0.00241254445649	0.00391772149609	0.00207726609195	0.0035533172193	0.00153071452717	52.0	1754900.0	0.00296313180238	411.0	4517666.0	0.00909761810634	31.0	1142828.0	0.00271256917051	53.0	2100620.0	0.00252306461902	63.0	2282235.0	0.00276045192542	183.0	4107675.0	0.00445507495116	50.0	1101958.0	0.00453737801259	369.0	5755720.0	0.00641101373938	237.0	5530981.0	0.00428495415189	71.0	1536945.0	0.00461955372508	266.0	4445822.0	0.00598314552404	212.0	7804885.0
K00042: ["2-hydroxy-3-oxopropionate reductase [EC:1.1.1.60]"]	0.000541832157796	0.00157493740334	0.0651959999373		0.00656571728414	0.00879888099446	0.00116659245788	0.00165588837836	0.00109033801919	0.00129300106921	0.00656010319905	0.00894563133048	0.00240164654656	0.00270346989322	105.0	1754900.0	0.00598324690866	731.0	4517666.0	0.0161809217414	16.0	1142828.0	0.00140003570091	22.0	2100620.0	0.00104730984186	8.0	2282235.0	0.000350533577831	28.0	4107675.0	0.000681650812199	7.0	1101958.0	0.000635232921763	132.0	5755720.0	0.00229337076856	999.0	5530981.0	0.0180618953491	365.0	1536945.0	0.0237484099952	44.0	4445822.0	0.000989693244579	91.0	7804885.0
K00043: ["4-hydroxybutyrate dehydrogenase [EC:1.1.1.61]"]	0.0121794319481	0.0168321949184	0.0426754539313		0.000139138018649	0.000371300028432	1.41290227145e-05	2.8477705329e-05	1.06415464156e-05	1.71983358889e-05	5.40781263682e-05	0.00014008370574	1.38022169982e-05	2.77750294622e-05	0.0	1754900.0	0.0	11.0	4517666.0	0.000243488562457	0.0	1142828.0	0.0	1.0	2100620.0	4.76049928116e-05	8.0	2282235.0	0.000350533577831	0.0	4107675.0	0.0	0.0	1101958.0	0.0	2.0	5755720.0	3.47480419478e-05	13.0	5530981.0	0.000235039679218	0.0	1536945.0	0.0	17.0	4445822.0	0.00038238148086	0.0	7804885.0
K00044: ["estradiol 17beta-dehydrogenase [EC:1.1.1.62]"]	0.042803964074	0.0498907130929	0.032990856211		0.000403904862629	0.000864976733203	7.16913521255e-05	0.000136437992286	4.64261292946e-05	4.23507705934e-05	0.000463535917807	0.000907905295452	0.000185108912312	0.000223715972837	2.0	1754900.0	0.000113966607784	98.0	4517666.0	0.00216926173825	0.0	1142828.0	0.0	1.0	2100620.0	4.76049928116e-05	2.0	2282235.0	8.76333944576e-05	2.0	4107675.0	4.86893437285e-05	0.0	1101958.0	0.0	23.0	5755720.0	0.0003996024824	14.0	5530981.0	0.000253119654542	9.0	1536945.0	0.000585577232757	4.0	4445822.0	8.99721131435e-05	9.0	7804885.0
K00045: ["mannitol 2-dehydrogenase [EC:1.1.1.67]"]	0.00611614478341	0.00949661651416	0.047807418734		0.00197298359701	0.00163243486124	0.00117828987297	0.00106283297752	0.000905801954685	0.000684866475569	0.00215694709352	0.00189024514381	0.00161871536862	0.000979707601899	31.0	1754900.0	0.00176648242065	160.0	4517666.0	0.00354165181755	20.0	1142828.0	0.00175004462614	25.0	2100620.0	0.00119012482029	21.0	2282235.0	0.000920150641805	82.0	4107675.0	0.00199626309287	9.0	1101958.0	0.000816728042267	89.0	5755720.0	0.00154628786668	178.0	5530981.0	0.00321823560775	48.0	1536945.0	0.00312307857471	31.0	4445822.0	0.000697283876862	84.0	7804885.0
K00046: ["gluconate 5-dehydrogenase [EC:1.1.1.69]"]	0.000156825501505	0.000569098727111	0.073786502176		0.0152537907611	0.0072369436714	0.00927409638872	0.00382700970336	0.0123028639544	0.00436172278036	0.0143362070908	0.0063729414666	0.0128284471929	0.00450184662451	296.0	1754900.0	0.016867057952	992.0	4517666.0	0.0219582412688	79.0	1142828.0	0.00691267627324	280.0	2100620.0	0.0133293979873	205.0	2282235.0	0.00898242293191	540.0	4107675.0	0.0131461228067	125.0	1101958.0	0.0113434450315	916.0	5755720.0	0.0159146032121	1213.0	5530981.0	0.0219310100686	467.0	1536945.0	0.0303849519664	575.0	4445822.0	0.0129334912644	673.0	7804885.0
K00050: ["hydroxypyruvate reductase [EC:1.1.1.81]"]	0.000781962372328	0.00202390261073	0.0626191269515		0.00342187613747	0.00409444208656	0.000888146916917	0.000868811658393	0.000774361769808	0.000334093756382	0.00360900572913	0.00464365327719	0.00159657728973	0.00142342289517	61.0	1754900.0	0.00347598153741	354.0	4517666.0	0.00783590464634	6.0	1142828.0	0.000525013387841	9.0	2100620.0	0.000428444935305	11.0	2282235.0	0.000481983669517	26.0	4107675.0	0.000632961468471	10.0	1101958.0	0.000907475602518	97.0	5755720.0	0.00168528003447	470.0	5530981.0	0.00849758840249	168.0	1536945.0	0.0109307750115	92.0	4445822.0	0.0020693586023	78.0	7804885.0
K00052: ["3-isopropylmalate dehydrogenase [EC:1.1.1.85]"]	8.32861526774e-14	1.24752024436e-12	0.204679695971		0.0575330178016	0.00868556140399	0.0438211455843	0.0128681541617	0.0469346365857	0.0102855636891	0.0565583633828	0.00772889548257	0.0578222429842	0.00777042204856	1014.0	1754900.0	0.0577810701464	2162.0	4517666.0	0.0478565701847	1017.0	1142828.0	0.0889897692391	1038.0	2100620.0	0.0494139825385	1139.0	2282235.0	0.0499072181436	2164.0	4107675.0	0.0526818699142	529.0	1101958.0	0.0480054593732	3083.0	5755720.0	0.0535641066626	3408.0	5530981.0	0.0616165559057	904.0	1536945.0	0.0588179798236	2150.0	4445822.0	0.0483600108146	3145.0	7804885.0
K00053: ["ketol-acid reductoisomerase [EC:1.1.1.86]"]	2.22985783429e-06	1.36032921607e-05	0.102138723474		0.0592059925321	0.00818403249973	0.0667675105849	0.0107634720615	0.0599991959489	0.0109037684859	0.0578632510942	0.00739049095993	0.0609414226552	0.00728645660264	1064.0	1754900.0	0.060630235341	2349.0	4517666.0	0.0519958757465	1023.0	1142828.0	0.089514782627	1102.0	2100620.0	0.0524607020784	1206.0	2282235.0	0.0528429368579	2419.0	4107675.0	0.0588897612396	550.0	1101958.0	0.0499111581385	3262.0	5755720.0	0.0566740564169	3457.0	5530981.0	0.0625024746966	921.0	1536945.0	0.0599240701522	2354.0	4445822.0	0.052948588585	3355.0	7804885.0
K00054: ["hydroxymethylglutaryl-CoA reductase [EC:1.1.1.88]"]	0.0363160296375	0.0435100150864	0.0342862980548		0.0238857424765	0.00907425322984	0.0186993115866	0.00708681050044	0.0204311721676	0.0042227024408	0.0229216437198	0.00838400887753	0.0238250541341	0.00683264375444	422.0	1754900.0	0.0240469542424	1226.0	4517666.0	0.027137907052	52.0	1142828.0	0.00455011602796	531.0	2100620.0	0.025278251183	446.0	2282235.0	0.0195422469641	803.0	4107675.0	0.019548771507	149.0	1101958.0	0.0135213864775	1180.0	5755720.0	0.0205013447492	1343.0	5530981.0	0.0242814068607	341.0	1536945.0	0.0221868707078	936.0	4445822.0	0.0210534744756	1535.0	7804885.0
K00055: ["aryl-alcohol dehydrogenase [EC:1.1.1.90]"]	0.00513689445874	0.00814498580844	0.0490916373337		0.00159525710801	0.00259587609858	0.000252769085752	0.000470087180709	0.000143459250516	0.000137142610897	0.00157227960152	0.00257232050857	0.00057193227036	0.000721045612136	3.0	1754900.0	0.000170949911676	269.0	4517666.0	0.00595440211826	0.0	1142828.0	0.0	7.0	2100620.0	0.000333234949682	0.0	2282235.0	0.0	32.0	4107675.0	0.000779029499656	2.0	1101958.0	0.000181495120504	52.0	5755720.0	0.000903449090644	267.0	5530981.0	0.00482735341163	56.0	1536945.0	0.00364359167049	14.0	4445822.0	0.000314902396002	25.0	7804885.0
K00057: ["glycerol-3-phosphate dehydrogenase (NAD(P)+) [EC:1.1.1.94]"]	0.000225566505835	0.000777663173888	0.0712858779594		0.0886906375547	0.0107184007772	0.0963170424731	0.00397546415831	0.0949864216469	0.00465772461644	0.088045986569	0.0117722404165	0.0925405383413	0.00550815051791	1579.0	1754900.0	0.0899766368454	3648.0	4517666.0	0.0807496614402	1135.0	1142828.0	0.0993150325333	2015.0	2100620.0	0.0959240605155	2185.0	2282235.0	0.095739483445	4076.0	4107675.0	0.0992288825187	1063.0	1101958.0	0.0964646565477	5418.0	5755720.0	0.0941324456367	4145.0	5530981.0	0.0749414977198	1007.0	1536945.0	0.0655195859318	4411.0	4445822.0	0.099216747769	7522.0	7804885.0
K00058: ["D-3-phosphoglycerate dehydrogenase [EC:1.1.1.95]"]	0.0400436022411	0.0472265784908	0.0335174568202		0.0717625244764	0.0128761991409	0.0767814367451	0.00884942222619	0.0741138013034	0.00802104282746	0.0734634824883	0.0111492785299	0.0674364707008	0.00592103284513	1138.0	1754900.0	0.0648469998291	3237.0	4517666.0	0.0716520433339	347.0	1142828.0	0.0303632742635	1509.0	2100620.0	0.0718359341528	1604.0	2282235.0	0.070281982355	3158.0	4107675.0	0.0768804737473	935.0	1101958.0	0.0848489688355	4109.0	5755720.0	0.0713898521818	4423.0	5530981.0	0.07996773086	1371.0	1536945.0	0.08920293179	3866.0	4445822.0	0.0869580473532	6271.0	7804885.0
K00059: ["3-oxoacyl-[acyl-carrier protein] reductase [EC:1.1.1.100]"]	1.01995232722e-07	7.59034290025e-07	0.121843781958		0.175692412181	0.0326407926552	0.146111786558	0.0145802567354	0.14794326768	0.00983858479384	0.17413198571	0.0294266377189	0.160404684423	0.0132804070223	2772.0	1754900.0	0.157957718389	9049.0	4517666.0	0.200302545607	1456.0	1142828.0	0.127403248783	3198.0	2100620.0	0.152240767012	3343.0	2282235.0	0.146479218836	6544.0	4107675.0	0.15931153268	1685.0	1101958.0	0.152909639024	9491.0	5755720.0	0.164896833063	12831.0	5530981.0	0.231984163388	3674.0	1536945.0	0.239045639239	6979.0	4445822.0	0.156978844407	12575.0	7804885.0
K00060: ["threonine 3-dehydrogenase [EC:1.1.1.103]"]	0.00351507629865	0.00600634396663	0.0518642479314		0.00214608153886	0.00273194284968	0.000553973831312	0.000770601329569	0.000629871377851	0.00124473951317	0.00220970074202	0.00299548029063	0.00105144394666	0.00138218327314	23.0	1754900.0	0.00131061598952	174.0	4517666.0	0.00385154635159	7.0	1142828.0	0.000612515619148	9.0	2100620.0	0.000428444935305	10.0	2282235.0	0.000438166972288	14.0	4107675.0	0.0003408254061	4.0	1101958.0	0.000362990241007	25.0	5755720.0	0.000434350524348	408.0	5530981.0	0.00737662993238	152.0	1536945.0	0.0098897488199	19.0	4445822.0	0.000427367537432	22.0	7804885.0
K00064: ["D-threo-aldose 1-dehydrogenase [EC:1.1.1.122]"]	0.00123449432409	0.00275673152476	0.0593869915161		0.003691240316	0.00544696184352	0.000502723479882	0.00108392431193	0.000188939445146	0.000239346779981	0.00405319185385	0.00634751804845	0.00131704388332	0.00194407427858	6.0	1754900.0	0.000341899823352	503.0	4517666.0	0.0111340679014	17.0	1142828.0	0.00148753793222	14.0	2100620.0	0.000666469899363	0.0	2282235.0	0.0	7.0	4107675.0	0.00017041270305	2.0	1101958.0	0.000181495120504	103.0	5755720.0	0.00178952416031	464.0	5530981.0	0.00838910855054	146.0	1536945.0	0.00949936399806	15.0	4445822.0	0.000337395424288	50.0	7804885.0
K00065: ["2-deoxy-D-gluconate 3-dehydrogenase [EC:1.1.1.125]"]	0.00228655689783	0.00428100177669	0.0549765553611		0.00451181948499	0.00610887783697	0.00105602891917	0.00139247239178	0.00140240678894	0.00249564300778	0.00497598513344	0.00691737648471	0.00198003038259	0.00227391387138	35.0	1754900.0	0.00199441563622	337.0	4517666.0	0.00745960414072	22.0	1142828.0	0.00192504908875	17.0	2100620.0	0.000809284877798	8.0	2282235.0	0.000350533577831	17.0	4107675.0	0.000413859421692	11.0	1101958.0	0.00099822316277	93.0	5755720.0	0.00161578395057	602.0	5530981.0	0.0108841451453	233.0	1536945.0	0.0151599439147	30.0	4445822.0	0.000674790848576	70.0	7804885.0
K00066: ["GDP-mannose 6-dehydrogenase [EC:1.1.1.132]"]	0.00189126473336	0.00373373632161	0.0563407567005		0.000689876565665	0.0010689769217	0.00010192278048	0.000165463671392	9.97033969298e-05	6.41446267331e-05	0.000690881196741	0.00100544243126	0.000291517629863	0.000427658057979	1.0	1754900.0	5.6983303892e-05	37.0	4517666.0	0.000819006982809	2.0	1142828.0	0.000175004462614	2.0	2100620.0	9.52099856233e-05	2.0	2282235.0	8.76333944576e-05	2.0	4107675.0	4.86893437285e-05	0.0	1101958.0	0.0	10.0	5755720.0	0.000173740209739	84.0	5530981.0	0.00151871792725	36.0	1536945.0	0.00234230893103	1.0	4445822.0	2.24930282859e-05	10.0	7804885.0
K00067: ["dTDP-4-dehydrorhamnose reductase [EC:1.1.1.133]"]	1.2011781742e-05	6.40628359573e-05	0.0910959900999		0.0688292552971	0.0109896983566	0.0586666615924	0.0160713157301	0.0668685954064	0.0161982882068	0.0697515940748	0.00972456048758	0.0708343849683	0.00530976577323	1193.0	1754900.0	0.0679810815431	2840.0	4517666.0	0.0628643197616	179.0	1142828.0	0.0156628994039	1465.0	2100620.0	0.0697413144691	1696.0	2282235.0	0.0743131185001	3164.0	4107675.0	0.0770265417785	813.0	1101958.0	0.0737777664847	4532.0	5755720.0	0.0787390630538	3534.0	5530981.0	0.0638946327966	878.0	1536945.0	0.0571263122623	3447.0	4445822.0	0.0775334685014	6074.0	7804885.0
K00073: ["ureidoglycolate dehydrogenase [EC:1.1.1.154]"]	0.000727155188942	0.00192016974124	0.0631309286686		0.00163503249823	0.000910087137266	0.00191132225086	0.00148310466954	0.00200492196977	0.00147579411673	0.00177752017582	0.00101065528337	0.00303925460234	0.00279270162153	58.0	1754900.0	0.00330503162573	28.0	4517666.0	0.000619789068072	10.0	1142828.0	0.000875022313069	25.0	2100620.0	0.00119012482029	46.0	2282235.0	0.00201556807253	116.0	4107675.0	0.00282398193625	17.0	1101958.0	0.00154270852428	56.0	5755720.0	0.000972945174539	67.0	5530981.0	0.00121135834674	16.0	1536945.0	0.00104102619157	138.0	4445822.0	0.00310403790345	163.0	7804885.0
K00074: ["3-hydroxybutyryl-CoA dehydrogenase [EC:1.1.1.157]"]	1.61937669509e-07	1.18016686682e-06	0.118930638329		0.0320278329851	0.0115237163983	0.0209302528357	0.00879837095277	0.0240195572826	0.00817002681437	0.0316188199723	0.0107914048186	0.0248602556566	0.00627417230674	436.0	1754900.0	0.0248447204969	1356.0	4517666.0	0.0300154991538	144.0	1142828.0	0.0126003213082	296.0	2100620.0	0.0140910778722	646.0	2282235.0	0.0283055864098	1011.0	4107675.0	0.0246124632548	396.0	1101958.0	0.0359360338597	1999.0	5755720.0	0.0347306679269	2209.0	5530981.0	0.0399386654917	724.0	1536945.0	0.0471064351685	1467.0	4445822.0	0.0329972724954	1625.0	7804885.0
K00075: ["UDP-N-acetylmuramate dehydrogenase [EC:1.1.1.158]"]	3.08985191307e-05	0.000149179993042	0.0848002172408		0.0892518416388	0.0108473591611	0.0972693356724	0.00408853913663	0.0975961770091	0.00422378599474	0.0884580264202	0.0120444390149	0.0933443090578	0.00399817684721	1585.0	1754900.0	0.0903185366688	3724.0	4517666.0	0.0824319460536	1123.0	1142828.0	0.0982650057576	1986.0	2100620.0	0.0945435157239	2198.0	2282235.0	0.0963091005089	4087.0	4107675.0	0.0994966739092	1070.0	1101958.0	0.0970998894695	5435.0	5755720.0	0.0944278039932	4129.0	5530981.0	0.0746522181147	1012.0	1536945.0	0.0658449066167	4422.0	4445822.0	0.0994641710802	7570.0	7804885.0
K00076: ["7-alpha-hydroxysteroid dehydrogenase [EC:1.1.1.159]"]	6.99113616437e-30	5.19837666507e-28	0.38484938828		0.00114465748211	0.00107603834867	0.0213602150094	0.0214744669548	0.0108459820589	0.0198182691529	0.00103138754702	0.000753641968758	0.00172879638403	0.00156237572139	14.0	1754900.0	0.000797766254487	19.0	4517666.0	0.000420571153334	4.0	1142828.0	0.000350008925228	50.0	2100620.0	0.00238024964058	22.0	2282235.0	0.000963967339034	58.0	4107675.0	0.00141199096813	57.0	1101958.0	0.00517261093436	34.0	5755720.0	0.000590716713113	30.0	5530981.0	0.000542399259733	57.0	1536945.0	0.00370865580746	96.0	4445822.0	0.00215933071544	97.0	7804885.0
K00077: ["2-dehydropantoate 2-reductase [EC:1.1.1.169]"]	1.11697041492e-10	1.1701594823e-09	0.163368546283		0.041686507386	0.0130260122711	0.0270323765833	0.00939526539695	0.0307982828059	0.00881945520007	0.0419129222983	0.0128158629151	0.0318541799943	0.00646456861115	667.0	1754900.0	0.0380078636959	1838.0	4517666.0	0.0406847252541	142.0	1142828.0	0.0124253168456	713.0	2100620.0	0.0339423598747	681.0	2282235.0	0.0298391708128	1474.0	4107675.0	0.0358840463279	381.0	1101958.0	0.034574820456	2151.0	5755720.0	0.0373715191149	3050.0	5530981.0	0.0551439247396	957.0	1536945.0	0.0622663790832	1896.0	4445822.0	0.04264678163	1982.0	7804885.0
K00088: ["IMP dehydrogenase [EC:1.1.1.205]"]	0.0149945831244	0.0201532192097	0.0411046261879		0.096548315515	0.0130713879535	0.100928464116	0.00328578273154	0.100420973676	0.00488812612983	0.0950257155675	0.0104591812135	0.0987942950318	0.00587200351753	1702.0	1754900.0	0.0969855832241	3990.0	4517666.0	0.0883199422002	1992.0	1142828.0	0.174304444763	2201.0	2100620.0	0.104778589178	2338.0	2282235.0	0.102443438121	4401.0	4107675.0	0.107140900875	1091.0	1101958.0	0.0990055882348	5536.0	5755720.0	0.0961825801116	4795.0	5530981.0	0.0866934816807	1169.0	1536945.0	0.0760599761215	4494.0	4445822.0	0.101083669117	7719.0	7804885.0
K00090: ["gluconate 2-dehydrogenase [EC:1.1.1.215]"]	0.00121457666321	0.00273182738306	0.0595026231714		0.00236947114356	0.00332169745836	0.000406792738314	0.000712697735317	0.000611740217159	0.00126334459568	0.00230068055731	0.00329226127591	0.000688918719105	0.000812436098553	58.0	1754900.0	0.00330503162573	162.0	4517666.0	0.00358592246527	4.0	1142828.0	0.000350008925228	3.0	2100620.0	0.000142814978435	1.0	2282235.0	4.38166972288e-05	6.0	4107675.0	0.000146068031186	1.0	1101958.0	9.07475602518e-05	37.0	5755720.0	0.000642838776035	429.0	5530981.0	0.00775630941419	195.0	1536945.0	0.0126875067097	5.0	4445822.0	0.000112465141429	23.0	7804885.0
K00094: ["galactitol-1-phosphate 5-dehydrogenase [EC:1.1.1.251]"]	0.00408965285301	0.00679036700122	0.0507609434408		0.000141828046255	0.000256473835812	0.00014885058718	0.000391370113804	0.000528358238247	0.00125535109377	0.000117664251676	0.00025084604622	4.52602394497e-05	3.82284680735e-05	0.0	1754900.0	0.0	14.0	4517666.0	0.000309894534036	1.0	1142828.0	8.75022313069e-05	0.0	2100620.0	0.0	0.0	2282235.0	0.0	3.0	4107675.0	7.30340155928e-05	1.0	1101958.0	9.07475602518e-05	2.0	5755720.0	3.47480419478e-05	9.0	5530981.0	0.00016271977792	13.0	1536945.0	0.000845833780649	1.0	4445822.0	2.24930282859e-05	0.0	7804885.0
K00096: ["glycerol-1-phosphate dehydrogenase [NAD(P)] [EC:1.1.1.261]"]	0.0248231849008	0.0314647500363	0.0372484606748		0.00100905821907	0.00122393018121	0.000530094203575	0.000611290328553	0.000325693692484	0.00017543846442	0.00113793507869	0.00142799737515	0.000697961509823	0.000443078903414	12.0	1754900.0	0.000683799646704	76.0	4517666.0	0.00168228461334	5.0	1142828.0	0.000437511156534	7.0	2100620.0	0.000333234949682	2.0	2282235.0	8.76333944576e-05	20.0	4107675.0	0.000486893437285	5.0	1101958.0	0.000453737801259	19.0	5755720.0	0.000330106398504	160.0	5530981.0	0.00289279605191	21.0	1536945.0	0.00136634687643	38.0	4445822.0	0.000854735074864	28.0	7804885.0
K00097: ["4-hydroxythreonine-4-phosphate dehydrogenase [EC:1.1.1.262]"]	6.83025555066e-09	6.01062488458e-08	0.138621948507		0.0425142649372	0.0110150837535	0.0572292425756	0.0141623232737	0.0527155320956	0.0104792941685	0.044094689606	0.0112765245841	0.042563292424	0.00849569809393	756.0	1754900.0	0.0430793777423	1924.0	4517666.0	0.0425883631061	71.0	1142828.0	0.00621265842279	886.0	2100620.0	0.0421780236311	1080.0	2282235.0	0.0473220330071	2041.0	4107675.0	0.0496874752749	535.0	1101958.0	0.0485499447347	2811.0	5755720.0	0.0488383729577	2199.0	5530981.0	0.0397578657385	658.0	1536945.0	0.0428122021282	2302.0	4445822.0	0.0517789511141	4307.0	7804885.0
K00098: ["L-idonate 5-dehydrogenase [EC:1.1.1.264]"]	0.0020618004246	0.00396153793374	0.0557209274071		0.00231041977246	0.0034632210393	0.000321486268255	0.000502909190792	0.000509729449897	0.00124581046918	0.00228808486303	0.00342861320195	0.000813248214169	0.000982704403221	25.0	1754900.0	0.0014245825973	290.0	4517666.0	0.00641924391932	5.0	1142828.0	0.000437511156534	4.0	2100620.0	0.000190419971247	1.0	2282235.0	4.38166972288e-05	4.0	4107675.0	9.7378687457e-05	2.0	1101958.0	0.000181495120504	71.0	5755720.0	0.00123355548915	235.0	5530981.0	0.00424879420125	134.0	1536945.0	0.00871859435438	8.0	4445822.0	0.000179944226287	28.0	7804885.0
K00099: ["1-deoxy-D-xylulose-5-phosphate reductoisomerase [EC:1.1.1.267]"]	6.00444399937e-07	4.06454670727e-06	0.110597902267		0.0630308958918	0.0138205496309	0.0761093249035	0.0105820821824	0.0729860597345	0.007148011496	0.0633237091351	0.012528866287	0.0662892407075	0.00957028206077	1128.0	1754900.0	0.0642771667901	2386.0	4517666.0	0.0528148827293	1066.0	1142828.0	0.0932773785732	1450.0	2100620.0	0.0690272395769	1715.0	2282235.0	0.0751456357474	3145.0	4107675.0	0.0765639930131	903.0	1101958.0	0.0819450469074	4147.0	5755720.0	0.0720500649788	2681.0	5530981.0	0.0484724138448	687.0	1536945.0	0.0446990621005	3383.0	4445822.0	0.0760939146911	5899.0	7804885.0
K00100: ["None"]	5.9253303677e-08	4.6042302195e-07	0.125249245526		0.0583373416942	0.0263285338944	0.0340211577426	0.0133215319003	0.033782820901	0.00968304388261	0.0590519909269	0.026320287381	0.0472777948684	0.0113902910932	764.0	1754900.0	0.0435352441735	3005.0	4517666.0	0.0665166481984	307.0	1142828.0	0.0268631850112	667.0	2100620.0	0.0317525302054	880.0	2282235.0	0.0385586935614	1767.0	4107675.0	0.0430170351841	680.0	1101958.0	0.0617083409713	3105.0	5755720.0	0.053946335124	4636.0	5530981.0	0.0838187656041	1379.0	1536945.0	0.0897234448858	2195.0	4445822.0	0.0493721970875	3465.0	7804885.0
K00101: ["L-lactate dehydrogenase (cytochrome) [EC:1.1.2.3]"]	6.76471853625e-05	0.000283473919614	0.0795189555721		0.0127504527058	0.00900249033838	0.00601588745538	0.0043273806153	0.00593673817354	0.0033257244571	0.0130177279485	0.00953422190776	0.00963345066076	0.00651644376185	289.0	1754900.0	0.0164681748248	897.0	4517666.0	0.0198553855022	63.0	1142828.0	0.00551264057233	89.0	2100620.0	0.00423684436024	190.0	2282235.0	0.00832517247347	144.0	4107675.0	0.00350563274845	76.0	1101958.0	0.00689681457914	560.0	5755720.0	0.00972945174539	1346.0	5530981.0	0.0243356467867	465.0	1536945.0	0.0302548236925	82.0	4445822.0	0.00184442831944	331.0	7804885.0
K00102: ["D-lactate dehydrogenase (cytochrome) [EC:1.1.2.4]"]	1.7963632182e-16	3.38138958719e-15	0.238082031492		0.004394874448	0.00608600676018	0.0211678427868	0.0215259563095	0.0104398582029	0.020231515424	0.00418988544087	0.00576912586016	0.00196937861909	0.00290623794427	74.0	1754900.0	0.00421676448801	322.0	4517666.0	0.00712757428283	10.0	1142828.0	0.000875022313069	6.0	2100620.0	0.00028562995687	4.0	2282235.0	0.000175266788915	23.0	4107675.0	0.000559927452878	1.0	1101958.0	9.07475602518e-05	76.0	5755720.0	0.00132042559402	679.0	5530981.0	0.0122763032453	289.0	1536945.0	0.0188035355852	11.0	4445822.0	0.000247423311145	60.0	7804885.0
K00103: ["L-gulonolactone oxidase [EC:1.1.3.8]"]	0.00660140088355	0.0100986228205	0.0472435801482		0.000671421400601	0.0011114886467	0.000100118369773	0.000193818645323	0.000122898519552	0.000101128099265	0.000532065006802	0.000887535832228	0.00019851225641	0.000212594854024	24.0	1754900.0	0.00136759929341	30.0	4517666.0	0.000664059715791	2.0	1142828.0	0.000175004462614	3.0	2100620.0	0.000142814978435	2.0	2282235.0	8.76333944576e-05	1.0	4107675.0	2.43446718643e-05	0.0	1101958.0	0.0	4.0	5755720.0	6.94960838957e-05	101.0	5530981.0	0.00182607750777	73.0	1536945.0	0.00474968199903	2.0	4445822.0	4.49860565718e-05	7.0	7804885.0
K00104: ["glycolate oxidase [EC:1.1.3.15]"]	4.7064837e-20	1.08992254105e-18	0.280575100415		0.0192942779264	0.00972537321182	0.053440588927	0.0397719450135	0.0330064874658	0.0372532637047	0.0195839552511	0.00946002801588	0.0159726407651	0.00724415941165	183.0	1754900.0	0.0104279446122	855.0	4517666.0	0.0189257019001	38.0	1142828.0	0.00332508478966	135.0	2100620.0	0.00642667402957	281.0	2282235.0	0.0123124919213	645.0	4107675.0	0.0157023133524	161.0	1101958.0	0.0146103572005	827.0	5755720.0	0.0143683153454	1386.0	5530981.0	0.0250588457997	480.0	1536945.0	0.0312307857471	763.0	4445822.0	0.0171621805821	893.0	7804885.0
K00108: ["choline dehydrogenase [EC:1.1.99.1]"]	0.000899037835989	0.00222546637319	0.0616345331218		0.00969172212699	0.0138308615473	0.00149896183158	0.00267105713202	0.00162356874329	0.00252087936985	0.00979524302859	0.0139384278781	0.0035185433456	0.00462633761826	100.0	1754900.0	0.0056983303892	1072.0	4517666.0	0.0237290671776	25.0	1142828.0	0.00218755578267	9.0	2100620.0	0.000428444935305	8.0	2282235.0	0.000350533577831	20.0	4107675.0	0.000486893437285	2.0	1101958.0	0.000181495120504	183.0	5755720.0	0.00317944583823	1652.0	5530981.0	0.029868119236	561.0	1536945.0	0.0365009808419	35.0	4445822.0	0.000787255990006	140.0	7804885.0
K00111: ["glycerol-3-phosphate dehydrogenase [EC:1.1.5.3]"]	1.35880527059e-05	7.16017148576e-05	0.0902786328082		0.0297139493527	0.0116055319938	0.0207170511453	0.00782285926054	0.0215886371289	0.00640193096984	0.0297270999154	0.0107466701502	0.0249913919033	0.00631302984396	414.0	1754900.0	0.0235910878113	1514.0	4517666.0	0.0335128803236	934.0	1142828.0	0.0817270840406	502.0	2100620.0	0.0238977063914	586.0	2282235.0	0.0256765845761	1164.0	4107675.0	0.02833719805	263.0	1101958.0	0.0238666083462	1304.0	5755720.0	0.02265572335	1929.0	5530981.0	0.0348762724009	604.0	1536945.0	0.0392987387317	1144.0	4445822.0	0.025732024359	1197.0	7804885.0
K00114: ["alcohol dehydrogenase (acceptor) [EC:1.1.99.8]", "alcohol dehydrogenase (cytochrome c) [EC:1.1.2.8]"]	0.000977484245244	0.00235345043999	0.0610429111848		0.00352509695938	0.00499547525868	0.000482314122879	0.000970910919871	0.000265258959728	0.000246712865083	0.00333677625605	0.00490597821493	0.00140477836146	0.00191116418853	51.0	1754900.0	0.00290614849849	394.0	4517666.0	0.00872131760073	7.0	1142828.0	0.000612515619148	7.0	2100620.0	0.000333234949682	1.0	2282235.0	4.38166972288e-05	10.0	4107675.0	0.000243446718643	1.0	1101958.0	9.07475602518e-05	60.0	5755720.0	0.00104244125844	611.0	5530981.0	0.0110468649232	144.0	1536945.0	0.00936923572412	11.0	4445822.0	0.000247423311145	47.0	7804885.0
K00115: ["glucose dehydrogenase (acceptor) [EC:1.1.99.10]"]	0.00201275804651	0.00389530510783	0.0558938788965		0.000349200191286	0.000569893109539	4.06958988395e-05	0.000105764563663	1.81047746149e-05	3.4392070673e-05	0.000360631585961	0.000583915684671	0.000104932759771	0.000149318696616	1.0	1754900.0	5.6983303892e-05	26.0	4517666.0	0.000575518420352	0.0	1142828.0	0.0	0.0	2100620.0	0.0	0.0	2282235.0	0.0	1.0	4107675.0	2.43446718643e-05	0.0	1101958.0	0.0	3.0	5755720.0	5.21220629218e-05	70.0	5530981.0	0.00126559827271	22.0	1536945.0	0.00143141101341	1.0	4445822.0	2.24930282859e-05	4.0	7804885.0
K00116: ["malate dehydrogenase (quinone) [EC:1.1.5.4]"]	7.96792419595e-12	9.77250633092e-11	0.17879868116		0.012008162836	0.00954298481781	0.0288051624511	0.0197865242621	0.0197871213409	0.0179976686009	0.012156159331	0.00949860180029	0.0126909803433	0.00710033835832	256.0	1754900.0	0.0145877257963	386.0	4517666.0	0.00854423500985	854.0	1142828.0	0.0747269055361	222.0	2100620.0	0.0105683084042	287.0	2282235.0	0.0125753921047	250.0	4107675.0	0.00608616796606	129.0	1101958.0	0.0117064352725	541.0	5755720.0	0.00939934534689	345.0	5530981.0	0.00623759148694	246.0	1536945.0	0.0160057776954	203.0	4445822.0	0.00456608474203	343.0	7804885.0
K00117: ["quinoprotein glucose dehydrogenase [EC:1.1.5.2]"]	0.00111280391473	0.00256773984937	0.0601241011251		0.00374763284968	0.00496989379733	0.000589084429626	0.000990304837741	0.000665787489418	0.00135536799765	0.00373829850241	0.00541864438068	0.00146890609655	0.00198338639783	41.0	1754900.0	0.00233631545957	506.0	4517666.0	0.011200473873	18.0	1142828.0	0.00157504016352	6.0	2100620.0	0.00028562995687	1.0	2282235.0	4.38166972288e-05	8.0	4107675.0	0.000194757374914	2.0	1101958.0	0.000181495120504	77.0	5755720.0	0.00133779961499	593.0	5530981.0	0.0107214253674	238.0	1536945.0	0.0154852645996	12.0	4445822.0	0.000269916339431	43.0	7804885.0
K00118: ["glucose-fructose oxidoreductase [EC:1.1.99.28]"]	0.0180607342404	0.0236862088398	0.0396896772571		0.00152903577045	0.00206162790769	0.000248213935466	0.000477343238425	0.000123277463577	0.000151582810719	0.00180682920924	0.00359346464726	0.000653159521046	0.00100570469513	10.0	1754900.0	0.00056983303892	169.0	4517666.0	0.00374086973229	13.0	1142828.0	0.00113752900699	3.0	2100620.0	0.000142814978435	0.0	2282235.0	0.0	4.0	4107675.0	9.7378687457e-05	1.0	1101958.0	9.07475602518e-05	25.0	5755720.0	0.000434350524348	309.0	5530981.0	0.00558671237525	80.0	1536945.0	0.00520513095784	4.0	4445822.0	8.99721131435e-05	19.0	7804885.0
K00119: ["None"]	0.000897544567005	0.00222333348055	0.0616462796609		0.00579888394346	0.00858336422792	0.000779695669421	0.00149928763126	0.000476101778425	0.00043855278305	0.00579004115403	0.00846333379286	0.00219985128276	0.00310305500789	62.0	1754900.0	0.0035329648413	550.0	4517666.0	0.0121744281228	12.0	1142828.0	0.00105002677568	8.0	2100620.0	0.000380839942493	5.0	2282235.0	0.000219083486144	13.0	4107675.0	0.000316480734235	1.0	1101958.0	9.07475602518e-05	97.0	5755720.0	0.00168528003447	956.0	5530981.0	0.0172844564102	303.0	1536945.0	0.0197144335028	12.0	4445822.0	0.000269916339431	87.0	7804885.0
K00121: ["S-(hydroxymethyl)glutathione dehydrogenase / alcohol dehydrogenase [EC:1.1.1.284 1.1.1.1]"]	0.000120805914674	0.000454798737596	0.0755731589444		0.0260073157702	0.0198104099682	0.0115483920341	0.00882498925948	0.0115243963878	0.00635426196608	0.0273767985227	0.0223539859555	0.0197202974591	0.0138433132098	512.0	1754900.0	0.0291754515927	1653.0	4517666.0	0.0365896903401	120.0	1142828.0	0.0105002677568	139.0	2100620.0	0.00661709400082	335.0	2282235.0	0.0146785935717	266.0	4107675.0	0.00647568271589	146.0	1101958.0	0.0132491437968	1109.0	5755720.0	0.0192677892601	3065.0	5530981.0	0.0554151243694	913.0	1536945.0	0.0594035570564	139.0	4445822.0	0.00312653093174	613.0	7804885.0
K00123: ["formate dehydrogenase, alpha subunit [EC:1.2.1.2]"]	2.74843507555e-05	0.000134367937027	0.0855846156756		0.028500824116	0.0159043792105	0.0169704331841	0.00685345709375	0.0192598171239	0.00728439080031	0.030047284606	0.0165348946907	0.0226067891086	0.00622915367052	354.0	1754900.0	0.0201720895778	1458.0	4517666.0	0.0322733021875	77.0	1142828.0	0.00673767181063	452.0	2100620.0	0.0215174567509	396.0	2282235.0	0.0173514121026	694.0	4107675.0	0.0168952022738	366.0	1101958.0	0.0332136070522	872.0	5755720.0	0.0151501462893	2602.0	5530981.0	0.0470440957942	912.0	1536945.0	0.0593384929194	1151.0	4445822.0	0.0258894755571	1428.0	7804885.0
K00124: ["formate dehydrogenase, beta subunit [EC:1.2.1.2]"]	0.00110083491127	0.00255409408125	0.0602008231818		0.0147152574906	0.00673041902823	0.010540431655	0.00471300920562	0.0106553836273	0.00541984590875	0.0148763851643	0.00636644361384	0.0129444580121	0.00399853432378	180.0	1754900.0	0.0102569947006	477.0	4517666.0	0.0105585494811	24.0	1142828.0	0.00210005355137	237.0	2100620.0	0.0112823832964	240.0	2282235.0	0.0105160073349	500.0	4107675.0	0.0121723359321	219.0	1101958.0	0.0198737156952	481.0	5755720.0	0.00835690408845	1054.0	5530981.0	0.019056293992	355.0	1536945.0	0.0230977686254	786.0	4445822.0	0.0176795202327	855.0	7804885.0
K00126: ["formate dehydrogenase, delta subunit [EC:1.2.1.2]"]	0.000623131093302	0.00173119293482	0.0642160106272		0.00262476633628	0.00370653090377	0.000344184002369	0.000721932617832	0.000160617697659	0.000201780103167	0.00254151536353	0.00377416689597	0.000848407878413	0.00110212932811	32.0	1754900.0	0.00182346572454	259.0	4517666.0	0.00573304887966	4.0	1142828.0	0.000350008925228	2.0	2100620.0	9.52099856233e-05	1.0	2282235.0	4.38166972288e-05	5.0	4107675.0	0.000121723359321	0.0	1101958.0	0.0	57.0	5755720.0	0.000990319195513	451.0	5530981.0	0.00815406887133	157.0	1536945.0	0.0102150695048	9.0	4445822.0	0.000202437254573	37.0	7804885.0
K00127: ["formate dehydrogenase, gamma subunit [EC:1.2.1.2]"]	0.00056463490256	0.00161586573741	0.0649072838588		0.00581459986269	0.00591044877793	0.0018368609272	0.0012970820586	0.0021791114226	0.00124896162254	0.00572054597003	0.00600089688819	0.00362545873959	0.00268734217453	82.0	1754900.0	0.00467263091914	417.0	4517666.0	0.0092304300495	13.0	1142828.0	0.00113752900699	68.0	2100620.0	0.00323713951119	33.0	2282235.0	0.00144595100855	109.0	4107675.0	0.0026535692332	66.0	1101958.0	0.00598933897662	129.0	5755720.0	0.00224124870564	827.0	5530981.0	0.0149521395933	274.0	1536945.0	0.0178275735306	147.0	4445822.0	0.00330647515802	181.0	7804885.0
K00128: ["aldehyde dehydrogenase (NAD+) [EC:1.2.1.3]"]	2.18886533754e-05	0.000110384039945	0.0871062079942		0.0355591503315	0.032699153084	0.0130796899963	0.00784570358593	0.0124280045676	0.00477639968647	0.0367025868557	0.0325758826208	0.0195026851933	0.0109155304568	378.0	1754900.0	0.0215396888712	2274.0	4517666.0	0.050335726457	163.0	1142828.0	0.014262863703	223.0	2100620.0	0.010615913397	238.0	2282235.0	0.0104283739405	681.0	4107675.0	0.0165787215396	181.0	1101958.0	0.0164253084056	1161.0	5755720.0	0.0201712383507	4835.0	5530981.0	0.0874166806937	1557.0	1536945.0	0.101304861267	750.0	4445822.0	0.0168697712144	944.0	7804885.0
K00130: ["betaine-aldehyde dehydrogenase [EC:1.2.1.8]"]	0.00254106003104	0.0046272795185	0.0542155603639		0.00573320645892	0.00847657957872	0.00123320766079	0.00199427682695	0.00178029013109	0.00302970435542	0.00639949231376	0.00903944573959	0.00242251365298	0.0025647493141	52.0	1754900.0	0.00296313180238	600.0	4517666.0	0.0132811943158	26.0	1142828.0	0.00227505801398	43.0	2100620.0	0.0020470146909	14.0	2282235.0	0.000613433761203	31.0	4107675.0	0.000754684827792	3.0	1101958.0	0.000272242680756	105.0	5755720.0	0.00182427220226	813.0	5530981.0	0.0146990199388	317.0	1536945.0	0.0206253314204	23.0	4445822.0	0.000517339650575	61.0	7804885.0
K00133: ["aspartate-semialdehyde dehydrogenase [EC:1.2.1.11]"]	0.000295194451928	0.000978422288877	0.0694258287464		0.0913223889359	0.00970812483997	0.0982568224015	0.0035009119997	0.0971206954681	0.00393490965387	0.0908401218996	0.010929772178	0.0951464800183	0.00454906379941	1611.0	1754900.0	0.0918001025699	3715.0	4517666.0	0.0822327281388	1193.0	1142828.0	0.104390161949	1999.0	2100620.0	0.0951623806305	2253.0	2282235.0	0.0987190188565	4024.0	4107675.0	0.0979629595818	1054.0	1101958.0	0.0956479285054	5492.0	5755720.0	0.0954181231888	4391.0	5530981.0	0.0793891716497	1144.0	1536945.0	0.0744333726971	4642.0	4445822.0	0.104412637303	7949.0	7804885.0
K00134: ["glyceraldehyde 3-phosphate dehydrogenase [EC:1.2.1.12]"]	8.00121569572e-15	1.28019451132e-13	0.217613604832		0.101460541403	0.0153119923716	0.125760932499	0.0216976827466	0.114650811234	0.0200361223356	0.100323263827	0.0142989084704	0.10486315305	0.00711686533629	1847.0	1754900.0	0.105248162288	3974.0	4517666.0	0.0879657770185	2070.0	1142828.0	0.181129618805	2223.0	2100620.0	0.10582589902	2526.0	2282235.0	0.1106809772	4394.0	4107675.0	0.106970488172	1177.0	1101958.0	0.106809878416	6012.0	5755720.0	0.104452614095	4501.0	5530981.0	0.0813779689353	1215.0	1536945.0	0.0790529264222	4786.0	4445822.0	0.107651633376	8130.0	7804885.0
K00135: ["succinate-semialdehyde dehydrogenase (NADP+) [EC:1.2.1.16]"]	7.25965698435e-05	0.000299227079449	0.0790402334253		0.0267562877419	0.0209487085378	0.011829417904	0.00630944424414	0.0119568317384	0.00512387161073	0.02699184022	0.0214223641878	0.0181017948144	0.00816664257162	459.0	1754900.0	0.0261553364864	1902.0	4517666.0	0.0421013859812	936.0	1142828.0	0.0819020885033	305.0	2100620.0	0.0145195228076	388.0	2282235.0	0.0170008785248	403.0	4107675.0	0.00981090276129	119.0	1101958.0	0.01079895967	869.0	5755720.0	0.0150980242263	2831.0	5530981.0	0.0511844101435	999.0	1536945.0	0.064999072836	335.0	4445822.0	0.00753516447577	629.0	7804885.0
K00140: ["malonate-semialdehyde dehydrogenase (acetylating) / methylmalonate-semialdehyde dehydrogenase [EC:1.2.1.18 1.2.1.27]", "methylmalonate-semialdehyde dehydrogenase [EC:1.2.1.27]"]	1.62628502943e-05	8.45572127561e-05	0.0890852244427		0.0299142484703	0.0202804774518	0.0157143264794	0.00662821483237	0.0150960137174	0.00572531874736	0.0301117218014	0.0192913269599	0.0202716708406	0.00659541052842	445.0	1754900.0	0.0253575702319	1678.0	4517666.0	0.0371430734366	112.0	1142828.0	0.00980024990637	335.0	2100620.0	0.0159476725919	377.0	2282235.0	0.0165188948553	668.0	4107675.0	0.0162622408053	179.0	1101958.0	0.0162438132851	846.0	5755720.0	0.0146984217439	3673.0	5530981.0	0.0664077493667	1362.0	1536945.0	0.0886173545573	800.0	4445822.0	0.0179944226287	1164.0	7804885.0
K00141: ["benzaldehyde dehydrogenase (NAD) [EC:1.2.1.28]"]	0.000550141726387	0.00159382623612	0.0650894298233		0.000804565971803	0.00114351983246	9.82224959198e-05	0.000151206104723	8.93230802339e-05	0.000153843439479	0.000789722971566	0.00114665317366	0.000267156378307	0.000372452989101	3.0	1754900.0	0.000170949911676	75.0	4517666.0	0.00166014928948	0.0	1142828.0	0.0	12.0	2100620.0	0.00057125991374	0.0	2282235.0	0.0	4.0	4107675.0	9.7378687457e-05	1.0	1101958.0	9.07475602518e-05	18.0	5755720.0	0.000312732377531	241.0	5530981.0	0.00435727405319	61.0	1536945.0	0.00396891235535	2.0	4445822.0	4.49860565718e-05	10.0	7804885.0
K00145: ["N-acetyl-gamma-glutamyl-phosphate reductase [EC:1.2.1.38]", "N-acetyl-gamma-glutamyl-phosphate/N-acetyl-gamma-aminoadipyl-phosphate reductase [EC:1.2.1.38 1.2.1.-]"]	7.92591517622e-08	5.98695738633e-07	0.123427445411		0.0596975942044	0.0159703757368	0.0428745615506	0.0157561401018	0.0477833707025	0.0134230033026	0.0614074030235	0.0169867086435	0.055100103421	0.0134032177307	1012.0	1754900.0	0.0576671035387	2285.0	4517666.0	0.0505792150194	240.0	1142828.0	0.0210005355137	726.0	2100620.0	0.0345612247813	1012.0	2282235.0	0.0443424975956	2020.0	4107675.0	0.0491762371658	576.0	1101958.0	0.0522705947051	3005.0	5755720.0	0.0522089330266	3909.0	5530981.0	0.0706746235433	1229.0	1536945.0	0.0799638243398	2188.0	4445822.0	0.0492147458895	2682.0	7804885.0
K00146: ["phenylacetaldehyde dehydrogenase [EC:1.2.1.39]"]	0.0041125237836	0.00682190561652	0.0507202248004		0.00163862336965	0.00221327030946	0.000318311851873	0.000526865419963	0.000537257204262	0.00134341241163	0.00141185160158	0.00205098328134	0.000591909201953	0.000891076377429	29.0	1754900.0	0.00165251581287	258.0	4517666.0	0.00571091355581	8.0	1142828.0	0.000700017850455	3.0	2100620.0	0.000142814978435	0.0	2282235.0	0.0	2.0	4107675.0	4.86893437285e-05	0.0	1101958.0	0.0	23.0	5755720.0	0.0003996024824	219.0	5530981.0	0.00395951459605	120.0	1536945.0	0.00780769643676	6.0	4445822.0	0.000134958169715	18.0	7804885.0
K00147: ["glutamate-5-semialdehyde dehydrogenase [EC:1.2.1.41]"]	1.01874840481e-10	1.07044608506e-09	0.163912235025		0.0502447393248	0.00857553538518	0.0387823716565	0.0111343110995	0.043083066999	0.0099364812334	0.0506688013197	0.00842957368215	0.0511229147129	0.00747524263764	909.0	1754900.0	0.0517978232378	2001.0	4517666.0	0.0442927830433	191.0	1142828.0	0.0167129261796	866.0	2100620.0	0.0412259237749	995.0	2282235.0	0.0435976137427	1813.0	4107675.0	0.0441368900899	491.0	1101958.0	0.0445570520837	2566.0	5755720.0	0.0445817378191	2926.0	5530981.0	0.0529020077993	761.0	1536945.0	0.0495138082365	1969.0	4445822.0	0.0442887726949	2962.0	7804885.0
K00148: ["glutathione-independent formaldehyde dehydrogenase [EC:1.2.1.46]"]	0.000478435471539	0.00142719733883	0.066066241907		0.00172498044198	0.00260261709926	0.000215415474801	0.000430907026417	0.000144237441811	0.000182600492152	0.00173188544571	0.00247864310123	0.000546397850361	0.000672777115177	2.0	1754900.0	0.000113966607784	188.0	4517666.0	0.00416144088563	8.0	1142828.0	0.000700017850455	14.0	2100620.0	0.000666469899363	1.0	2282235.0	4.38166972288e-05	4.0	4107675.0	9.7378687457e-05	0.0	1101958.0	0.0	35.0	5755720.0	0.000608090734087	185.0	5530981.0	0.00334479543502	103.0	1536945.0	0.00670160610822	7.0	4445822.0	0.000157451198001	18.0	7804885.0
K00151: ["5-carboxymethyl-2-hydroxymuconic-semialdehyde dehydrogenase [EC:1.2.1.60]"]	0.00146088146771	0.00309964000383	0.0581877914028		0.00227672042206	0.00333087737011	0.000366428889279	0.000633892744509	0.000553484808728	0.00126874986982	0.00217409355637	0.00307731426591	0.000754681183298	0.00107982204664	29.0	1754900.0	0.00165251581287	148.0	4517666.0	0.00327602793124	12.0	1142828.0	0.00105002677568	15.0	2100620.0	0.000714074892175	1.0	2282235.0	4.38166972288e-05	6.0	4107675.0	0.000146068031186	1.0	1101958.0	9.07475602518e-05	30.0	5755720.0	0.000521220629218	314.0	5530981.0	0.00567711225188	153.0	1536945.0	0.00995481295687	5.0	4445822.0	0.000112465141429	26.0	7804885.0
K00154: ["coniferyl-aldehyde dehydrogenase [EC:1.2.1.68]"]	0.000489210281821	0.00145360587629	0.0659106271709		0.00324468082888	0.00467003487774	0.000444429510702	0.000805452159935	0.000327822323404	0.000340422835831	0.00315986523056	0.00446149185452	0.00109204760643	0.0014101067282	57.0	1754900.0	0.00324804832184	219.0	4517666.0	0.00484763592528	4.0	1142828.0	0.000350008925228	4.0	2100620.0	0.000190419971247	2.0	2282235.0	8.76333944576e-05	12.0	4107675.0	0.000292136062371	2.0	1101958.0	0.000181495120504	53.0	5755720.0	0.000920823111618	785.0	5530981.0	0.0141927806297	278.0	1536945.0	0.0180878300785	7.0	4445822.0	0.000157451198001	45.0	7804885.0
K00155: ["None"]	0.000603971084437	0.00169671046865	0.0644351465131		0.00370969305767	0.00536376608476	0.000499903152973	0.000956236513048	0.00026407686193	0.000281781050759	0.00374119293271	0.00542157776776	0.001332606794	0.00171596803337	44.0	1754900.0	0.00250726537125	487.0	4517666.0	0.0107799027197	4.0	1142828.0	0.000350008925228	5.0	2100620.0	0.000238024964058	4.0	2282235.0	0.000175266788915	8.0	4107675.0	0.000194757374914	2.0	1101958.0	0.000181495120504	90.0	5755720.0	0.00156366188765	628.0	5530981.0	0.0113542245038	200.0	1536945.0	0.0130128273946	13.0	4445822.0	0.000292409367716	48.0	7804885.0
K00156: ["pyruvate dehydrogenase (quinone) [EC:1.2.5.1]", "pyruvate dehydrogenase (cytochrome) [EC:1.2.2.2]"]	0.00643304747929	0.00989699612199	0.047434490263		0.0108749875621	0.00566227027298	0.00736348338437	0.00350620426556	0.00821617194255	0.00372394559547	0.0110449085335	0.00612001903333	0.00948217411157	0.00411857082665	206.0	1754900.0	0.0117385606017	644.0	4517666.0	0.0142551485657	68.0	1142828.0	0.00595015172887	136.0	2100620.0	0.00647427902238	146.0	2282235.0	0.00639723779541	338.0	4107675.0	0.00822849909012	69.0	1101958.0	0.00626158165738	348.0	5755720.0	0.00604615929892	877.0	5530981.0	0.0158561383595	300.0	1536945.0	0.0195192410919	314.0	4445822.0	0.00706281088177	538.0	7804885.0
K00161: ["pyruvate dehydrogenase E1 component subunit alpha [EC:1.2.4.1]"]	4.30449037992e-08	3.38966580253e-07	0.127244700799		0.0419074728381	0.0129946603374	0.029178547799	0.00942476009615	0.0309500966595	0.00589276140833	0.0408655238696	0.010746991445	0.0374483876335	0.00887598480537	599.0	1754900.0	0.0341329990313	2103.0	4517666.0	0.046550586077	925.0	1142828.0	0.0809395639589	728.0	2100620.0	0.0346564347669	668.0	2282235.0	0.0292695537488	1333.0	4107675.0	0.0324514475951	243.0	1101958.0	0.0220516571412	1632.0	5755720.0	0.0283544022294	2896.0	5530981.0	0.0523596085396	725.0	1536945.0	0.0471714993054	1534.0	4445822.0	0.0345043053905	2098.0	7804885.0
K00162: ["pyruvate dehydrogenase E1 component subunit beta [EC:1.2.4.1]"]	4.37669736186e-08	3.43117476921e-07	0.12714097917		0.0418938498326	0.0129857558043	0.0291763013751	0.00942544385388	0.0309500966595	0.00589276140833	0.0408481575415	0.0107371212983	0.0374398941774	0.00886373693734	599.0	1754900.0	0.0341329990313	2099.0	4517666.0	0.0464620447815	925.0	1142828.0	0.0809395639589	728.0	2100620.0	0.0346564347669	668.0	2282235.0	0.0292695537488	1332.0	4107675.0	0.0324271029232	243.0	1101958.0	0.0220516571412	1633.0	5755720.0	0.0283717762504	2885.0	5530981.0	0.052160728811	725.0	1536945.0	0.0471714993054	1534.0	4445822.0	0.0345043053905	2098.0	7804885.0
K00163: ["pyruvate dehydrogenase E1 component [EC:1.2.4.1]"]	0.000760925349952	0.00198314874072	0.0628112836003		0.0175187942165	0.0105115391249	0.010973180959	0.0052633827777	0.0114741524443	0.00409188766795	0.016693892361	0.00798458442035	0.0156612856508	0.00568723194567	444.0	1754900.0	0.025300586928	584.0	4517666.0	0.0129270291341	894.0	1142828.0	0.0782269947884	324.0	2100620.0	0.015424017671	413.0	2282235.0	0.0180962959555	381.0	4107675.0	0.00927531998028	113.0	1101958.0	0.0102544743085	653.0	5755720.0	0.011345235696	1303.0	5530981.0	0.0235582078478	439.0	1536945.0	0.0285631561312	257.0	4445822.0	0.00578070826947	626.0	7804885.0
K00164: ["2-oxoglutarate dehydrogenase E1 component [EC:1.2.4.2]"]	0.000602258267398	0.00169460359811	0.0644550675439		0.0190609124951	0.0107917070223	0.0118040222843	0.00552730140459	0.0121263199262	0.00422359925444	0.0193371223172	0.0110616154277	0.0170281036107	0.00616232429219	441.0	1754900.0	0.0251296370164	838.0	4517666.0	0.0185494013944	902.0	1142828.0	0.0789270126388	327.0	2100620.0	0.0155668326494	440.0	2282235.0	0.0192793467807	403.0	4107675.0	0.00981090276129	126.0	1101958.0	0.0114341925917	726.0	5755720.0	0.0126135392271	1473.0	5530981.0	0.0266318036529	467.0	1536945.0	0.0303849519664	290.0	4445822.0	0.00652297820291	669.0	7804885.0
K00166: ["2-oxoisovalerate dehydrogenase E1 component, alpha subunit [EC:1.2.4.4]"]	0.00471053408842	0.00759902841028	0.0497271985261		0.00192439500264	0.0026728514944	0.000348795922386	0.000737222525484	0.000129170049869	0.000134094610046	0.00220306253885	0.0036638494876	0.0009191814984	0.00156810844223	20.0	1754900.0	0.00113966607784	279.0	4517666.0	0.00617575535686	13.0	1142828.0	0.00113752900699	5.0	2100620.0	0.000238024964058	0.0	2282235.0	0.0	4.0	4107675.0	9.7378687457e-05	1.0	1101958.0	9.07475602518e-05	47.0	5755720.0	0.000816578985774	330.0	5530981.0	0.00596639185707	97.0	1536945.0	0.00631122128638	10.0	4445822.0	0.000224930282859	26.0	7804885.0
K00167: ["2-oxoisovalerate dehydrogenase E1 component, beta subunit [EC:1.2.4.4]"]	0.00469202692559	0.00758403024506	0.0497560402651		0.00192698105911	0.00267364736756	0.000348202541731	0.000737416317264	0.000129170049869	0.000134094610046	0.00221358281019	0.00367737008382	0.000938211967712	0.00157720475107	20.0	1754900.0	0.00113966607784	279.0	4517666.0	0.00617575535686	13.0	1142828.0	0.00113752900699	5.0	2100620.0	0.000238024964058	0.0	2282235.0	0.0	6.0	4107675.0	0.000146068031186	1.0	1101958.0	9.07475602518e-05	47.0	5755720.0	0.000816578985774	330.0	5530981.0	0.00596639185707	97.0	1536945.0	0.00631122128638	10.0	4445822.0	0.000224930282859	26.0	7804885.0
K00169: ["pyruvate ferredoxin oxidoreductase, alpha subunit [EC:1.2.7.1]"]	5.90457979826e-25	1.96076612168e-23	0.334701478441		0.00646903225162	0.0054660826004	0.0266230078128	0.02022005918	0.0158079864262	0.0186316005969	0.00658353174639	0.00522359527689	0.00646916928056	0.0039981099286	32.0	1754900.0	0.00182346572454	20.0	4517666.0	0.000442706477194	3.0	1142828.0	0.000262506693921	28.0	2100620.0	0.00133293979873	91.0	2282235.0	0.00398731944782	320.0	4107675.0	0.00779029499656	82.0	1101958.0	0.00744129994065	269.0	5755720.0	0.00467361164198	203.0	5530981.0	0.00367023499086	67.0	1536945.0	0.00435929717719	481.0	4445822.0	0.0108191466055	362.0	7804885.0
K00170: ["pyruvate ferredoxin oxidoreductase, beta subunit [EC:1.2.7.1]"]	5.54622333025e-25	1.87718328101e-23	0.334989580149		0.00646744619602	0.00546695975334	0.0266263384364	0.0202158401158	0.0158079864262	0.0186316005969	0.00656273339945	0.00523385522854	0.00646916928056	0.0039981099286	32.0	1754900.0	0.00182346572454	20.0	4517666.0	0.000442706477194	3.0	1142828.0	0.000262506693921	28.0	2100620.0	0.00133293979873	91.0	2282235.0	0.00398731944782	320.0	4107675.0	0.00779029499656	82.0	1101958.0	0.00744129994065	269.0	5755720.0	0.00467361164198	203.0	5530981.0	0.00367023499086	67.0	1536945.0	0.00435929717719	481.0	4445822.0	0.0108191466055	362.0	7804885.0
K00171: ["pyruvate ferredoxin oxidoreductase, delta subunit [EC:1.2.7.1]"]	4.78061907772e-25	1.63376496637e-23	0.335672593694		0.00627518925394	0.00551104560077	0.0265564362915	0.0202519372001	0.01558832347	0.0186640234879	0.00633555321832	0.00531653680753	0.00636607102475	0.00398342755732	32.0	1754900.0	0.00182346572454	7.0	4517666.0	0.000154947267018	3.0	1142828.0	0.000262506693921	23.0	2100620.0	0.00109491483467	89.0	2282235.0	0.00389968605336	312.0	4107675.0	0.00759553762165	79.0	1101958.0	0.0071690572599	266.0	5755720.0	0.00462148957906	178.0	5530981.0	0.00321823560775	66.0	1536945.0	0.00429423304022	480.0	4445822.0	0.0107966535772	360.0	7804885.0
K00172: ["pyruvate ferredoxin oxidoreductase, gamma subunit [EC:1.2.7.1]"]	5.73311044875e-25	1.92195702663e-23	0.334837099641		0.00647177742548	0.00546420219835	0.0266259317001	0.0202142935447	0.0158079864262	0.0186316005969	0.00658760409401	0.00521902955998	0.00647047842098	0.00399659558105	32.0	1754900.0	0.00182346572454	20.0	4517666.0	0.000442706477194	4.0	1142828.0	0.000350008925228	28.0	2100620.0	0.00133293979873	91.0	2282235.0	0.00398731944782	320.0	4107675.0	0.00779029499656	82.0	1101958.0	0.00744129994065	269.0	5755720.0	0.00467361164198	203.0	5530981.0	0.00367023499086	67.0	1536945.0	0.00435929717719	481.0	4445822.0	0.0108191466055	362.0	7804885.0
K00174: ["2-oxoglutarate ferredoxin oxidoreductase subunit alpha [EC:1.2.7.3]"]	1.84654975948e-05	9.50271221254e-05	0.0882399994827		0.0606153968961	0.0250906524401	0.0816639040222	0.0150294895348	0.0823428958897	0.00984100529904	0.0612171467167	0.0260035007359	0.0675240696763	0.0188508496305	1023.0	1754900.0	0.0582939198815	2577.0	4517666.0	0.0570427295865	120.0	1142828.0	0.0105002677568	1730.0	2100620.0	0.0823566375641	1848.0	2282235.0	0.0809732564788	3938.0	4107675.0	0.0958693178014	951.0	1101958.0	0.0863009297995	4253.0	5755720.0	0.0738917112021	2100.0	5530981.0	0.0379679481813	376.0	1536945.0	0.0244641155019	4433.0	4445822.0	0.0997115943913	8044.0	7804885.0
K00175: ["2-oxoglutarate ferredoxin oxidoreductase subunit beta [EC:1.2.7.3]"]	1.8511586227e-05	9.51252314147e-05	0.0882233980249		0.0606214460684	0.0250862872113	0.0816663380736	0.0150289217032	0.0823477338905	0.00984339252369	0.061230617246	0.0259935003549	0.067527524248	0.0188475488778	1023.0	1754900.0	0.0582939198815	2577.0	4517666.0	0.0570427295865	120.0	1142828.0	0.0105002677568	1730.0	2100620.0	0.0823566375641	1848.0	2282235.0	0.0809732564788	3938.0	4107675.0	0.0958693178014	951.0	1101958.0	0.0863009297995	4253.0	5755720.0	0.0738917112021	2100.0	5530981.0	0.0379679481813	376.0	1536945.0	0.0244641155019	4433.0	4445822.0	0.0997115943913	8044.0	7804885.0
K00176: ["2-oxoglutarate ferredoxin oxidoreductase subunit delta [EC:1.2.7.3]"]	8.11047349286e-13	1.1195633998e-11	0.191882809358		0.0303148598928	0.0144343630454	0.0517915583628	0.0158872450145	0.0463918718449	0.0125230283618	0.0303508203123	0.0152624307314	0.0341496378529	0.00927626069883	443.0	1754900.0	0.0252436036241	1078.0	4517666.0	0.0238618791208	94.0	1142828.0	0.00822520974285	853.0	2100620.0	0.0406070588683	929.0	2282235.0	0.0407057117256	2052.0	4107675.0	0.0499552666654	516.0	1101958.0	0.04682574109	2067.0	5755720.0	0.0359121013531	891.0	5530981.0	0.0161092580141	163.0	1536945.0	0.0106054543266	2477.0	4445822.0	0.0557152310641	4012.0	7804885.0
K00177: ["2-oxoglutarate ferredoxin oxidoreductase subunit gamma [EC:1.2.7.3]"]	2.55782826796e-11	2.88575496898e-10	0.172024741406		0.0319968892701	0.0151273421697	0.0531818229193	0.0159456743976	0.047390944811	0.0124312201246	0.0321637896814	0.0160976016352	0.035862092736	0.00957295039613	488.0	1754900.0	0.0278078522993	1137.0	4517666.0	0.0251678632285	96.0	1142828.0	0.00840021420546	875.0	2100620.0	0.0416543687102	956.0	2282235.0	0.0418887625507	2091.0	4107675.0	0.0509047088682	556.0	1101958.0	0.0504556435	2300.0	5755720.0	0.03996024824	927.0	5530981.0	0.0167601371258	168.0	1536945.0	0.0109307750115	2540.0	4445822.0	0.0571322918461	4336.0	7804885.0
K00183: ["molybdopterin oxidoreductase, molybdopterin binding subunit [EC:1.2.7.-]"]	0.00368898658156	0.00624590320687	0.0515127762026		0.00111206281915	0.00167945428029	0.000173831577138	0.000335708410264	0.000268120498676	0.00040067024737	0.00111210544798	0.00173060797468	0.000383002424863	0.000430138343554	21.0	1754900.0	0.00119664938173	73.0	4517666.0	0.00161587864176	2.0	1142828.0	0.000175004462614	6.0	2100620.0	0.00028562995687	0.0	2282235.0	0.0	10.0	4107675.0	0.000243446718643	0.0	1101958.0	0.0	12.0	5755720.0	0.000208488251687	248.0	5530981.0	0.00448383388046	75.0	1536945.0	0.00487981027298	1.0	4445822.0	2.24930282859e-05	11.0	7804885.0
K00184: ["molybdopterin oxidoreductase, iron-sulfur binding subunit [EC:1.2.7.-]"]	0.00656532785279	0.0100478061051	0.0472840845917		0.00152548250844	0.0010201051685	0.000868933574067	0.000587875069683	0.00110953754336	0.000701372960353	0.00167667692876	0.00143360168462	0.00114312907992	0.00117560546117	13.0	1754900.0	0.000740782950595	97.0	4517666.0	0.00214712641439	2.0	1142828.0	0.000175004462614	20.0	2100620.0	0.000952099856233	37.0	2282235.0	0.00162121779747	55.0	4107675.0	0.00133895695253	17.0	1101958.0	0.00154270852428	57.0	5755720.0	0.000990319195513	204.0	5530981.0	0.00368831496619	38.0	1536945.0	0.00247243720497	32.0	4445822.0	0.000719776905148	35.0	7804885.0
K00185: ["molybdopterin oxidoreductase, membrane subunit [EC:1.2.7.-]"]	0.010183157304	0.0143666187215	0.0440193380043		0.0014241576136	0.000908015917988	0.000837323840281	0.000576737491199	0.0010400969119	0.000659446912268	0.00158171632228	0.00137055599859	0.00112095147564	0.00117678563385	13.0	1754900.0	0.000740782950595	91.0	4517666.0	0.00201431447123	2.0	1142828.0	0.000175004462614	19.0	2100620.0	0.000904494863421	37.0	2282235.0	0.00162121779747	65.0	4107675.0	0.00158240367118	16.0	1101958.0	0.00145196096403	54.0	5755720.0	0.000938197132592	167.0	5530981.0	0.00301935587918	38.0	1536945.0	0.00247243720497	32.0	4445822.0	0.000719776905148	35.0	7804885.0
K00200: ["formylmethanofuran dehydrogenase subunit A [EC:1.2.99.5]"]	0.00215212767539	0.00408342656946	0.0554126610095		0.000580754162977	0.000903271252256	8.76845275399e-05	0.000190651346432	3.65586307381e-05	6.64935860716e-05	0.000683307306448	0.00112056863384	0.000197469043857	0.000304136984457	1.0	1754900.0	5.6983303892e-05	51.0	4517666.0	0.00112890151685	1.0	1142828.0	8.75022313069e-05	0.0	2100620.0	0.0	0.0	2282235.0	0.0	0.0	4107675.0	0.0	0.0	1101958.0	0.0	11.0	5755720.0	0.000191114230713	121.0	5530981.0	0.00218767701426	16.0	1536945.0	0.00104102619157	2.0	4445822.0	4.49860565718e-05	8.0	7804885.0
K00201: ["formylmethanofuran dehydrogenase subunit B [EC:1.2.99.5]"]	0.00215212767539	0.00408342656946	0.0554126610095		0.000580754162977	0.000903271252256	8.76845275399e-05	0.000190651346432	3.65586307381e-05	6.64935860716e-05	0.000683307306448	0.00112056863384	0.000197469043857	0.000304136984457	1.0	1754900.0	5.6983303892e-05	51.0	4517666.0	0.00112890151685	1.0	1142828.0	8.75022313069e-05	0.0	2100620.0	0.0	0.0	2282235.0	0.0	0.0	4107675.0	0.0	0.0	1101958.0	0.0	11.0	5755720.0	0.000191114230713	121.0	5530981.0	0.00218767701426	16.0	1536945.0	0.00104102619157	2.0	4445822.0	4.49860565718e-05	8.0	7804885.0
K00202: ["formylmethanofuran dehydrogenase subunit C [EC:1.2.99.5]"]	0.00215212767539	0.00408342656946	0.0554126610095		0.000580754162977	0.000903271252256	8.76845275399e-05	0.000190651346432	3.65586307381e-05	6.64935860716e-05	0.000683307306448	0.00112056863384	0.000197469043857	0.000304136984457	1.0	1754900.0	5.6983303892e-05	51.0	4517666.0	0.00112890151685	1.0	1142828.0	8.75022313069e-05	0.0	2100620.0	0.0	0.0	2282235.0	0.0	0.0	4107675.0	0.0	0.0	1101958.0	0.0	11.0	5755720.0	0.000191114230713	121.0	5530981.0	0.00218767701426	16.0	1536945.0	0.00104102619157	2.0	4445822.0	4.49860565718e-05	8.0	7804885.0
K00207: ["dihydropyrimidine dehydrogenase (NADP+) [EC:1.3.1.2]"]	0.00238281351488	0.00440751632811	0.054679429026		0.000711080057844	0.00116906426598	0.000106403545881	0.000256453171736	3.92576442815e-05	6.5851764309e-05	0.000797583039729	0.00127787352481	0.00025026804202	0.00035071482294	3.0	1754900.0	0.000170949911676	58.0	4517666.0	0.00128384878386	1.0	1142828.0	8.75022313069e-05	0.0	2100620.0	0.0	0.0	2282235.0	0.0	1.0	4107675.0	2.43446718643e-05	0.0	1101958.0	0.0	10.0	5755720.0	0.000173740209739	143.0	5530981.0	0.0025854364714	48.0	1536945.0	0.00312307857471	2.0	4445822.0	4.49860565718e-05	11.0	7804885.0
K00208: ["enoyl-[acyl-carrier protein] reductase I [EC:1.3.1.9]"]	7.1213803233e-11	7.71300268862e-10	0.166023161743		0.0326647436185	0.00844938738059	0.048442561567	0.0148860669739	0.0421814550562	0.0135430329337	0.0347632496537	0.00986418957296	0.0355089521218	0.0101452827279	612.0	1754900.0	0.0348737819819	1915.0	4517666.0	0.0423891451913	69.0	1142828.0	0.00603765396018	941.0	2100620.0	0.0447962982358	850.0	2282235.0	0.0372441926445	1711.0	4107675.0	0.0416537335597	402.0	1101958.0	0.0364805192212	1997.0	5755720.0	0.0346959198849	2039.0	5530981.0	0.0368650696866	586.0	1536945.0	0.0381275842662	1435.0	4445822.0	0.0322774955902	3550.0	7804885.0
K00215: ["dihydrodipicolinate reductase [EC:1.3.1.26]"]	2.49677238838e-05	0.000123649172031	0.086227043986		0.0856331348699	0.00958445584932	0.0937280638623	0.00439243513125	0.0924031974127	0.0041589022089	0.08529566472	0.0108390359936	0.0893836853141	0.00515574847694	1525.0	1754900.0	0.0868995384352	3604.0	4517666.0	0.0797757071904	1116.0	1142828.0	0.0976524901385	1881.0	2100620.0	0.0895449914787	2073.0	2282235.0	0.0908320133553	3914.0	4107675.0	0.0952850456767	967.0	1101958.0	0.0877528907635	5282.0	5755720.0	0.0917695787842	4132.0	5530981.0	0.0747064580406	1011.0	1536945.0	0.0657798424797	4279.0	4445822.0	0.0962476680353	7387.0	7804885.0
K00217: ["maleylacetate reductase [EC:1.3.1.32]"]	0.000417294654994	0.00129416492122	0.0670202944795		0.00129873687921	0.00186632066976	0.000150585926449	0.000280889568599	9.08006824744e-05	0.000107915111469	0.00126949395944	0.00181866951999	0.000458902649715	0.00056447365219	21.0	1754900.0	0.00119664938173	149.0	4517666.0	0.0032981632551	2.0	1142828.0	0.000175004462614	12.0	2100620.0	0.00057125991374	1.0	2282235.0	4.38166972288e-05	4.0	4107675.0	9.7378687457e-05	0.0	1101958.0	0.0	33.0	5755720.0	0.000573342692139	135.0	5530981.0	0.0024407966688	73.0	1536945.0	0.00474968199903	3.0	4445822.0	6.74790848576e-05	18.0	7804885.0
K00219: ["2,4-dienoyl-CoA reductase (NADPH2) [EC:1.3.1.34]"]	0.00110355139183	0.00255409408125	0.0601833388747		0.00242255287389	0.00333972088586	0.000471542848485	0.000789232030555	0.000698639885001	0.00127550209434	0.00252206506186	0.00352130970405	0.000764907509356	0.000847166120428	20.0	1754900.0	0.00113966607784	209.0	4517666.0	0.00462628268668	6.0	1142828.0	0.000525013387841	2.0	2100620.0	9.52099856233e-05	3.0	2282235.0	0.000131450091686	7.0	4107675.0	0.00017041270305	0.0	1101958.0	0.0	51.0	5755720.0	0.00088607506967	451.0	5530981.0	0.00815406887133	175.0	1536945.0	0.0113862239703	9.0	4445822.0	0.000202437254573	28.0	7804885.0
K00220: ["cyclohexadienyl dehydrogenase [EC:1.3.1.43]", "cyclohexadieny/prephenate dehydrogenase [EC:1.3.1.43 1.3.1.12]"]	0.00333079352559	0.00573600450591	0.0522557080466		0.0019218600085	0.00303183586272	0.000273234683741	0.000526135855541	0.000108728236065	0.000133518999159	0.00209392922102	0.00339642668506	0.000833151212052	0.00114150252669	12.0	1754900.0	0.000683799646704	359.0	4517666.0	0.00794658126564	1.0	1142828.0	8.75022313069e-05	2.0	2100620.0	9.52099856233e-05	0.0	2282235.0	0.0	2.0	4107675.0	4.86893437285e-05	1.0	1101958.0	9.07475602518e-05	54.0	5755720.0	0.000938197132592	435.0	5530981.0	0.00786478926614	94.0	1536945.0	0.00611602887546	10.0	4445822.0	0.000224930282859	37.0	7804885.0
K00221: ["alkylmercury lyase [EC:4.99.1.2]"]	0.0305510101681	0.037574967083	0.0356380961098		0.000133769610852	0.000260363330535	2.39724544453e-05	4.25051614596e-05	2.71807691662e-05	3.8885982502e-05	0.000146307513886	0.000283652908162	3.87635981072e-05	5.43483228039e-05	0.0	1754900.0	0.0	4.0	4517666.0	8.85412954388e-05	1.0	1142828.0	8.75022313069e-05	11.0	2100620.0	0.000523654920928	2.0	2282235.0	8.76333944576e-05	2.0	4107675.0	4.86893437285e-05	0.0	1101958.0	0.0	3.0	5755720.0	5.21220629218e-05	11.0	5530981.0	0.000198879728569	2.0	1536945.0	0.000130128273946	1.0	4445822.0	2.24930282859e-05	1.0	7804885.0
K00224: ["None"]	0.000758526504039	0.00197925373923	0.0628335255		0.0015320331966	0.001066813686	0.000851261191341	0.000480445620841	0.000860373632611	0.000603020540194	0.00151216943707	0.000966994907666	0.00157236106837	0.000811113601883	13.0	1754900.0	0.000740782950595	49.0	4517666.0	0.00108463086913	6.0	1142828.0	0.000525013387841	51.0	2100620.0	0.00242785463339	22.0	2282235.0	0.000963967339034	60.0	4107675.0	0.00146068031186	57.0	1101958.0	0.00517261093436	43.0	5755720.0	0.000747082901878	108.0	5530981.0	0.00195263733504	36.0	1536945.0	0.00234230893103	97.0	4445822.0	0.00218182374373	105.0	7804885.0
K00228: ["coproporphyrinogen III oxidase [EC:1.3.3.3]"]	0.000694910567567	0.00187010342143	0.0634500356906		0.00948671387887	0.00672793237283	0.00462447603324	0.00382352538469	0.00525705332698	0.00405665455157	0.0103992951686	0.00882280913992	0.00757637318381	0.00557998676556	227.0	1754900.0	0.0129352099835	536.0	4517666.0	0.0118645335888	37.0	1142828.0	0.00323758255836	43.0	2100620.0	0.0020470146909	148.0	2282235.0	0.00648487118986	43.0	4107675.0	0.00104682089016	61.0	1101958.0	0.00553560117536	480.0	5755720.0	0.00833953006748	965.0	5530981.0	0.0174471761881	336.0	1536945.0	0.0218615500229	42.0	4445822.0	0.000944707188007	212.0	7804885.0
K00232: ["acyl-CoA oxidase [EC:1.3.3.6]"]	0.0149044715933	0.0200820359138	0.0411503150741		0.000725789818713	0.00141832303995	7.70496405996e-05	0.000131430718202	9.28695146106e-05	0.000120143092178	0.00065905548326	0.00121240220605	0.000202785933424	0.000296371785478	3.0	1754900.0	0.000170949911676	25.0	4517666.0	0.000553383096493	11.0	1142828.0	0.000962524544376	14.0	2100620.0	0.000666469899363	2.0	2282235.0	8.76333944576e-05	3.0	4107675.0	7.30340155928e-05	1.0	1101958.0	9.07475602518e-05	8.0	5755720.0	0.000138992167791	68.0	5530981.0	0.00122943832206	59.0	1536945.0	0.00383878408141	2.0	4445822.0	4.49860565718e-05	4.0	7804885.0
K00239: ["succinate dehydrogenase flavoprotein subunit [EC:1.3.99.1]"]	0.00436491155551	0.00716627270307	0.0502849922988		0.0585330283616	0.0124790915393	0.0504477725785	0.0160398637849	0.0574147051521	0.0145953420674	0.0591514173052	0.0109591920152	0.0609007095681	0.0104124642761	1150.0	1754900.0	0.0655307994758	2331.0	4517666.0	0.051597439917	967.0	1142828.0	0.0846146576738	1228.0	2100620.0	0.0584589311727	1509.0	2282235.0	0.0661193961183	2765.0	4107675.0	0.0673130177047	718.0	1101958.0	0.0651567482608	3592.0	5755720.0	0.0624074833383	2663.0	5530981.0	0.048146974289	646.0	1536945.0	0.0420314324846	2771.0	4445822.0	0.0623281813802	5136.0	7804885.0
K00240: ["succinate dehydrogenase iron-sulfur protein [EC:1.3.99.1]", "succinate dehydrogenase iron-sulfur subunit [EC:1.3.99.1]"]	0.00179397659965	0.00358591574717	0.0567193468825		0.0545222493027	0.0104775617182	0.0471330442798	0.0144698964647	0.0539962539315	0.0132566365488	0.0553906177921	0.00937893497389	0.0559919752854	0.00939876006976	993.0	1754900.0	0.0565844207647	2295.0	4517666.0	0.050800568258	950.0	1142828.0	0.0831271197416	1200.0	2100620.0	0.057125991374	1369.0	2282235.0	0.0599850585062	2751.0	4107675.0	0.0669721922986	655.0	1101958.0	0.059439651965	3233.0	5755720.0	0.0561702098087	2650.0	5530981.0	0.0479119346098	654.0	1536945.0	0.0425519455804	2756.0	4445822.0	0.0619907859559	4990.0	7804885.0
K00241: ["succinate dehydrogenase cytochrome b556 subunit", "succinate dehydrogenase cytochrome b-556 subunit [EC:1.3.99.1]", "succinate dehydrogenase cytochrome b-556 subunit"]	0.0135531825063	0.0185270689018	0.0418694664681		0.0473889550021	0.0100961438871	0.0407095728294	0.0129900615135	0.0455382214597	0.0120233757471	0.0478597238679	0.0104247904737	0.0475959991251	0.00838105560949	862.0	1754900.0	0.0491196079549	1983.0	4517666.0	0.0438943472138	921.0	1142828.0	0.0805895550337	1043.0	2100620.0	0.0496520075025	1227.0	2282235.0	0.0537630874998	2326.0	4107675.0	0.0566257067563	559.0	1101958.0	0.0507278861808	2878.0	5755720.0	0.0500024323629	2436.0	5530981.0	0.0440428198904	595.0	1536945.0	0.0387131614989	2399.0	4445822.0	0.0539607748578	4478.0	7804885.0
K00242: ["succinate dehydrogenase hydrophobic membrane anchor protein [EC:1.3.99.1]", "succinate dehydrogenase hydrophobic membrane anchor protein", "succinate dehydrogenase membrane anchor subunit"]	0.00203845162744	0.00392739448745	0.0558027608114		0.0132270049435	0.0106655139971	0.00696385488317	0.00390796028604	0.00715783207787	0.00355777442456	0.0123768152605	0.00854567128034	0.0106559839724	0.0056524937624	283.0	1754900.0	0.0161262750014	576.0	4517666.0	0.0127499465432	862.0	1142828.0	0.0754269233865	174.0	2100620.0	0.00828326874923	267.0	2282235.0	0.0116990581601	205.0	4107675.0	0.00499065773217	67.0	1101958.0	0.00608008653687	513.0	5755720.0	0.00891287275962	1019.0	5530981.0	0.0184234948556	367.0	1536945.0	0.0238785382691	109.0	4445822.0	0.00245174008316	263.0	7804885.0
K00244: ["fumarate reductase flavoprotein subunit [EC:1.3.99.1]"]	6.36609753516e-11	6.98089200118e-10	0.16668281852		0.0326588805693	0.00805716196812	0.0462294331818	0.0172679421816	0.038233469958	0.0142512360186	0.031459447247	0.00933409894599	0.032065227928	0.00640877528668	515.0	1754900.0	0.0293464015044	1366.0	4517666.0	0.0302368523924	108.0	1142828.0	0.00945024098115	817.0	2100620.0	0.0388932791271	641.0	2282235.0	0.0280865029237	985.0	4107675.0	0.0239795017863	482.0	1101958.0	0.0437403240414	2400.0	5755720.0	0.0416976503374	1445.0	5530981.0	0.0261255643438	431.0	1536945.0	0.0280426430354	1491.0	4445822.0	0.0335371051743	2358.0	7804885.0
K00245: ["fumarate reductase iron-sulfur protein [EC:1.3.99.1]", "fumarate reductase iron-sulfur subunit [EC:1.3.99.1]"]	2.29753973006e-30	4.79395389008e-28	0.389554084618		0.0031909477666	0.00179207978865	0.0235723074489	0.0208842197594	0.0137195972171	0.0190170424921	0.00340903459065	0.00189510522535	0.00455011104409	0.00289898252365	70.0	1754900.0	0.00398883127244	84.0	4517666.0	0.00185936720422	6.0	1142828.0	0.000525013387841	149.0	2100620.0	0.00709314392894	131.0	2282235.0	0.00573998733697	105.0	4107675.0	0.00255619054575	80.0	1101958.0	0.00725980482015	105.0	5755720.0	0.00182427220226	92.0	5530981.0	0.00166335772985	87.0	1536945.0	0.00566057991665	189.0	4445822.0	0.00425118234603	326.0	7804885.0
K00246: ["fumarate reductase subunit C", "fumarate reductase subunit C [EC:1.3.99.1]"]	2.38152331699e-30	4.79395389008e-28	0.389402879475		0.00313146198492	0.00178910828838	0.0235202127904	0.0208921730657	0.0136432055336	0.0190430721172	0.00335289609074	0.0018820489316	0.00453378737418	0.0028850686088	68.0	1754900.0	0.00387486466465	85.0	4517666.0	0.00188150252808	6.0	1142828.0	0.000525013387841	149.0	2100620.0	0.00709314392894	130.0	2282235.0	0.00569617063975	104.0	4107675.0	0.00253184587388	78.0	1101958.0	0.00707830969964	93.0	5755720.0	0.00161578395057	87.0	5530981.0	0.00157295785323	87.0	1536945.0	0.00566057991665	189.0	4445822.0	0.00425118234603	319.0	7804885.0
K00248: ["butyryl-CoA dehydrogenase [EC:1.3.8.1]", "butyryl-CoA dehydrogenase [EC:1.3.99.2]"]	4.40675587891e-06	2.52224076321e-05	0.0976978595339		0.023819534258	0.00835816907964	0.0156203908272	0.00770375541435	0.0160267907067	0.00947766548552	0.0223439586566	0.00805017462377	0.0185149220168	0.00770360692316	382.0	1754900.0	0.0217676220867	783.0	4517666.0	0.0173319585822	138.0	1142828.0	0.0120753079204	299.0	2100620.0	0.0142338928507	719.0	2282235.0	0.0315042053075	713.0	4107675.0	0.0173577510392	417.0	1101958.0	0.037841732625	1829.0	5755720.0	0.0317770843613	1479.0	5530981.0	0.0267402835049	432.0	1536945.0	0.0281077071723	1052.0	4445822.0	0.0236626657567	1280.0	7804885.0
K00249: ["acyl-CoA dehydrogenase [EC:1.3.99.3]"]	0.000215373699187	0.00075060932786	0.0716047860123		0.0299894901798	0.0330318066711	0.00919079380845	0.00633302185163	0.00744103387716	0.00372915699515	0.0293204587585	0.0315603222087	0.0148494970428	0.0122992804034	416.0	1754900.0	0.0237050544191	1973.0	4517666.0	0.0436729939752	118.0	1142828.0	0.0103252632942	81.0	2100620.0	0.00385600441774	117.0	2282235.0	0.00512655357577	371.0	4107675.0	0.00903187326164	86.0	1101958.0	0.00780429018166	612.0	5755720.0	0.010632900836	4662.0	5530981.0	0.0842888449626	1494.0	1536945.0	0.0972058206377	519.0	4445822.0	0.0116738816804	662.0	7804885.0
K00252: ["glutaryl-CoA dehydrogenase [EC:1.3.99.7]"]	0.000303893900277	0.00100347704407	0.0692245246506		0.0058389123045	0.0074116092878	0.00136293870158	0.00147370437655	0.0011886626457	0.00045811452018	0.00601915876392	0.00738168634926	0.00246248938068	0.00247499933744	65.0	1754900.0	0.00370391475298	513.0	4517666.0	0.01135542114	27.0	1142828.0	0.00236256024529	37.0	2100620.0	0.00176138473403	27.0	2282235.0	0.00118305082518	27.0	4107675.0	0.000657306140335	11.0	1101958.0	0.00099822316277	127.0	5755720.0	0.00220650066369	806.0	5530981.0	0.0145724601115	342.0	1536945.0	0.0222519348448	45.0	4445822.0	0.00101218627286	117.0	7804885.0
K00253: ["isovaleryl-CoA dehydrogenase [EC:1.3.99.10]"]	0.000516268034745	0.0015163660863	0.0655342251802		0.00579845855686	0.00791810823933	0.000820839697574	0.00159533654129	0.000416109361225	0.000475626230906	0.00607111206894	0.00882710779569	0.00215339717657	0.00288327542363	68.0	1754900.0	0.00387486466465	526.0	4517666.0	0.0116431803502	22.0	1142828.0	0.00192504908875	7.0	2100620.0	0.000333234949682	1.0	2282235.0	4.38166972288e-05	13.0	4107675.0	0.000316480734235	2.0	1101958.0	0.000181495120504	107.0	5755720.0	0.00185902024421	1049.0	5530981.0	0.0189658941153	363.0	1536945.0	0.0236182817212	14.0	4445822.0	0.000314902396002	77.0	7804885.0
K00255: ["long-chain-acyl-CoA dehydrogenase [EC:1.3.99.13]"]	0.00116438163697	0.00265626919128	0.0598024819987		0.000926479522921	0.0014694247914	0.000122897089965	0.000213051347395	9.88801890769e-05	0.000145657905426	0.000739540398718	0.00109419735767	0.000270457300951	0.000340255355207	10.0	1754900.0	0.00056983303892	59.0	4517666.0	0.00130598410772	1.0	1142828.0	8.75022313069e-05	12.0	2100620.0	0.00057125991374	4.0	2282235.0	0.000175266788915	8.0	4107675.0	0.000194757374914	1.0	1101958.0	9.07475602518e-05	18.0	5755720.0	0.000312732377531	264.0	5530981.0	0.00477311348565	92.0	1536945.0	0.00598590060152	3.0	4445822.0	6.74790848576e-05	8.0	7804885.0
K00256: ["isoquinoline 1-oxidoreductase [EC:1.3.99.16]"]	0.000948479599818	0.00230092914635	0.0612560418076		0.00249106661177	0.00371694020045	0.000260990435383	0.000505737597125	0.000205465329977	0.000224167908789	0.00235463979137	0.00353859790941	0.00090500280594	0.00133244342846	39.0	1754900.0	0.00222234885179	126.0	4517666.0	0.00278905080632	7.0	1142828.0	0.000612515619148	4.0	2100620.0	0.000190419971247	1.0	2282235.0	4.38166972288e-05	6.0	4107675.0	0.000146068031186	1.0	1101958.0	9.07475602518e-05	34.0	5755720.0	0.000590716713113	385.0	5530981.0	0.00696079049991	141.0	1536945.0	0.0091740433132	3.0	4445822.0	6.74790848576e-05	30.0	7804885.0
K00257: ["None"]	6.8903305601e-06	3.80156168833e-05	0.0947648247945		0.0673772723826	0.0371357798047	0.0390271038789	0.0135455720289	0.0427109811098	0.0113665448231	0.0674272026427	0.0345871930425	0.0500848383694	0.0138864461254	1059.0	1754900.0	0.0603453188216	3694.0	4517666.0	0.0817678863378	137.0	1142828.0	0.011987805689	924.0	2100620.0	0.043987013358	1107.0	2282235.0	0.0485050838323	2091.0	4107675.0	0.0509047088682	532.0	1101958.0	0.048277702054	3101.0	5755720.0	0.0538768390401	6990.0	5530981.0	0.126379027518	2310.0	1536945.0	0.150298156408	2293.0	4445822.0	0.0515765138595	4586.0	7804885.0
K00259: ["alanine dehydrogenase [EC:1.4.1.1]"]	1.96195139178e-06	1.20149581336e-05	0.102969349355		0.0238211044543	0.0101494832872	0.0359935081892	0.0192161705436	0.0261545374881	0.0177624468214	0.0240525613504	0.00975880817534	0.0209313578197	0.00744740971511	298.0	1754900.0	0.0169810245598	1742.0	4517666.0	0.0385597341636	50.0	1142828.0	0.00437511156534	347.0	2100620.0	0.0165189325056	353.0	2282235.0	0.0154672941218	691.0	4107675.0	0.0168221682582	114.0	1101958.0	0.0103452218687	1217.0	5755720.0	0.0211441835253	2171.0	5530981.0	0.0392516264294	489.0	1536945.0	0.0318163629798	794.0	4445822.0	0.017859464459	1426.0	7804885.0
K00260: ["glutamate dehydrogenase [EC:1.4.1.2]"]	0.00222592848094	0.00419446908614	0.05517004909		0.0179846254834	0.0106201450555	0.012243115185	0.00579075329061	0.0114204840271	0.00491736420659	0.0171977921094	0.00766171352367	0.0170026954426	0.00697236810059	311.0	1754900.0	0.0177218075104	643.0	4517666.0	0.0142330132418	946.0	1142828.0	0.0827771108163	273.0	2100620.0	0.0129961630376	528.0	2282235.0	0.0231352161368	467.0	4107675.0	0.0113689617606	213.0	1101958.0	0.0193292303336	874.0	5755720.0	0.0151848943312	1037.0	5530981.0	0.0187489344115	303.0	1536945.0	0.0197144335028	599.0	4445822.0	0.0134733239432	767.0	7804885.0
K00262: ["glutamate dehydrogenase (NADP+) [EC:1.4.1.4]"]	4.26987034321e-06	2.45186682025e-05	0.0979043419979		0.0703132642363	0.017957177416	0.084995356641	0.00940711918098	0.0858999700407	0.00604713360359	0.0704565647983	0.0181965954023	0.0792055094206	0.0130558366358	1312.0	1754900.0	0.0747620947063	3313.0	4517666.0	0.0733343279472	194.0	1142828.0	0.0169754328735	1910.0	2100620.0	0.0909255362702	1850.0	2282235.0	0.0810608898733	3585.0	4107675.0	0.0872756486334	864.0	1101958.0	0.0784058920576	4638.0	5755720.0	0.080580709277	3111.0	5530981.0	0.0562468032344	758.0	1536945.0	0.0493186158256	3298.0	4445822.0	0.0741820072868	8001.0	7804885.0
K00263: ["leucine dehydrogenase [EC:1.4.1.9]"]	0.0106620801466	0.0149583587549	0.0436750383268		0.00167856432422	0.00244878489171	0.000261818596275	0.000471986192403	0.000121919727652	0.000115292112213	0.00195206514055	0.00363589981803	0.000716612327503	0.00106892367763	11.0	1754900.0	0.000626816342812	178.0	4517666.0	0.00394008764703	14.0	1142828.0	0.0012250312383	4.0	2100620.0	0.000190419971247	1.0	2282235.0	4.38166972288e-05	3.0	4107675.0	7.30340155928e-05	2.0	1101958.0	0.000181495120504	26.0	5755720.0	0.000451724545322	287.0	5530981.0	0.00518895291812	81.0	1536945.0	0.00527019509481	5.0	4445822.0	0.000112465141429	21.0	7804885.0
K00265: ["glutamate synthase (NADPH/NADH) large chain [EC:1.4.1.13 1.4.1.14]"]	2.55902072818e-05	0.000126335946188	0.086062382101		0.0214251272056	0.0151793887686	0.0105510285995	0.00500613768323	0.0102503938827	0.00431742621132	0.0231940662886	0.01779626673	0.0141938368653	0.00563412846393	199.0	1754900.0	0.0113396774745	1415.0	4517666.0	0.0313214832615	68.0	1142828.0	0.00595015172887	174.0	2100620.0	0.00828326874923	211.0	2282235.0	0.00924532311528	633.0	4107675.0	0.0154101772901	131.0	1101958.0	0.011887930393	594.0	5755720.0	0.0103201684585	2532.0	5530981.0	0.0457784975215	764.0	1536945.0	0.0497090006474	717.0	4445822.0	0.016127501281	736.0	7804885.0
K00266: ["glutamate synthase (NADPH/NADH) small chain [EC:1.4.1.13 1.4.1.14]"]	0.0132154584162	0.0181146470502	0.0420600259769		0.107923183958	0.0257978745174	0.092942368348	0.0314531850956	0.107658712671	0.0293254813946	0.10965723195	0.0226113308036	0.107262149432	0.0169104056224	1673.0	1754900.0	0.0953330674112	5239.0	4517666.0	0.115966961701	469.0	1142828.0	0.0410385464829	2245.0	2100620.0	0.106873208862	2611.0	2282235.0	0.114405396464	5751.0	4107675.0	0.140006207891	1461.0	1101958.0	0.132582185528	7348.0	5755720.0	0.127664306116	5769.0	5530981.0	0.104303377647	1343.0	1536945.0	0.0873811359548	6739.0	4445822.0	0.151580517619	10548.0	7804885.0
K00274: ["monoamine oxidase [EC:1.4.3.4]"]	0.00104825671823	0.00247264160129	0.0605478388015		0.00319497112904	0.00499890507019	0.000388628282589	0.000727766028185	0.000237024394272	0.000285385586214	0.00309691935962	0.00454960535579	0.0011791113257	0.00169877121678	26.0	1754900.0	0.00148156590119	211.0	4517666.0	0.0046705533344	8.0	1142828.0	0.000700017850455	5.0	2100620.0	0.000238024964058	4.0	2282235.0	0.000175266788915	7.0	4107675.0	0.00017041270305	4.0	1101958.0	0.000362990241007	36.0	5755720.0	0.000625464755061	700.0	5530981.0	0.0126559827271	207.0	1536945.0	0.0134682763534	6.0	4445822.0	0.000134958169715	46.0	7804885.0
K00275: ["pyridoxamine 5'-phosphate oxidase [EC:1.4.3.5]"]	0.00443143046045	0.00726531682384	0.0501743691912		0.0174719116935	0.00886814104794	0.0115008437281	0.00684269233958	0.0148265517159	0.00958918887846	0.0180448592838	0.00978687666022	0.0149170473592	0.00834696172257	416.0	1754900.0	0.0237050544191	648.0	4517666.0	0.0143436898611	49.0	1142828.0	0.00428760933404	224.0	2100620.0	0.0106635183898	536.0	2282235.0	0.0234857497146	218.0	4107675.0	0.00530713846641	172.0	1101958.0	0.0156085803633	869.0	5755720.0	0.0150980242263	1107.0	5530981.0	0.0200145326842	398.0	1536945.0	0.0258955265153	619.0	4445822.0	0.013923184509	813.0	7804885.0
K00276: ["primary-amine oxidase [EC:1.4.3.21]"]	0.00485478608514	0.0077810975715	0.0495061072565		0.0014789753203	0.0023966407906	0.000236412754978	0.000476608535989	0.000502815719535	0.00126501399533	0.00138747631924	0.00204092785367	0.000483626541543	0.000680561972059	1.0	1754900.0	5.6983303892e-05	84.0	4517666.0	0.00185936720422	9.0	1142828.0	0.000787520081762	14.0	2100620.0	0.000666469899363	1.0	2282235.0	4.38166972288e-05	4.0	4107675.0	9.7378687457e-05	1.0	1101958.0	9.07475602518e-05	14.0	5755720.0	0.000243236293635	177.0	5530981.0	0.00320015563243	95.0	1536945.0	0.00618109301244	2.0	4445822.0	4.49860565718e-05	13.0	7804885.0
K00278: ["L-aspartate oxidase [EC:1.4.3.16]"]	0.00835106759909	0.0122024732042	0.0454997737625		0.0389673758977	0.0115782068427	0.0329517626851	0.0116005999761	0.0356727771896	0.0125461855858	0.0407270116035	0.011579232753	0.0384193152812	0.00809735258874	627.0	1754900.0	0.0357285315403	1555.0	4517666.0	0.0344204286018	140.0	1142828.0	0.012250312383	629.0	2100620.0	0.0299435404785	1065.0	2282235.0	0.0466647825487	1487.0	4107675.0	0.0362005270621	594.0	1101958.0	0.0539040507896	2196.0	5755720.0	0.0381533500587	1974.0	5530981.0	0.0356898712905	517.0	1536945.0	0.0336381588151	2059.0	4445822.0	0.0463131452406	4452.0	7804885.0
K00280: ["lysyl oxidase-like protein 2/3/4 [EC:1.4.3.-]"]	0.0323285908554	0.0393759999346	0.0351969782719		0.000504061670276	0.00114469903591	0.000100604464106	0.000331491203125	1.23497166263e-05	1.74750743259e-05	0.000626301925472	0.00127253004396	0.000149466906562	0.000274762770226	2.0	1754900.0	0.000113966607784	67.0	4517666.0	0.0014830666986	1.0	1142828.0	8.75022313069e-05	0.0	2100620.0	0.0	0.0	2282235.0	0.0	1.0	4107675.0	2.43446718643e-05	0.0	1101958.0	0.0	3.0	5755720.0	5.21220629218e-05	146.0	5530981.0	0.00263967639737	14.0	1536945.0	0.000910897917622	1.0	4445822.0	2.24930282859e-05	5.0	7804885.0
K00281: ["glycine dehydrogenase [EC:1.4.4.2]"]	0.00591661162906	0.00922750240774	0.0480519987484		0.0180262466251	0.0106165123157	0.0114285088645	0.0059061968236	0.0144875734247	0.00887784275256	0.0181576707241	0.0107963263469	0.0145559016375	0.00699873421738	412.0	1754900.0	0.0234771212035	572.0	4517666.0	0.0126614052478	862.0	1142828.0	0.0754269233865	252.0	2100620.0	0.0119964581885	530.0	2282235.0	0.0232228495313	335.0	4107675.0	0.00815546507453	150.0	1101958.0	0.0136121340378	862.0	5755720.0	0.0149764060795	880.0	5530981.0	0.0159103782855	306.0	1536945.0	0.0199096259137	589.0	4445822.0	0.0132483936604	643.0	7804885.0
K00285: ["D-amino-acid dehydrogenase [EC:1.4.99.1]"]	0.0180551308312	0.0236862088398	0.0396920449353		0.017261269635	0.0155195344212	0.0266249788826	0.0199037860436	0.015658635533	0.0193364686127	0.0180131405732	0.0177926484249	0.0105916224936	0.00804823304692	369.0	1754900.0	0.0210268391361	1214.0	4517666.0	0.0268722831657	57.0	1142828.0	0.00498762718449	79.0	2100620.0	0.00376079443212	158.0	2282235.0	0.00692303816215	78.0	4107675.0	0.00189888440541	119.0	1101958.0	0.01079895967	644.0	5755720.0	0.0111888695072	2231.0	5530981.0	0.0403364249488	824.0	1536945.0	0.0536128488658	149.0	4445822.0	0.0033514612146	411.0	7804885.0
K00286: ["pyrroline-5-carboxylate reductase [EC:1.5.1.2]"]	0.000190554988441	0.000673702951782	0.0724480591756		0.0559822710556	0.0091307831908	0.0630610913314	0.0114826898357	0.056138021842	0.0114233646351	0.0550814887188	0.007901101855	0.0557857977938	0.00699779876908	974.0	1754900.0	0.0555017379908	2253.0	4517666.0	0.0498708846559	1090.0	1142828.0	0.0953774321245	999.0	2100620.0	0.0475573878188	1151.0	2282235.0	0.0504330185104	2068.0	4107675.0	0.0503447814153	505.0	1101958.0	0.0458275179272	2765.0	5755720.0	0.0480391679929	3030.0	5530981.0	0.0547823252331	862.0	1536945.0	0.0560852860707	2242.0	4445822.0	0.0504293694169	3169.0	7804885.0
K00287: ["dihydrofolate reductase [EC:1.5.1.3]"]	1.09468129489e-05	5.87389963114e-05	0.0917105885798		0.0878639660862	0.0126045613713	0.0728936901917	0.0182220892794	0.0815065709806	0.0183223014185	0.0855934834094	0.0143130519778	0.0905326430157	0.00692422339741	1614.0	1754900.0	0.0919710524816	3981.0	4517666.0	0.0881207242855	1115.0	1142828.0	0.0975649879072	1942.0	2100620.0	0.0924488960402	2177.0	2282235.0	0.0953889498671	3694.0	4107675.0	0.0899292178666	938.0	1101958.0	0.0851212115162	5561.0	5755720.0	0.096616930636	4539.0	5530981.0	0.0820650079977	977.0	1536945.0	0.0635676618226	4006.0	4445822.0	0.0901070713132	7439.0	7804885.0
K00290: ["saccharopine dehydrogenase (NAD+, L-lysine forming) [EC:1.5.1.7]"]	7.94992578922e-12	9.77250633092e-11	0.178811752036		0.0348548313602	0.0126824342173	0.0524720369136	0.0157069672544	0.0467344716792	0.0122359780492	0.0336115603407	0.0133531706762	0.0381559182606	0.00866768537374	607.0	1754900.0	0.0345888654624	1643.0	4517666.0	0.0363683371015	42.0	1142828.0	0.00367509371489	912.0	2100620.0	0.0434157534442	1016.0	2282235.0	0.0445177643845	1908.0	4107675.0	0.046449633917	491.0	1101958.0	0.0445570520837	2771.0	5755720.0	0.0481434121187	1725.0	5530981.0	0.0311879574347	312.0	1536945.0	0.0203000107356	2197.0	4445822.0	0.0494171831441	4345.0	7804885.0
K00297: ["methylenetetrahydrofolate reductase (NADPH) [EC:1.5.1.20]"]	2.88582465512e-08	2.34057667881e-07	0.129732733447		0.053425995876	0.00861168690267	0.0436395583864	0.0129398835256	0.0485058508939	0.00997118863904	0.0529834006392	0.00749767263758	0.0570716122522	0.00673637835725	905.0	1754900.0	0.0515698900222	2588.0	4517666.0	0.0572862181489	982.0	1142828.0	0.0859271911434	1354.0	2100620.0	0.064457160267	1234.0	2282235.0	0.0540698043804	2484.0	4107675.0	0.0604721649108	437.0	1101958.0	0.0396566838301	3210.0	5755720.0	0.0557706073263	3209.0	5530981.0	0.0580186408162	845.0	1536945.0	0.0549791957422	1730.0	4445822.0	0.0389129389346	4307.0	7804885.0
K00299: ["FMN reductase [EC:1.5.1.29]"]	0.00183502172334	0.00364507999091	0.0565572299262		0.0047239514895	0.00619185597602	0.00110239476174	0.00167874897432	0.00178575810756	0.00300307728803	0.00575975572505	0.00825135854218	0.00205909353669	0.00217891484528	57.0	1754900.0	0.00324804832184	360.0	4517666.0	0.0079687165895	35.0	1142828.0	0.00306257809574	32.0	2100620.0	0.00152335976997	5.0	2282235.0	0.000219083486144	21.0	4107675.0	0.000511238109149	2.0	1101958.0	0.000181495120504	104.0	5755720.0	0.00180689818129	608.0	5530981.0	0.0109926249973	247.0	1536945.0	0.0160708418323	14.0	4445822.0	0.000314902396002	49.0	7804885.0
K00301: ["sarcosine oxidase [EC:1.5.3.1]"]	0.000817948265592	0.00208787374538	0.0623018925999		0.00227503464587	0.0034989323988	0.000294866995202	0.000612121329177	0.000166592235674	0.000217543500457	0.00240254521102	0.00354707292729	0.000816944817885	0.00111474011584	3.0	1754900.0	0.000170949911676	286.0	4517666.0	0.00633070262388	8.0	1142828.0	0.000700017850455	15.0	2100620.0	0.000714074892175	0.0	2282235.0	0.0	4.0	4107675.0	9.7378687457e-05	1.0	1101958.0	9.07475602518e-05	60.0	5755720.0	0.00104244125844	241.0	5530981.0	0.00435727405319	110.0	1536945.0	0.00715705506703	7.0	4445822.0	0.000157451198001	32.0	7804885.0
K00302: ["sarcosine oxidase, subunit alpha [EC:1.5.3.1]"]	0.00110458433335	0.00255462342535	0.0601767015396		0.00335300678665	0.00469025770068	0.000640909601044	0.000736011758554	0.000546430215028	0.000361081584716	0.00329056352303	0.00452994143634	0.00135937457257	0.00150516357492	27.0	1754900.0	0.00153854920508	365.0	4517666.0	0.00807939320879	11.0	1142828.0	0.000962524544376	20.0	2100620.0	0.000952099856233	8.0	2282235.0	0.000350533577831	14.0	4107675.0	0.0003408254061	6.0	1101958.0	0.000544485361511	87.0	5755720.0	0.00151153982473	531.0	5530981.0	0.00960046689728	145.0	1536945.0	0.00943429986109	61.0	4445822.0	0.00137207472544	62.0	7804885.0
K00303: ["sarcosine oxidase, subunit beta [EC:1.5.3.1]"]	0.000840715784869	0.002130539642	0.0621081839946		0.00527303946329	0.00780609941018	0.00070012175725	0.00140995634747	0.000397998397048	0.000437100741574	0.0051401476612	0.00761958686373	0.00174661902232	0.0023695908598	46.0	1754900.0	0.00262123197903	527.0	4517666.0	0.0116653156741	16.0	1142828.0	0.00140003570091	26.0	2100620.0	0.0012377298131	2.0	2282235.0	8.76333944576e-05	14.0	4107675.0	0.0003408254061	1.0	1101958.0	9.07475602518e-05	92.0	5755720.0	0.0015984099296	966.0	5530981.0	0.0174652561634	267.0	1536945.0	0.0173721245718	18.0	4445822.0	0.000404874509146	62.0	7804885.0
K00304: ["sarcosine oxidase, subunit delta [EC:1.5.3.1]"]	0.0018011607081	0.00359823251561	0.0566907112115		0.0024796789882	0.0038571402871	0.000340300159282	0.000601173609016	0.000217459231865	0.00022006579487	0.00245480991702	0.00376980289321	0.000875617558157	0.0011078974761	13.0	1754900.0	0.000740782950595	327.0	4517666.0	0.00723825090213	9.0	1142828.0	0.000787520081762	13.0	2100620.0	0.000618864906551	2.0	2282235.0	8.76333944576e-05	7.0	4107675.0	0.00017041270305	0.0	1101958.0	0.0	61.0	5755720.0	0.00105981527941	428.0	5530981.0	0.00773822943886	112.0	1536945.0	0.00728718334098	16.0	4445822.0	0.000359888452574	34.0	7804885.0
K00305: ["sarcosine oxidase, subunit gamma [EC:1.5.3.1]"]	0.00150008228925	0.00315429489735	0.0579988266928		0.00234586242766	0.00363228673146	0.000323631350116	0.000579869783842	0.000206860643725	0.000202499938097	0.00232269778704	0.00352654769918	0.000804520116922	0.00098219723826	11.0	1754900.0	0.000626816342812	314.0	4517666.0	0.00695049169195	8.0	1142828.0	0.000700017850455	13.0	2100620.0	0.000618864906551	2.0	2282235.0	8.76333944576e-05	7.0	4107675.0	0.00017041270305	0.0	1101958.0	0.0	60.0	5755720.0	0.00104244125844	366.0	5530981.0	0.00661727096875	110.0	1536945.0	0.00715705506703	16.0	4445822.0	0.000359888452574	32.0	7804885.0
K00311: ["electron-transferring-flavoprotein dehydrogenase [EC:1.5.5.1]"]	0.000332553330818	0.00107987797461	0.06859928488		0.00936701776096	0.00673952196235	0.00433578511348	0.00364281133022	0.00409918383639	0.00333713129355	0.00946161605244	0.00766335391046	0.00723341642738	0.00591237085472	235.0	1754900.0	0.0133910764146	544.0	4517666.0	0.0120416161797	33.0	1142828.0	0.00288757363313	40.0	2100620.0	0.00190419971247	157.0	2282235.0	0.00687922146492	56.0	4107675.0	0.0013633016244	64.0	1101958.0	0.00580784385612	459.0	5755720.0	0.00797467562703	1058.0	5530981.0	0.0191286138933	334.0	1536945.0	0.021731421749	44.0	4445822.0	0.000989693244579	219.0	7804885.0
K00315: ["dimethylglycine dehydrogenase [EC:1.5.99.2]"]	0.0308419984247	0.0378139444287	0.0355642319696		0.00088188141059	0.00183834160403	0.00011020934945	0.000211437763499	5.41579684481e-05	8.4516373315e-05	0.000901815890713	0.00175297639715	0.000359184624198	0.000540786197108	4.0	1754900.0	0.000227933215568	171.0	4517666.0	0.00378514038001	2.0	1142828.0	0.000175004462614	0.0	2100620.0	0.0	1.0	2282235.0	4.38166972288e-05	0.0	4107675.0	0.0	0.0	1101958.0	0.0	25.0	5755720.0	0.000434350524348	158.0	5530981.0	0.00285663610126	19.0	1536945.0	0.00123621860249	3.0	4445822.0	6.74790848576e-05	17.0	7804885.0
K00317: ["trimethylamine dehydrogenase [EC:1.5.8.2]"]	0.0399693639427	0.0471907101948	0.0335320914525		0.00290569905575	0.00180707255045	0.00236513457225	0.00231898976635	0.00246181303213	0.00161707365074	0.00319015132131	0.00229276305078	0.00189383165554	0.00105476739225	32.0	1754900.0	0.00182346572454	223.0	4517666.0	0.00493617722072	2.0	1142828.0	0.000175004462614	61.0	2100620.0	0.00290390456151	29.0	2282235.0	0.00127068421964	45.0	4107675.0	0.00109551023389	11.0	1101958.0	0.00099822316277	147.0	5755720.0	0.00255398108317	47.0	5530981.0	0.000849758840249	15.0	1536945.0	0.000975962054595	130.0	4445822.0	0.00292409367716	171.0	7804885.0
K00318: ["proline dehydrogenase [EC:1.5.99.8]"]	0.00124412370363	0.00276821456181	0.0593317424533		0.00189131691744	0.00185365052513	0.000882868330561	0.000903761478953	0.000840436752649	0.00048280012545	0.00216961724221	0.00229494694226	0.00106834456428	0.000766489702792	19.0	1754900.0	0.00108268277395	172.0	4517666.0	0.00380727570387	2.0	1142828.0	0.000175004462614	17.0	2100620.0	0.000809284877798	34.0	2282235.0	0.00148976770578	28.0	4107675.0	0.000681650812199	11.0	1101958.0	0.00099822316277	62.0	5755720.0	0.00107718930038	255.0	5530981.0	0.00461039370773	47.0	1536945.0	0.00305801443773	33.0	4445822.0	0.000742269933434	49.0	7804885.0
K00322: ["NAD(P) transhydrogenase [EC:1.6.1.1]"]	0.00946897512248	0.0134833302715	0.0445630937168		0.00096858841295	0.0013900625816	0.000235203956785	0.000501178350933	0.000482554984387	0.00126542550689	0.00108718867433	0.00165511330898	0.000356652486909	0.000373497341486	3.0	1754900.0	0.000170949911676	162.0	4517666.0	0.00358592246527	1.0	1142828.0	8.75022313069e-05	1.0	2100620.0	4.76049928116e-05	1.0	2282235.0	4.38166972288e-05	2.0	4107675.0	4.86893437285e-05	0.0	1101958.0	0.0	34.0	5755720.0	0.000590716713113	121.0	5530981.0	0.00218767701426	53.0	1536945.0	0.00344839925957	5.0	4445822.0	0.000112465141429	12.0	7804885.0
K00324: ["NAD(P) transhydrogenase subunit alpha [EC:1.6.1.2]"]	3.91504530947e-05	0.000182287823933	0.0832108102355		0.0285342321112	0.013651920569	0.0182504602545	0.00874798069453	0.023515628844	0.0127111616687	0.0298092629177	0.0146292103449	0.0207732654084	0.00815200082037	470.0	1754900.0	0.0267821528292	1017.0	4517666.0	0.0225116243653	52.0	1142828.0	0.00455011602796	315.0	2100620.0	0.0149955727357	708.0	2282235.0	0.031022221638	784.0	4107675.0	0.0190862227416	268.0	1101958.0	0.0243203461475	1134.0	5755720.0	0.0197021397844	2423.0	5530981.0	0.0438077802111	718.0	1536945.0	0.0467160503466	1558.0	4445822.0	0.0350441380694	1451.0	7804885.0
K00325: ["NAD(P) transhydrogenase subunit beta [EC:1.6.1.2]"]	0.000146463493371	0.000537592801529	0.0742552122827		0.0136870338732	0.0079112318993	0.00758621429023	0.00459349410955	0.0109611409111	0.00634478024403	0.0145705182805	0.00962786215638	0.00945749455783	0.00477297451354	255.0	1754900.0	0.0145307424924	676.0	4517666.0	0.0149634789292	29.0	1142828.0	0.0025375647079	200.0	2100620.0	0.00952099856233	365.0	2282235.0	0.0159930944885	269.0	4107675.0	0.00654871673148	103.0	1101958.0	0.00934699870594	492.0	5755720.0	0.00854801831917	1382.0	5530981.0	0.0249865258984	437.0	1536945.0	0.0284330278572	581.0	4445822.0	0.0130684494341	661.0	7804885.0
K00329: ["NADH dehydrogenase [EC:1.6.5.3]"]	0.00209273722607	0.00400132267017	0.0556138848466		0.000911772006983	0.00140006105841	0.00015048115269	0.000251586406901	0.000129004873069	9.86762325001e-05	0.000923434176495	0.00133825407825	0.000399063752416	0.000513818186528	11.0	1754900.0	0.000626816342812	70.0	4517666.0	0.00154947267018	2.0	1142828.0	0.000175004462614	3.0	2100620.0	0.000142814978435	2.0	2282235.0	8.76333944576e-05	4.0	4107675.0	9.7378687457e-05	1.0	1101958.0	9.07475602518e-05	8.0	5755720.0	0.000138992167791	216.0	5530981.0	0.00390527467008	56.0	1536945.0	0.00364359167049	15.0	4445822.0	0.000337395424288	16.0	7804885.0
K00330: ["NADH-quinone oxidoreductase subunit A [EC:1.6.5.3]", "NADH dehydrogenase I subunit A [EC:1.6.5.3]"]	6.91505718035e-12	8.57077509677e-11	0.179617363634		0.0373926901579	0.00938640979793	0.0542697357768	0.0147377511039	0.046144569808	0.0132806182586	0.0386072873308	0.0107438833742	0.0408639464049	0.00813947048718	666.0	1754900.0	0.037950880392	1766.0	4517666.0	0.0390909819362	87.0	1142828.0	0.0076126941237	847.0	2100620.0	0.0403214289115	850.0	2282235.0	0.0372441926445	2073.0	4107675.0	0.0504665047746	519.0	1101958.0	0.0470979837707	2472.0	5755720.0	0.0429485798475	2082.0	5530981.0	0.0376425086255	540.0	1536945.0	0.0351346339654	1921.0	4445822.0	0.0432091073372	4106.0	7804885.0
K00331: ["NADH dehydrogenase I subunit B [EC:1.6.5.3]", "NADH-quinone oxidoreductase subunit B [EC:1.6.5.3]"]	3.67561961326e-09	3.29215802511e-08	0.14240800425		0.0232723127091	0.00729263581756	0.0372730562977	0.0176309387844	0.0258759754115	0.0166277292495	0.0241630782607	0.00936628249406	0.0219335499231	0.00637504243779	430.0	1754900.0	0.0245028206735	1026.0	4517666.0	0.0227108422801	78.0	1142828.0	0.00682517404194	218.0	2100620.0	0.0103778884329	362.0	2282235.0	0.0158616443968	735.0	4107675.0	0.0178933338202	291.0	1101958.0	0.0264075400333	1301.0	5755720.0	0.0226036012871	1717.0	5530981.0	0.0310433176321	468.0	1536945.0	0.0304500161034	941.0	4445822.0	0.021165939617	1264.0	7804885.0
K00332: ["NADH-quinone oxidoreductase subunit C [EC:1.6.5.3]", "NADH dehydrogenase I subunit C [EC:1.6.5.3]"]	1.43932003946e-11	1.69445034745e-10	0.175372427976		0.0184303218354	0.00767625804004	0.0333514520789	0.0184039516934	0.0218201728113	0.0175685167116	0.018938592489	0.00794861027534	0.016867607035	0.00637614198396	345.0	1754900.0	0.0196592398427	712.0	4517666.0	0.0157603505881	71.0	1142828.0	0.00621265842279	106.0	2100620.0	0.00504612923803	279.0	2282235.0	0.0122248585268	513.0	4107675.0	0.0124888166664	173.0	1101958.0	0.0156993279236	858.0	5755720.0	0.0149069099956	1461.0	5530981.0	0.026414843949	411.0	1536945.0	0.0267413602959	611.0	4445822.0	0.0137432402827	771.0	7804885.0
K00333: ["NADH dehydrogenase I subunit D [EC:1.6.5.3]", "NADH-quinone oxidoreductase subunit D [EC:1.6.5.3]"]	1.87777513648e-11	2.16005505895e-10	0.17382619907		0.0184860447164	0.00771722241221	0.0333617634768	0.0184013357124	0.0218201728113	0.0175685167116	0.0189923569661	0.00799633480827	0.0168793058855	0.00637844918702	345.0	1754900.0	0.0196592398427	729.0	4517666.0	0.0161366510937	71.0	1142828.0	0.00621265842279	106.0	2100620.0	0.00504612923803	279.0	2282235.0	0.0122248585268	524.0	4107675.0	0.0127566080569	173.0	1101958.0	0.0156993279236	858.0	5755720.0	0.0149069099956	1469.0	5530981.0	0.0265594837516	412.0	1536945.0	0.0268064244329	612.0	4445822.0	0.013765733311	774.0	7804885.0
K00334: ["NADH-quinone oxidoreductase subunit E [EC:1.6.5.3]", "NADH dehydrogenase I subunit E [EC:1.6.5.3]"]	2.69104840384e-09	2.44767193321e-08	0.144305030265		0.0206851359619	0.00755276818133	0.0349398537887	0.0180456689134	0.0242167686273	0.0167363642147	0.0215304563555	0.00946080872016	0.0191841710835	0.00636927408134	373.0	1754900.0	0.0212547723517	762.0	4517666.0	0.0168671167811	82.0	1142828.0	0.00717518296717	180.0	2100620.0	0.0085688987061	325.0	2282235.0	0.0142404265994	610.0	4107675.0	0.0148502498372	271.0	1101958.0	0.0245925888282	1064.0	5755720.0	0.0184859583162	1558.0	5530981.0	0.0281686015555	453.0	1536945.0	0.0294740540488	764.0	4445822.0	0.0171846736104	922.0	7804885.0
K00335: ["NADH dehydrogenase I subunit F [EC:1.6.5.3]", "NADH-quinone oxidoreductase subunit F [EC:1.6.5.3]"]	4.76516557469e-06	2.71853854504e-05	0.0971858730873		0.0251449396071	0.0101201820423	0.0381085189329	0.018319366203	0.0274338671113	0.0163194706871	0.0258830671989	0.0109968592594	0.0239668610715	0.0104473553748	545.0	1754900.0	0.0310559006211	807.0	4517666.0	0.0178632063548	100.0	1142828.0	0.00875022313069	219.0	2100620.0	0.0104254934258	465.0	2282235.0	0.0203747642114	626.0	4107675.0	0.015239764587	305.0	1101958.0	0.0276780058768	1322.0	5755720.0	0.0229684557275	1602.0	5530981.0	0.0289641204698	525.0	1536945.0	0.0341586719108	765.0	4445822.0	0.0172071666387	1044.0	7804885.0
K00336: ["NADH-quinone oxidoreductase subunit G [EC:1.6.5.3]", "NADH dehydrogenase I subunit G [EC:1.6.5.3]"]	4.12541732275e-10	3.98941455387e-09	0.155604678802		0.0247487103517	0.00711414141904	0.0387883837859	0.0168223655508	0.0301138141135	0.0161189005615	0.0252372891195	0.00879549762483	0.025230215612	0.00877503030022	522.0	1754900.0	0.0297452846316	1195.0	4517666.0	0.0264517120124	111.0	1142828.0	0.00971274767507	311.0	2100620.0	0.0148051527644	437.0	2282235.0	0.019147896689	736.0	4107675.0	0.0179176784921	297.0	1101958.0	0.0269520253948	1454.0	5755720.0	0.0252618264961	1559.0	5530981.0	0.0281866815308	483.0	1536945.0	0.031425978158	809.0	4445822.0	0.0181968598833	1427.0	7804885.0
K00337: ["NADH dehydrogenase I subunit H [EC:1.6.5.3]", "NADH-quinone oxidoreductase subunit H [EC:1.6.5.3]"]	8.32310825308e-12	1.01726878649e-10	0.178546559307		0.0373530208548	0.00937684717231	0.0541663347046	0.0147565502006	0.0460849287994	0.0132936718312	0.0385691545259	0.0107338159417	0.0407781514194	0.0081489053662	664.0	1754900.0	0.0378369137843	1763.0	4517666.0	0.0390245759647	86.0	1142828.0	0.00752519189239	843.0	2100620.0	0.0401310089402	849.0	2282235.0	0.0372003759473	2069.0	4107675.0	0.0503691260871	519.0	1101958.0	0.0470979837707	2470.0	5755720.0	0.0429138318056	2082.0	5530981.0	0.0376425086255	540.0	1536945.0	0.0351346339654	1919.0	4445822.0	0.0431641212806	4101.0	7804885.0
K00338: ["NADH-quinone oxidoreductase subunit I [EC:1.6.5.3]", "NADH dehydrogenase I subunit I [EC:1.6.5.3]"]	1.53918717335e-11	1.80231829377e-10	0.174982677671		0.0375461669028	0.00911044615111	0.0540362253168	0.014623579806	0.0459093940693	0.0132984820544	0.0388800615931	0.0105379850764	0.0402957499763	0.00844235274547	662.0	1754900.0	0.0377229471765	1823.0	4517666.0	0.0403526953963	84.0	1142828.0	0.00735018742978	841.0	2100620.0	0.0400357989546	843.0	2282235.0	0.0369374757639	2053.0	4107675.0	0.0499796113373	513.0	1101958.0	0.0465534984092	2472.0	5755720.0	0.0429485798475	2185.0	5530981.0	0.0395047460839	547.0	1536945.0	0.0355900829242	1896.0	4445822.0	0.04264678163	4097.0	7804885.0
K00339: ["NADH dehydrogenase I subunit J [EC:1.6.5.3]", "NADH-quinone oxidoreductase subunit J [EC:1.6.5.3]"]	3.67667662273e-12	4.74062333773e-11	0.183254877442		0.0367540727922	0.00907109220851	0.0536801620737	0.0148635968927	0.0455602180827	0.0133494380654	0.0380020344292	0.0105884225076	0.0399183231765	0.00825228783828	655.0	1754900.0	0.0373240640492	1754.0	4517666.0	0.0388253580499	83.0	1142828.0	0.00726268519847	810.0	2100620.0	0.0385600441774	838.0	2282235.0	0.0367183922777	2044.0	4107675.0	0.0497605092905	463.0	1101958.0	0.0420161203966	2439.0	5755720.0	0.0423752371554	2072.0	5530981.0	0.0374617088723	540.0	1536945.0	0.0351346339654	1837.0	4445822.0	0.0413196929612	4016.0	7804885.0
K00340: ["NADH-quinone oxidoreductase subunit K [EC:1.6.5.3]", "NADH dehydrogenase I subunit K [EC:1.6.5.3]"]	3.65214804844e-12	4.72630923916e-11	0.183293322012		0.0367518234012	0.00907141911586	0.0536801620737	0.0148635968927	0.0455602180827	0.0133494380654	0.0379984198001	0.0105895459959	0.0399095416024	0.00825532612703	655.0	1754900.0	0.0373240640492	1753.0	4517666.0	0.0388032227261	83.0	1142828.0	0.00726268519847	810.0	2100620.0	0.0385600441774	838.0	2282235.0	0.0367183922777	2043.0	4107675.0	0.0497361646187	463.0	1101958.0	0.0420161203966	2439.0	5755720.0	0.0423752371554	2072.0	5530981.0	0.0374617088723	540.0	1536945.0	0.0351346339654	1836.0	4445822.0	0.0412971999329	4016.0	7804885.0
K00341: ["NADH dehydrogenase I subunit L [EC:1.6.5.3]", "NADH-quinone oxidoreductase subunit L [EC:1.6.5.3]"]	7.13190480172e-12	8.80852803581e-11	0.179439078659		0.0373881929509	0.0093897684614	0.0542576127292	0.0147371141875	0.0461375826196	0.0132857597866	0.0385910400541	0.0107535212751	0.0408516133966	0.00815554890256	666.0	1754900.0	0.037950880392	1762.0	4517666.0	0.0390024406408	86.0	1142828.0	0.00752519189239	847.0	2100620.0	0.0403214289115	850.0	2282235.0	0.0372441926445	2062.0	4107675.0	0.0501987133841	519.0	1101958.0	0.0470979837707	2472.0	5755720.0	0.0429485798475	2075.0	5530981.0	0.0375159487982	540.0	1536945.0	0.0351346339654	1920.0	4445822.0	0.0431866143089	4106.0	7804885.0
K00342: ["NADH-quinone oxidoreductase subunit M [EC:1.6.5.3]", "NADH dehydrogenase I subunit M [EC:1.6.5.3]"]	1.10598972512e-11	1.3163520162e-10	0.176900842796		0.0377491420626	0.0092312259583	0.0543164331433	0.0146896898889	0.0461603970612	0.0133068595108	0.0389653142657	0.0105754917281	0.0409618383305	0.00809728622315	666.0	1754900.0	0.037950880392	1791.0	4517666.0	0.0396443650327	87.0	1142828.0	0.0076126941237	847.0	2100620.0	0.0403214289115	850.0	2282235.0	0.0372441926445	2074.0	4107675.0	0.0504908494465	519.0	1101958.0	0.0470979837707	2476.0	5755720.0	0.0430180759314	2143.0	5530981.0	0.0387453871203	562.0	1536945.0	0.0365660449788	1922.0	4445822.0	0.0432316003655	4110.0	7804885.0
K00343: ["NADH dehydrogenase I subunit N [EC:1.6.5.3]", "NADH-quinone oxidoreductase subunit N [EC:1.6.5.3]"]	5.28987421658e-12	6.62646165208e-11	0.18116236653		0.0373027506601	0.00935451115886	0.0541999710897	0.014728669771	0.0460530262769	0.0133008887265	0.0384769532334	0.0107030787682	0.0406413031097	0.00818368573885	666.0	1754900.0	0.037950880392	1758.0	4517666.0	0.0389138993454	87.0	1142828.0	0.0076126941237	841.0	2100620.0	0.0400357989546	846.0	2282235.0	0.0370689258556	2063.0	4107675.0	0.050223058056	518.0	1101958.0	0.0470072362105	2471.0	5755720.0	0.0429312058266	2059.0	5530981.0	0.037226669193	535.0	1536945.0	0.0348093132806	1920.0	4445822.0	0.0431866143089	4105.0	7804885.0
K00344: ["NADPH2:quinone reductase [EC:1.6.5.5]"]	0.00125821930843	0.00278374102179	0.0592516193284		0.0263791608525	0.0298951191624	0.00887783666877	0.00697229910738	0.00893615493023	0.00454715460648	0.0246892300158	0.0262406049131	0.0150563109349	0.00884541439651	375.0	1754900.0	0.0213687389595	1320.0	4517666.0	0.0292186274948	1726.0	1142828.0	0.151028851236	316.0	2100620.0	0.0150431777285	277.0	2282235.0	0.0121372251324	485.0	4107675.0	0.0118071658542	24.0	1101958.0	0.00217794144604	426.0	5755720.0	0.00740133293489	3391.0	5530981.0	0.0613091963252	1158.0	1536945.0	0.0753442706148	196.0	4445822.0	0.00440863354403	386.0	7804885.0
K00354: ["NADPH2 dehydrogenase [EC:1.6.99.1]"]	0.00101403915164	0.00241654803984	0.0607829662432		0.0017366409585	0.00145834218338	0.000821973265465	0.00049052543565	0.00077566976494	0.000567025609187	0.00169255852841	0.00136786751007	0.00141199229114	0.000735621354553	13.0	1754900.0	0.000740782950595	63.0	4517666.0	0.00139452540316	6.0	1142828.0	0.000525013387841	46.0	2100620.0	0.00218982966934	18.0	2282235.0	0.000788700550119	50.0	4107675.0	0.00121723359321	57.0	1101958.0	0.00517261093436	45.0	5755720.0	0.000781830943826	148.0	5530981.0	0.00267583634802	46.0	1536945.0	0.00299295030076	95.0	4445822.0	0.00213683768716	107.0	7804885.0
K00356: ["NADH dehydrogenase [EC:1.6.99.3]"]	0.00017762552446	0.000635408380181	0.0729312750743		0.0227755675422	0.0123608489328	0.033380754695	0.0200987138552	0.0217078806507	0.018971887159	0.0218451016782	0.011825926663	0.01908174334	0.00785890991535	322.0	1754900.0	0.0183486238532	1574.0	4517666.0	0.0348409997552	65.0	1142828.0	0.00568764503495	282.0	2100620.0	0.0134246079729	306.0	2282235.0	0.013407909352	518.0	4107675.0	0.0126105400257	107.0	1101958.0	0.00970998894695	1002.0	5755720.0	0.0174087690159	2313.0	5530981.0	0.0418189829255	553.0	1536945.0	0.0359804677461	617.0	4445822.0	0.0138781984524	1262.0	7804885.0
K00358: ["None"]	0.0281936131045	0.0351670865088	0.0362626021541		0.0287014893089	0.0100365403097	0.0256776253183	0.00999288671718	0.0291950701602	0.010999603462	0.0281293118734	0.0100436611388	0.0350295694708	0.010609018565	572.0	1754900.0	0.0325944498262	971.0	4517666.0	0.0214933994678	60.0	1142828.0	0.00525013387841	599.0	2100620.0	0.0285153906942	907.0	2282235.0	0.0397417443865	1370.0	4107675.0	0.033352200454	432.0	1101958.0	0.0392029460288	1719.0	5755720.0	0.0298659420542	1550.0	5530981.0	0.0280239617529	237.0	1536945.0	0.0154202004626	1804.0	4445822.0	0.0405774230277	2337.0	7804885.0
K00359: ["NADH oxidase [EC:1.6.-.-]"]	0.00242411090239	0.00447449941082	0.0545555336092		0.0223312628809	0.00718886352768	0.0176931917406	0.00617390973961	0.0163732646882	0.00536030543286	0.0219300591611	0.00767037546787	0.023312840614	0.00793646088126	313.0	1754900.0	0.0178357741182	1105.0	4517666.0	0.024459532865	148.0	1142828.0	0.0129503302334	312.0	2100620.0	0.0148527577572	514.0	2282235.0	0.0225217823756	850.0	4107675.0	0.0206929710846	261.0	1101958.0	0.0236851132257	1803.0	5755720.0	0.031325359816	1138.0	5530981.0	0.0205750119192	177.0	1536945.0	0.0115163522442	1127.0	4445822.0	0.0253496428782	1742.0	7804885.0
K00362: ["nitrite reductase (NAD(P)H) large subunit [EC:1.7.1.4]"]	0.00315940412379	0.00549733194055	0.0526392420067		0.0103985131769	0.0123404915982	0.00376512110117	0.00316075256711	0.00410470630925	0.00299518109979	0.0095266471701	0.0099715063929	0.00590990298385	0.00340702539782	136.0	1754900.0	0.00774972932931	652.0	4517666.0	0.0144322311565	847.0	1142828.0	0.0741143899169	144.0	2100620.0	0.00685511896488	127.0	2282235.0	0.00556472054806	183.0	4107675.0	0.00445507495116	12.0	1101958.0	0.00108897072302	162.0	5755720.0	0.00281459139777	1184.0	5530981.0	0.0214066907841	477.0	1536945.0	0.0310355933361	93.0	4445822.0	0.00209185163059	125.0	7804885.0
K00363: ["nitrite reductase (NAD(P)H) small subunit [EC:1.7.1.4]"]	0.0100934182693	0.0142571558218	0.0440855939596		0.008352894208	0.0106913708497	0.00334445395338	0.00277693693607	0.00338771983542	0.00197418044465	0.0074075977142	0.00760986401574	0.00507383241401	0.00309137815803	131.0	1754900.0	0.00746481280985	510.0	4517666.0	0.0112890151685	840.0	1142828.0	0.0735018742978	131.0	2100620.0	0.00623625405833	121.0	2282235.0	0.00530182036469	175.0	4107675.0	0.00426031757624	7.0	1101958.0	0.000635232921763	123.0	5755720.0	0.00213700457979	887.0	5530981.0	0.0160369381128	333.0	1536945.0	0.021666357612	84.0	4445822.0	0.00188941437601	100.0	7804885.0
K00364: ["GMP reductase [EC:1.7.1.7]"]	1.18533120401e-11	1.40483698253e-10	0.176499195344		0.0268224121801	0.00967536481575	0.0417028962092	0.0185956921276	0.0335175373799	0.0172266494879	0.0255567253856	0.0093043141267	0.0265442026441	0.00461141159811	487.0	1754900.0	0.0277508689954	1445.0	4517666.0	0.0319855429773	56.0	1142828.0	0.00490012495319	583.0	2100620.0	0.0277537108092	443.0	2282235.0	0.0194107968724	864.0	4107675.0	0.0210337964907	161.0	1101958.0	0.0146103572005	1316.0	5755720.0	0.0228642116017	1421.0	5530981.0	0.025691644936	409.0	1536945.0	0.026611232022	1013.0	4445822.0	0.0227854376536	1790.0	7804885.0
K00365: ["urate oxidase [EC:1.7.3.3]"]	0.00361518780719	0.00614163179599	0.0516599051163		0.00056212977825	0.000954071338285	5.94895579039e-05	9.00848625876e-05	7.47435028804e-05	0.000112435821028	0.000528517695637	0.000844138416834	0.00019699546238	0.000288957355223	2.0	1754900.0	0.000113966607784	38.0	4517666.0	0.000841142306669	6.0	1142828.0	0.000525013387841	12.0	2100620.0	0.00057125991374	0.0	2282235.0	0.0	2.0	4107675.0	4.86893437285e-05	0.0	1101958.0	0.0	5.0	5755720.0	8.68701048696e-05	107.0	5530981.0	0.00193455735972	20.0	1536945.0	0.00130128273946	1.0	4445822.0	2.24930282859e-05	3.0	7804885.0
K00369: ["nitrate reductase [EC:1.7.99.4]"]	0.00219580975818	0.00414659353476	0.0552680967197		0.000342529425527	0.000539016099908	5.03628628419e-05	0.000135748894065	1.56472905635e-05	3.4544014716e-05	0.000361183271215	0.000585092548921	0.000102089812881	0.00014815970041	0.0	1754900.0	0.0	27.0	4517666.0	0.000597653744212	0.0	1142828.0	0.0	0.0	2100620.0	0.0	0.0	2282235.0	0.0	1.0	4107675.0	2.43446718643e-05	0.0	1101958.0	0.0	3.0	5755720.0	5.21220629218e-05	61.0	5530981.0	0.00110287849479	22.0	1536945.0	0.00143141101341	1.0	4445822.0	2.24930282859e-05	4.0	7804885.0
K00372: ["nitrate reductase catalytic subunit [EC:1.7.99.4]"]	0.000790171023061	0.00203765714372	0.0625455203213		0.00450762849728	0.00614509317636	0.000686230769638	0.00115777884299	0.000738726647779	0.00129863206669	0.00467162160393	0.00675967165275	0.00161748918139	0.00215914774544	56.0	1754900.0	0.00319106501795	457.0	4517666.0	0.0101158430039	20.0	1142828.0	0.00175004462614	7.0	2100620.0	0.000333234949682	1.0	2282235.0	4.38166972288e-05	10.0	4107675.0	0.000243446718643	3.0	1101958.0	0.000272242680756	85.0	5755720.0	0.00147679178278	851.0	5530981.0	0.0153860590011	291.0	1536945.0	0.0189336638591	14.0	4445822.0	0.000314902396002	51.0	7804885.0
K00375: ["GntR family transcriptional regulator / MocR family aminotransferase"]	1.03920530665e-05	5.6018417755e-05	0.0920545684612		0.0202220305587	0.0125727564256	0.00976724424513	0.00527855932367	0.0108671331839	0.00631736860466	0.0199782994608	0.0133325135055	0.0131609234891	0.00583539942188	239.0	1754900.0	0.0136190096302	1239.0	4517666.0	0.0274256662622	158.0	1142828.0	0.0138253525465	165.0	2100620.0	0.00785482381392	262.0	2282235.0	0.0114799746739	431.0	4107675.0	0.0104925535735	243.0	1101958.0	0.0220516571412	1245.0	5755720.0	0.0216306561125	2089.0	5530981.0	0.0377690684528	750.0	1536945.0	0.0487981027298	663.0	4445822.0	0.0149128777535	965.0	7804885.0
K00380: ["sulfite reductase (NADPH) flavoprotein alpha-component [EC:1.8.1.2]"]	0.00084436905671	0.00213518612042	0.0620775816484		0.0108384384854	0.00559381356241	0.00661927330967	0.00433271611404	0.00677795876911	0.00340657405796	0.0114462300835	0.00721170437003	0.0102472771358	0.00654843308175	264.0	1754900.0	0.0150435922275	539.0	4517666.0	0.0119309395604	40.0	1142828.0	0.00350008925228	139.0	2100620.0	0.00661709400082	223.0	2282235.0	0.00977112348203	151.0	4107675.0	0.0036760454515	193.0	1101958.0	0.0175142791286	595.0	5755720.0	0.0103375424795	863.0	5530981.0	0.015603018705	337.0	1536945.0	0.0219266141599	264.0	4445822.0	0.00593815946747	435.0	7804885.0
K00381: ["sulfite reductase (NADPH) hemoprotein beta-component [EC:1.8.1.2]"]	0.000236237471304	0.000810298433195	0.0709668591017		0.0113940294249	0.00700249197603	0.00643683711235	0.00480571972991	0.00558582142353	0.00382312231797	0.0118564867763	0.00798900162101	0.00943600174141	0.00655671171973	252.0	1754900.0	0.0143597925808	608.0	4517666.0	0.0134582769067	41.0	1142828.0	0.00358759148358	49.0	2100620.0	0.00233264464777	229.0	2282235.0	0.0100340236654	110.0	4107675.0	0.00267791390507	93.0	1101958.0	0.00843952310342	740.0	5755720.0	0.0128567755207	1109.0	5530981.0	0.0200506926348	368.0	1536945.0	0.0239436024061	142.0	4445822.0	0.0031940100166	381.0	7804885.0
K00382: ["dihydrolipoamide dehydrogenase [EC:1.8.1.4]"]	4.24077052541e-11	4.7388927776e-10	0.169067827117		0.0982420009981	0.014262762412	0.0778618521228	0.0212016642721	0.0868680436273	0.0203945664215	0.0980726418577	0.0129941602508	0.0980086204604	0.0100808176878	1980.0	1754900.0	0.112826941706	4029.0	4517666.0	0.0891832198308	1906.0	1142828.0	0.166779252871	2030.0	2100620.0	0.0966381354076	2332.0	2282235.0	0.102180537938	3697.0	4107675.0	0.0900022518821	907.0	1101958.0	0.0823080371484	5227.0	5755720.0	0.0908140076307	5289.0	5530981.0	0.095624989491	1449.0	1536945.0	0.0942779344739	3780.0	4445822.0	0.0850236469206	7204.0	7804885.0
K00383: ["glutathione reductase (NADPH) [EC:1.8.1.7]"]	6.03050717194e-05	0.000256060135648	0.0802968467008		0.0333564233764	0.0130038504933	0.0228060128638	0.0104971797894	0.0253819451681	0.00598033987618	0.0321531066896	0.0109904253969	0.0298725006188	0.00817612213133	534.0	1754900.0	0.0304290842783	1775.0	4517666.0	0.039290199851	903.0	1142828.0	0.0790145148701	755.0	2100620.0	0.0359417695728	590.0	2282235.0	0.025851851365	919.0	4107675.0	0.0223727534432	150.0	1101958.0	0.0136121340378	1317.0	5755720.0	0.0228815856227	2245.0	5530981.0	0.0405895446034	652.0	1536945.0	0.0424218173064	957.0	4445822.0	0.0215258280696	1723.0	7804885.0
K00384: ["thioredoxin reductase (NADPH) [EC:1.8.1.9]"]	3.62523989876e-12	4.72623868283e-11	0.183335791863		0.125433595551	0.0088240890511	0.140991707062	0.0184960949065	0.131104144449	0.0181319418898	0.12441258029	0.00884913191024	0.126089049257	0.010149545249	2136.0	1754900.0	0.121716337113	5571.0	4517666.0	0.123315889222	1282.0	1142828.0	0.112177860535	2726.0	2100620.0	0.129771210405	2745.0	2282235.0	0.120276833893	5301.0	4107675.0	0.129051105552	1488.0	1101958.0	0.135032369655	7585.0	5755720.0	0.131781949087	6948.0	5530981.0	0.125619668554	1878.0	1536945.0	0.122190449235	5726.0	4445822.0	0.128795079965	9588.0	7804885.0
K00387: ["sulfite oxidase [EC:1.8.3.1]"]	0.0317214558649	0.0386900639794	0.0353449759861		0.000137294672367	0.000321184851532	2.00023648485e-05	4.82622389411e-05	7.08884968813e-06	1.33757858204e-05	8.84964422124e-05	0.000166756718778	4.46631566931e-05	8.24416319371e-05	4.0	1754900.0	0.000227933215568	8.0	4517666.0	0.000177082590878	0.0	1142828.0	0.0	0.0	2100620.0	0.0	0.0	2282235.0	0.0	0.0	4107675.0	0.0	0.0	1101958.0	0.0	3.0	5755720.0	5.21220629218e-05	20.0	5530981.0	0.000361599506489	8.0	1536945.0	0.000520513095784	1.0	4445822.0	2.24930282859e-05	2.0	7804885.0
K00390: ["phosphoadenosine phosphosulfate reductase [EC:1.8.4.8]"]	0.000293669717375	0.000975205099207	0.0694617109807		0.0182384100246	0.00878151604781	0.0124018676596	0.0067516535129	0.0129830245046	0.00654274704775	0.0203106229806	0.0115763166375	0.0160466929572	0.00617813302172	289.0	1754900.0	0.0164681748248	648.0	4517666.0	0.0143436898611	64.0	1142828.0	0.00560014280364	114.0	2100620.0	0.00542696918053	287.0	2282235.0	0.0125753921047	498.0	4107675.0	0.0121236465884	159.0	1101958.0	0.01442886208	858.0	5755720.0	0.0149069099956	1255.0	5530981.0	0.0226903690322	403.0	1536945.0	0.0262208472001	551.0	4445822.0	0.0123936585855	657.0	7804885.0
K00394: ["adenylylsulfate reductase, subunit A [EC:1.8.99.2]"]	0.00321098402952	0.00557055878951	0.0525217216009		0.000433375885187	0.000592200917254	9.31021042955e-05	0.000125510416463	9.43609961306e-05	6.55309724223e-05	0.000439442748807	0.000671036479443	0.000142639576358	0.000176867858954	0.0	1754900.0	0.0	23.0	4517666.0	0.000509112448773	3.0	1142828.0	0.000262506693921	1.0	2100620.0	4.76049928116e-05	2.0	2282235.0	8.76333944576e-05	13.0	4107675.0	0.000316480734235	0.0	1101958.0	0.0	5.0	5755720.0	8.68701048696e-05	70.0	5530981.0	0.00126559827271	14.0	1536945.0	0.000910897917622	10.0	4445822.0	0.000224930282859	6.0	7804885.0
K00395: ["adenylylsulfate reductase, subunit B [EC:1.8.99.2]"]	0.00274133600722	0.00488704266758	0.053667396545		0.000299627137872	0.000447034060782	4.99038623406e-05	0.000111238790134	2.33235685788e-05	4.54838487074e-05	0.000321335727068	0.000522397987161	9.68710794825e-05	0.000151605206488	0.0	1754900.0	0.0	23.0	4517666.0	0.000509112448773	0.0	1142828.0	0.0	0.0	2100620.0	0.0	0.0	2282235.0	0.0	11.0	4107675.0	0.000267791390507	0.0	1101958.0	0.0	5.0	5755720.0	8.68701048696e-05	70.0	5530981.0	0.00126559827271	14.0	1536945.0	0.000910897917622	1.0	4445822.0	2.24930282859e-05	4.0	7804885.0
K00397: ["anaerobic dimethyl sulfoxide reductase [EC:1.8.99.-]"]	0.00158244796041	0.00327659812979	0.0576170648228		0.000691207991772	0.00109276201884	6.85167758661e-05	0.000147075905656	4.68301554208e-05	7.40005766281e-05	0.000686732961484	0.00106001179823	0.000276390025702	0.000429193724649	2.0	1754900.0	0.000113966607784	30.0	4517666.0	0.000664059715791	2.0	1142828.0	0.000175004462614	1.0	2100620.0	4.76049928116e-05	0.0	2282235.0	0.0	2.0	4107675.0	4.86893437285e-05	0.0	1101958.0	0.0	9.0	5755720.0	0.000156366188765	97.0	5530981.0	0.00175375760647	32.0	1536945.0	0.00208205238314	0.0	4445822.0	0.0	9.0	7804885.0
K00404: ["cb-type cytochrome c oxidase subunit I [EC:1.9.3.1]", "cytochrome c oxidase cb-type subunit I [EC:1.9.3.1]"]	8.97841764423e-18	1.83744361091e-16	0.253823311296		0.00823280045958	0.00521880179337	0.0253164082126	0.0205186401924	0.0146744776767	0.0189740386802	0.00835762329193	0.0053846753635	0.00781550239628	0.00596193375451	203.0	1754900.0	0.0115676106901	357.0	4517666.0	0.00790231061792	25.0	1142828.0	0.00218755578267	82.0	2100620.0	0.00390360941055	167.0	2282235.0	0.00731738843721	90.0	4107675.0	0.00219102046778	118.0	1101958.0	0.0107082121097	457.0	5755720.0	0.00793992758508	635.0	5530981.0	0.011480784331	222.0	1536945.0	0.014444238408	133.0	4445822.0	0.00299157276202	297.0	7804885.0
K00405: ["cb-type cytochrome c oxidase subunit II [EC:1.9.3.1]", "cytochrome c oxidase cb-type subunit II"]	4.83532099627e-17	9.45573883715e-16	0.245021093294		0.00885404062603	0.00539234788433	0.0258815718805	0.0203504243695	0.0151534225848	0.0188820506119	0.00915154918557	0.00581225192675	0.00831666241666	0.00605028169891	209.0	1754900.0	0.0119095105134	403.0	4517666.0	0.00892053551546	25.0	1142828.0	0.00218755578267	91.0	2100620.0	0.00433205434586	188.0	2282235.0	0.00823753907902	102.0	4107675.0	0.00248315653015	127.0	1101958.0	0.011524940152	509.0	5755720.0	0.00884337667572	657.0	5530981.0	0.0118785437882	249.0	1536945.0	0.0162009701063	160.0	4445822.0	0.00359888452574	330.0	7804885.0
K00406: ["cb-type cytochrome c oxidase subunit III [EC:1.9.3.1]", "cytochrome c oxidase cb-type subunit III"]	1.40194679062e-15	2.49234984999e-14	0.227078237807		0.00928058106682	0.00573298197227	0.0258583668301	0.0203006091362	0.0150653017564	0.0189387136945	0.00958019683234	0.00629161568641	0.00848961591874	0.00614596677209	212.0	1754900.0	0.0120804604251	520.0	4517666.0	0.011510368407	25.0	1142828.0	0.00218755578267	86.0	2100620.0	0.0040940293818	171.0	2282235.0	0.00749265522613	90.0	4107675.0	0.00219102046778	125.0	1101958.0	0.0113434450315	519.0	5755720.0	0.00901711688546	745.0	5530981.0	0.0134695816167	263.0	1536945.0	0.0171118680239	152.0	4445822.0	0.00341894029945	340.0	7804885.0
K00407: ["cytochrome c oxidase cb-type subunit IV", "cb-type cytochrome c oxidase subunit IV [EC:1.9.3.1]"]	4.29246752468e-18	8.94052407507e-17	0.257646350505		0.00804680152316	0.0050992335653	0.0252566205356	0.0205353661519	0.0146092579574	0.018978857046	0.00820093413743	0.00530539158442	0.00772655397707	0.00593050859192	201.0	1754900.0	0.0114536440823	333.0	4517666.0	0.00737106284528	25.0	1142828.0	0.00218755578267	81.0	2100620.0	0.00385600441774	165.0	2282235.0	0.00722975504275	75.0	4107675.0	0.00182585038982	117.0	1101958.0	0.0106174645495	456.0	5755720.0	0.00792255356411	598.0	5530981.0	0.010811825244	209.0	1536945.0	0.0135984046274	127.0	4445822.0	0.00285661459231	296.0	7804885.0
K00411: ["ubiquinol-cytochrome c reductase iron-sulfur subunit [EC:1.10.2.2]"]	1.25596612998e-12	1.70695010716e-11	0.189397154113		0.0100598641626	0.00627246027074	0.0256272096529	0.0203837671572	0.0148785215615	0.0189988531382	0.0103177356895	0.00736648953723	0.00886848288036	0.00624320104427	243.0	1754900.0	0.0138469428457	534.0	4517666.0	0.0118202629411	39.0	1142828.0	0.00341258702097	89.0	2100620.0	0.00423684436024	171.0	2282235.0	0.00749265522613	96.0	4107675.0	0.00233708849897	118.0	1101958.0	0.0107082121097	485.0	5755720.0	0.00842640017235	962.0	5530981.0	0.0173929362621	360.0	1536945.0	0.0234230893103	138.0	4445822.0	0.00310403790345	316.0	7804885.0
K00412: ["ubiquinol-cytochrome c reductase cytochrome b subunit", "ubiquinol-cytochrome c reductase cytochrome b subunit [EC:1.10.2.2]"]	2.0787643219e-15	3.56939044541e-14	0.224948813048		0.00909135413017	0.00539286026107	0.0255059155207	0.0204627875117	0.0148077485102	0.0189468677294	0.0092509308479	0.00632762689099	0.00847330457501	0.00599761152658	236.0	1754900.0	0.0134480597185	468.0	4517666.0	0.0103593315663	36.0	1142828.0	0.00315008032705	87.0	2100620.0	0.00414163437461	171.0	2282235.0	0.00749265522613	94.0	4107675.0	0.00228839915524	118.0	1101958.0	0.0107082121097	470.0	5755720.0	0.00816578985774	841.0	5530981.0	0.0152052592479	318.0	1536945.0	0.0206903955574	137.0	4445822.0	0.00308154487517	301.0	7804885.0
K00413: ["ubiquinol-cytochrome c reductase cytochrome c1 subunit [EC:1.10.2.2]", "ubiquinol-cytochrome c reductase cytochrome c1 subunit"]	3.72466221371e-14	5.75035569835e-13	0.209149292819		0.00953600484839	0.00577058765172	0.0255485322005	0.0204378205158	0.0148413649268	0.0189696510206	0.00972590557826	0.00672586394633	0.00867527489594	0.00613632677672	237.0	1754900.0	0.0135050430224	487.0	4517666.0	0.0107799027197	38.0	1142828.0	0.00332508478966	88.0	2100620.0	0.00418923936742	171.0	2282235.0	0.00749265522613	95.0	4107675.0	0.0023127438271	118.0	1101958.0	0.0107082121097	477.0	5755720.0	0.00828740800456	868.0	5530981.0	0.0156934185816	339.0	1536945.0	0.0220567424339	136.0	4445822.0	0.00305905184688	309.0	7804885.0
K00423: ["L-ascorbate oxidase [EC:1.10.3.3]"]	0.0193293654316	0.0251067772395	0.0391710525568		0.00025648639484	0.000502315385489	3.92694129793e-05	0.000109440105416	1.02172597267e-05	1.4713405777e-05	0.000190778590332	0.000349911165712	9.14564761648e-05	0.000149981563162	0.0	1754900.0	0.0	20.0	4517666.0	0.000442706477194	1.0	1142828.0	8.75022313069e-05	1.0	2100620.0	4.76049928116e-05	0.0	2282235.0	0.0	2.0	4107675.0	4.86893437285e-05	0.0	1101958.0	0.0	4.0	5755720.0	6.94960838957e-05	63.0	5530981.0	0.00113903844544	0.0	1536945.0	0.0	2.0	4445822.0	4.49860565718e-05	2.0	7804885.0
K00425: ["cytochrome d ubiquinol oxidase subunit I [EC:1.10.3.-]", "cytochrome bd-I oxidase subunit I [EC:1.10.3.-]"]	0.00426037944186	0.00701756463985	0.0504621979554		0.0518420157968	0.00965047934667	0.045223140349	0.0136590902758	0.0523088214505	0.0128293291467	0.0527400122259	0.00898745508625	0.0525646027401	0.0105626731146	896.0	1754900.0	0.0510570402872	2257.0	4517666.0	0.0499594259514	919.0	1142828.0	0.080414550571	1239.0	2100620.0	0.0589825860936	1320.0	2282235.0	0.057838040342	2644.0	4107675.0	0.0643673124091	616.0	1101958.0	0.0559004971151	2782.0	5755720.0	0.0483345263494	2716.0	5530981.0	0.0491052129812	755.0	1536945.0	0.0491234234146	2793.0	4445822.0	0.0628230280025	5022.0	7804885.0
K00426: ["cytochrome d ubiquinol oxidase subunit II [EC:1.10.3.-]", "cytochrome bd-I oxidase subunit II [EC:1.10.3.-]"]	0.00149991611225	0.00315429489735	0.0579996174817		0.0459476621669	0.0091958845749	0.0393096847845	0.01174225286	0.046888801247	0.0108351545267	0.0467398496865	0.0085954081841	0.0466697390238	0.00924419015483	872.0	1754900.0	0.0496894409938	2263.0	4517666.0	0.0500922378945	918.0	1142828.0	0.0803270483397	1220.0	2100620.0	0.0580780912302	1237.0	2282235.0	0.054201254472	2336.0	4107675.0	0.0568691534749	538.0	1101958.0	0.0488221874155	2516.0	5755720.0	0.0437130367704	2569.0	5530981.0	0.0464474566085	739.0	1536945.0	0.0480823972231	2328.0	4445822.0	0.0523637698495	4666.0	7804885.0
K00428: ["cytochrome c peroxidase [EC:1.11.1.5]"]	3.40620902847e-13	4.85419262356e-12	0.196787953389		0.0133582705729	0.0067613274379	0.0289522259963	0.0196659906406	0.0191477044247	0.0179289904578	0.0134244938781	0.00743855248643	0.0123411007399	0.00716393247255	297.0	1754900.0	0.0169240412559	559.0	4517666.0	0.0123736460376	30.0	1142828.0	0.00262506693921	217.0	2100620.0	0.0103302834401	327.0	2282235.0	0.0143280599938	210.0	4107675.0	0.00511238109149	159.0	1101958.0	0.01442886208	605.0	5755720.0	0.0105112826892	967.0	5530981.0	0.0174833361387	429.0	1536945.0	0.0279125147614	276.0	4445822.0	0.0062080758069	590.0	7804885.0
K00429: ["catalase [EC:1.11.1.6]"]	9.49012728969e-25	3.06470165685e-23	0.332513757244		0.00183714830016	0.0027898154425	0.0207690351287	0.0216455345888	0.0101549586983	0.0201905594246	0.00181056964899	0.00263722265515	0.00101404823301	0.00198055559269	8.0	1754900.0	0.000455866431136	104.0	4517666.0	0.00230207368141	4.0	1142828.0	0.000350008925228	2.0	2100620.0	9.52099856233e-05	1.0	2282235.0	4.38166972288e-05	4.0	4107675.0	9.7378687457e-05	1.0	1101958.0	9.07475602518e-05	27.0	5755720.0	0.000469098566296	278.0	5530981.0	0.0050262331402	125.0	1536945.0	0.00813301712163	5.0	4445822.0	0.000112465141429	20.0	7804885.0
K00433: ["chloride peroxidase [EC:1.11.1.10]"]	1.07014296844e-05	5.75979090048e-05	0.0918605641286		0.00984581704128	0.00743010409759	0.00393496109583	0.00256359676894	0.0031729871192	0.00119083291068	0.00960503131856	0.0078946523989	0.00600617919663	0.00346389352562	104.0	1754900.0	0.00592626360476	760.0	4517666.0	0.0168228461334	119.0	1142828.0	0.0104127655255	46.0	2100620.0	0.00218982966934	81.0	2282235.0	0.00354915247553	146.0	4107675.0	0.00355432209218	86.0	1101958.0	0.00780429018166	575.0	5755720.0	0.00999006206	825.0	5530981.0	0.0149159796427	364.0	1536945.0	0.0236833458582	355.0	4445822.0	0.00798502504149	546.0	7804885.0
K00435: ["peroxiredoxin [EC:1.11.1.-]"]	0.0043749752347	0.00717944653899	0.0502681509899		0.000812674337283	0.00145183024292	9.50697435544e-05	0.000179161196144	3.91115287432e-05	5.62518419554e-05	0.00081888578454	0.00133944338272	0.000305007899781	0.000440831756286	1.0	1754900.0	5.6983303892e-05	138.0	4517666.0	0.00305467469264	6.0	1142828.0	0.000525013387841	3.0	2100620.0	0.000142814978435	1.0	2282235.0	4.38166972288e-05	0.0	4107675.0	0.0	0.0	1101958.0	0.0	23.0	5755720.0	0.0003996024824	65.0	5530981.0	0.00117519839609	25.0	1536945.0	0.00162660342433	4.0	4445822.0	8.99721131435e-05	9.0	7804885.0
K00446: ["catechol 2,3-dioxygenase [EC:1.13.11.2]"]	0.00130802330415	0.00286550107542	0.0589753995031		0.00290883803697	0.00465251848643	0.000338141704853	0.000677014866254	0.000186080205144	0.000221207714118	0.00284836093741	0.00426928659095	0.00108181391153	0.00166353449791	10.0	1754900.0	0.00056983303892	171.0	4517666.0	0.00378514038001	15.0	1142828.0	0.0013125334696	18.0	2100620.0	0.00085688987061	0.0	2282235.0	0.0	10.0	4107675.0	0.000243446718643	2.0	1101958.0	0.000181495120504	37.0	5755720.0	0.000642838776035	431.0	5530981.0	0.00779246936484	119.0	1536945.0	0.00774263229979	6.0	4445822.0	0.000134958169715	34.0	7804885.0
K00448: ["protocatechuate 3,4-dioxygenase, alpha subunit [EC:1.13.11.3]"]	0.000682989358116	0.00184790356692	0.0635717071731		0.00366808973056	0.00524792052649	0.000458899536707	0.000776363709992	0.000685317599248	0.00126385954787	0.0035412221195	0.00502717127067	0.00124731476811	0.00173265261373	29.0	1754900.0	0.00165251581287	289.0	4517666.0	0.00639710859546	11.0	1142828.0	0.000962524544376	16.0	2100620.0	0.000761679884986	1.0	2282235.0	4.38166972288e-05	9.0	4107675.0	0.000219102046778	2.0	1101958.0	0.000181495120504	63.0	5755720.0	0.00109456332136	612.0	5530981.0	0.0110649448986	231.0	1536945.0	0.0150298156408	9.0	4445822.0	0.000202437254573	42.0	7804885.0
K00449: ["protocatechuate 3,4-dioxygenase, beta subunit [EC:1.13.11.3]"]	0.000464709272003	0.00139690575359	0.0662695470105		0.00401881389381	0.00540485969845	0.000680624803356	0.000885357880414	0.000884250714814	0.00120980151083	0.00405793025616	0.00540071654502	0.00148800659189	0.00189913168732	45.0	1754900.0	0.00256424867514	330.0	4517666.0	0.0073046568737	11.0	1142828.0	0.000962524544376	17.0	2100620.0	0.000809284877798	3.0	2282235.0	0.000131450091686	12.0	4107675.0	0.000292136062371	5.0	1101958.0	0.000453737801259	87.0	5755720.0	0.00151153982473	678.0	5530981.0	0.01225822327	235.0	1536945.0	0.0152900721887	21.0	4445822.0	0.000472353594004	60.0	7804885.0
K00450: ["gentisate 1,2-dioxygenase [EC:1.13.11.4]"]	0.000762462472375	0.00198510939553	0.0627970676782		0.00329881417243	0.00474998616462	0.000433564251503	0.00072599979572	0.000638648143711	0.00127753585069	0.00332408745551	0.00467817768541	0.00124958245649	0.00166850851411	42.0	1754900.0	0.00239329876346	364.0	4517666.0	0.00805725788493	9.0	1142828.0	0.000787520081762	18.0	2100620.0	0.00085688987061	1.0	2282235.0	4.38166972288e-05	7.0	4107675.0	0.00017041270305	2.0	1101958.0	0.000181495120504	61.0	5755720.0	0.00105981527941	460.0	5530981.0	0.00831678864925	170.0	1536945.0	0.0110609032854	8.0	4445822.0	0.000179944226287	40.0	7804885.0
K00451: ["homogentisate 1,2-dioxygenase [EC:1.13.11.5]"]	0.00131416969227	0.00287500143989	0.058942027724		0.0033884849162	0.0046085536023	0.000649877798664	0.000828014557153	0.000398036451072	0.000168588870139	0.00362606860074	0.00531448175088	0.00140664409201	0.00173270216218	49.0	1754900.0	0.00279218189071	267.0	4517666.0	0.00591013147054	18.0	1142828.0	0.00157504016352	6.0	2100620.0	0.00028562995687	4.0	2282235.0	0.000175266788915	10.0	4107675.0	0.000243446718643	5.0	1101958.0	0.000453737801259	59.0	5755720.0	0.00102506723746	625.0	5530981.0	0.0112999845778	242.0	1536945.0	0.0157455211475	18.0	4445822.0	0.000404874509146	49.0	7804885.0
K00452: ["3-hydroxyanthranilate 3,4-dioxygenase [EC:1.13.11.6]"]	0.0162226444156	0.0215648445404	0.0405070823975		0.000497734267359	0.000768289319076	8.95901070889e-05	0.000196852741777	2.54397143201e-05	3.6563905521e-05	0.000610981086725	0.00124051341546	0.000140749281288	0.000170223196552	3.0	1754900.0	0.000170949911676	50.0	4517666.0	0.00110676619299	0.0	1142828.0	0.0	1.0	2100620.0	4.76049928116e-05	0.0	2282235.0	0.0	1.0	4107675.0	2.43446718643e-05	0.0	1101958.0	0.0	6.0	5755720.0	0.000104244125844	96.0	5530981.0	0.00173567763115	34.0	1536945.0	0.00221218065708	1.0	4445822.0	2.24930282859e-05	6.0	7804885.0
K00453: ["tryptophan 2,3-dioxygenase [EC:1.13.11.11]"]	0.00061406912911	0.00171549470989	0.0643188165239		0.00346376698768	0.00481384046754	0.000478504880664	0.000821221242037	0.000273680954194	0.000246621365485	0.00364261601573	0.00541039249268	0.00118443274037	0.0016253427796	52.0	1754900.0	0.00296313180238	214.0	4517666.0	0.00473695930598	22.0	1142828.0	0.00192504908875	20.0	2100620.0	0.000952099856233	10.0	2282235.0	0.000438166972288	9.0	4107675.0	0.000219102046778	3.0	1101958.0	0.000272242680756	45.0	5755720.0	0.000781830943826	645.0	5530981.0	0.0116615840843	276.0	1536945.0	0.0179577018046	7.0	4445822.0	0.000157451198001	38.0	7804885.0
K00457: ["4-hydroxyphenylpyruvate dioxygenase [EC:1.13.11.27]"]	0.000673018824793	0.00183219355242	0.063675081452		0.00711456454952	0.00949792995035	0.00141470685008	0.00205763899343	0.00182715307499	0.00307176623883	0.00815673984543	0.011096383476	0.00304835717693	0.00323610200882	83.0	1754900.0	0.00472961422303	583.0	4517666.0	0.0129048938102	28.0	1142828.0	0.00245006247659	14.0	2100620.0	0.000666469899363	4.0	2282235.0	0.000175266788915	24.0	4107675.0	0.000584272124742	6.0	1101958.0	0.000544485361511	140.0	5755720.0	0.00243236293635	1140.0	5530981.0	0.0206111718699	444.0	1536945.0	0.028888476816	29.0	4445822.0	0.000652297820291	88.0	7804885.0
K00459: ["nitronate monooxygenase [EC:1.13.12.16]"]	0.000111945242468	0.000427847180767	0.0760933999956		0.0188449147248	0.0118757846198	0.0304319474209	0.0189397803624	0.0196379836958	0.0185134986126	0.01884619994	0.0121719396421	0.0159907487482	0.00792074250888	330.0	1754900.0	0.0188044902843	904.0	4517666.0	0.0200103327692	66.0	1142828.0	0.00577514726626	184.0	2100620.0	0.00875931867734	356.0	2282235.0	0.0155987442135	334.0	4107675.0	0.00813112040266	217.0	1101958.0	0.0196922205746	854.0	5755720.0	0.0148374139117	1866.0	5530981.0	0.0337372339554	638.0	1536945.0	0.0415109193888	401.0	4445822.0	0.00901970434264	662.0	7804885.0
K00462: ["biphenyl-2,3-diol 1,2-dioxygenase [EC:1.13.11.39]"]	0.00356047930393	0.00606625709092	0.0517708789082		0.00139361969486	0.00217249652404	0.000197446929512	0.000381396377966	0.000108320356338	0.00013418057871	0.00123799668737	0.00190964415915	0.000631419852518	0.000991391294122	11.0	1754900.0	0.000626816342812	251.0	4517666.0	0.00555596628879	3.0	1142828.0	0.000262506693921	4.0	2100620.0	0.000190419971247	2.0	2282235.0	8.76333944576e-05	3.0	4107675.0	7.30340155928e-05	0.0	1101958.0	0.0	25.0	5755720.0	0.000434350524348	225.0	5530981.0	0.004067994448	39.0	1536945.0	0.00253750134195	5.0	4445822.0	0.000112465141429	20.0	7804885.0
K00466: ["tryptophan 2-monooxygenase [EC:1.13.12.3]"]	0.038115641345	0.0453420268789	0.0339061695946		0.000251308759079	0.000546470543074	1.63967232349e-05	3.04413449781e-05	1.39805223186e-05	2.42528940756e-05	0.000239858436611	0.000515695246872	7.73115135911e-05	0.000144310684082	0.0	1754900.0	0.0	5.0	4517666.0	0.000110676619299	3.0	1142828.0	0.000262506693921	1.0	2100620.0	4.76049928116e-05	0.0	2282235.0	0.0	0.0	4107675.0	0.0	0.0	1101958.0	0.0	2.0	5755720.0	3.47480419478e-05	18.0	5530981.0	0.00032543955584	22.0	1536945.0	0.00143141101341	0.0	4445822.0	0.0	2.0	7804885.0
K00471: ["gamma-butyrobetaine dioxygenase [EC:1.14.11.1]"]	0.016168976798	0.021517882166	0.0405322689006		0.000467153543962	0.000905128581313	6.59193736359e-05	0.000134850302863	1.79115969909e-05	3.28882116091e-05	0.000348491733457	0.0006551270118	0.000142561285824	0.000244751198009	0.0	1754900.0	0.0	53.0	4517666.0	0.00117317216456	1.0	1142828.0	8.75022313069e-05	1.0	2100620.0	4.76049928116e-05	0.0	2282235.0	0.0	2.0	4107675.0	4.86893437285e-05	0.0	1101958.0	0.0	8.0	5755720.0	0.000138992167791	115.0	5530981.0	0.00207919716231	9.0	1536945.0	0.000585577232757	5.0	4445822.0	0.000112465141429	5.0	7804885.0
K00472: ["prolyl 4-hydroxylase [EC:1.14.11.2]"]	0.0211321221823	0.0271676662095	0.0384878436993		0.00252974706699	0.00344292690259	0.000429174336738	0.000857110408376	0.000217015087926	0.000147350795079	0.00295842850848	0.0059790810119	0.0010038281281	0.00165088999868	40.0	1754900.0	0.00227933215568	234.0	4517666.0	0.00517966578317	26.0	1142828.0	0.00227505801398	3.0	2100620.0	0.000142814978435	2.0	2282235.0	8.76333944576e-05	6.0	4107675.0	0.000146068031186	0.0	1101958.0	0.0	42.0	5755720.0	0.000729708880905	371.0	5530981.0	0.00670767084537	122.0	1536945.0	0.00793782471071	6.0	4445822.0	0.000134958169715	28.0	7804885.0
K00477: ["phytanoyl-CoA hydroxylase [EC:1.14.11.18]"]	0.00165121462436	0.00339105920522	0.057312954876		0.00043126111088	0.00065454907423	6.02434633925e-05	0.000142174560941	2.97354107197e-05	5.28720140276e-05	0.000421856100734	0.000676689274357	0.000109548915949	0.000146425860766	2.0	1754900.0	0.000113966607784	37.0	4517666.0	0.000819006982809	0.0	1142828.0	0.0	0.0	2100620.0	0.0	0.0	2282235.0	0.0	1.0	4107675.0	2.43446718643e-05	0.0	1101958.0	0.0	5.0	5755720.0	8.68701048696e-05	93.0	5530981.0	0.00168143770517	33.0	1536945.0	0.00214711652011	1.0	4445822.0	2.24930282859e-05	5.0	7804885.0
K00479: ["Rieske 2Fe-2S family protein"]	0.00067193746599	0.00183066554202	0.0636863832057		0.00194108344056	0.00293995359839	0.000273049228375	0.000533670192799	0.000131810421574	0.000132783342913	0.00193182501517	0.00274241854606	0.000715083479318	0.000924080587102	9.0	1754900.0	0.000512849735028	317.0	4517666.0	0.00701689766353	9.0	1142828.0	0.000787520081762	14.0	2100620.0	0.000666469899363	1.0	2282235.0	4.38166972288e-05	4.0	4107675.0	9.7378687457e-05	0.0	1101958.0	0.0	43.0	5755720.0	0.000747082901878	311.0	5530981.0	0.0056228723259	77.0	1536945.0	0.00500993854692	9.0	4445822.0	0.000202437254573	26.0	7804885.0
K00480: ["salicylate hydroxylase [EC:1.14.13.1]"]	0.000829170561332	0.00210887310397	0.062205759802		0.00523036878127	0.00759696489801	0.000658406227489	0.00115289802653	0.000766533716705	0.00125894814537	0.00506401735408	0.00734834471859	0.00181767534292	0.00248243415754	99.0	1754900.0	0.0056413470853	386.0	4517666.0	0.00854423500985	12.0	1142828.0	0.00105002677568	6.0	2100620.0	0.00028562995687	4.0	2282235.0	0.000175266788915	10.0	4107675.0	0.000243446718643	2.0	1101958.0	0.000181495120504	85.0	5755720.0	0.00147679178278	829.0	5530981.0	0.014988299544	318.0	1536945.0	0.0206903955574	12.0	4445822.0	0.000269916339431	64.0	7804885.0
K00481: ["p-hydroxybenzoate 3-monooxygenase [EC:1.14.13.2]"]	0.000653368059449	0.00179395910239	0.0638832976792		0.00359547493987	0.00508690936715	0.000504313093044	0.000868230721354	0.000664771999799	0.00124150977954	0.00350711284701	0.00493493020462	0.00119550792168	0.00163872599614	47.0	1754900.0	0.00267821528292	338.0	4517666.0	0.00748173946458	10.0	1142828.0	0.000875022313069	16.0	2100620.0	0.000761679884986	1.0	2282235.0	4.38166972288e-05	10.0	4107675.0	0.000243446718643	2.0	1101958.0	0.000181495120504	68.0	5755720.0	0.00118143342623	694.0	5530981.0	0.0125475028752	227.0	1536945.0	0.0147695590929	12.0	4445822.0	0.000269916339431	45.0	7804885.0
K00483: ["4-hydroxyphenylacetate-3-hydroxylase large chain [EC:1.14.13.3]"]	0.00391619078649	0.00654247345441	0.0510772008625		0.00140188170492	0.00207659804406	0.000270361134066	0.000501483727399	0.000503236544164	0.00126207905969	0.00139049015386	0.00199135587094	0.000495482130805	0.000635234715298	23.0	1754900.0	0.00131061598952	84.0	4517666.0	0.00185936720422	4.0	1142828.0	0.000350008925228	2.0	2100620.0	9.52099856233e-05	1.0	2282235.0	4.38166972288e-05	4.0	4107675.0	9.7378687457e-05	0.0	1101958.0	0.0	19.0	5755720.0	0.000330106398504	168.0	5530981.0	0.00303743585451	93.0	1536945.0	0.00605096473849	3.0	4445822.0	6.74790848576e-05	19.0	7804885.0
K00485: ["dimethylaniline monooxygenase (N-oxide forming) [EC:1.14.13.8]"]	0.000581546107042	0.00165217295947	0.0647004667818		0.00161912171502	0.00244675677539	0.000191090801143	0.000366426664509	9.79652276226e-05	9.97222945773e-05	0.00141015011113	0.00204528150002	0.000511779636423	0.00065439597343	24.0	1754900.0	0.00136759929341	174.0	4517666.0	0.00385154635159	2.0	1142828.0	0.000175004462614	1.0	2100620.0	4.76049928116e-05	2.0	2282235.0	8.76333944576e-05	4.0	4107675.0	9.7378687457e-05	0.0	1101958.0	0.0	38.0	5755720.0	0.000660212797009	270.0	5530981.0	0.0048815933376	95.0	1536945.0	0.00618109301244	8.0	4445822.0	0.000179944226287	19.0	7804885.0
K00491: ["nitric-oxide synthase, bacterial [EC:1.14.13.39]"]	0.0415294361998	0.0487278718078	0.033229858382		0.000297374885319	0.00054855074562	9.25193924412e-05	0.00032319873609	4.43865428143e-05	5.46427290368e-05	0.000447498480665	0.0008783668753	0.000211499266503	0.000508770305997	3.0	1754900.0	0.000170949911676	40.0	4517666.0	0.000885412954388	0.0	1142828.0	0.0	2.0	2100620.0	9.52099856233e-05	0.0	2282235.0	0.0	0.0	4107675.0	0.0	0.0	1101958.0	0.0	4.0	5755720.0	6.94960838957e-05	59.0	5530981.0	0.00106671854414	13.0	1536945.0	0.000845833780649	2.0	4445822.0	4.49860565718e-05	8.0	7804885.0
K00492: ["None"]	0.00190350967134	0.00374949862513	0.0562944631243		0.00632219199589	0.00901096089808	0.000808407236826	0.00153059449799	0.000600246541041	0.00065774113255	0.00701670157783	0.0113741251097	0.00238652246211	0.00334274455555	47.0	1754900.0	0.00267821528292	589.0	4517666.0	0.0130377057534	16.0	1142828.0	0.00140003570091	8.0	2100620.0	0.000380839942493	5.0	2282235.0	0.000219083486144	11.0	4107675.0	0.000267791390507	1.0	1101958.0	9.07475602518e-05	141.0	5755720.0	0.00244973695732	980.0	5530981.0	0.017718375818	350.0	1536945.0	0.0227724479406	16.0	4445822.0	0.000359888452574	84.0	7804885.0
K00493: ["unspecific monooxygenase [EC:1.14.14.1]"]	0.0016129457569	0.00332279655194	0.0574806274699		0.00143047483347	0.00229278451404	0.00017281338263	0.000358704743129	7.47567838298e-05	0.000111025645072	0.00148122446681	0.0022842598782	0.000550984309345	0.000762339434524	6.0	1754900.0	0.000341899823352	168.0	4517666.0	0.00371873440843	3.0	1142828.0	0.000262506693921	1.0	2100620.0	4.76049928116e-05	0.0	2282235.0	0.0	2.0	4107675.0	4.86893437285e-05	0.0	1101958.0	0.0	37.0	5755720.0	0.000642838776035	189.0	5530981.0	0.00341711533632	65.0	1536945.0	0.00422916890325	4.0	4445822.0	8.99721131435e-05	21.0	7804885.0
K00494: ["alkanal monooxygenase (FMN-linked) [EC:1.14.14.3]"]	0.00175545177566	0.00352569767297	0.0568748469838		0.0128874273359	0.0121425609228	0.00612864591693	0.00357539275861	0.00568070205024	0.00211831392826	0.0122918067521	0.0100954047815	0.00953466082134	0.00390174433276	240.0	1754900.0	0.0136759929341	736.0	4517666.0	0.0162915983607	907.0	1142828.0	0.0793645237954	207.0	2100620.0	0.00985423351201	169.0	2282235.0	0.00740502183167	370.0	4107675.0	0.00900752858977	43.0	1101958.0	0.00390214509083	326.0	5755720.0	0.0056639308375	1327.0	5530981.0	0.0239921272555	413.0	1536945.0	0.0268714885699	167.0	4445822.0	0.00375633572374	327.0	7804885.0
K00495: ["None"]	0.00203415946668	0.00392127126107	0.0558179038038		0.00144723305605	0.00229979981534	0.000160978216345	0.000338707409387	0.000107079802484	0.000155605934989	0.00142082240833	0.0021966448777	0.000589382732092	0.00092397157667	4.0	1754900.0	0.000227933215568	69.0	4517666.0	0.00152733734632	4.0	1142828.0	0.000350008925228	2.0	2100620.0	9.52099856233e-05	0.0	2282235.0	0.0	3.0	4107675.0	7.30340155928e-05	0.0	1101958.0	0.0	19.0	5755720.0	0.000330106398504	229.0	5530981.0	0.0041403143493	57.0	1536945.0	0.00370865580746	1.0	4445822.0	2.24930282859e-05	18.0	7804885.0
K00496: ["alkane 1-monooxygenase [EC:1.14.15.3]"]	0.00145754223377	0.00309442018267	0.0582041168104		0.00114367964045	0.00184565266079	0.000138988212248	0.000214446866823	0.000179374170686	0.000232603756568	0.00101653170077	0.00150478699461	0.000336949702136	0.000452081567903	2.0	1754900.0	0.000113966607784	84.0	4517666.0	0.00185936720422	1.0	1142828.0	8.75022313069e-05	1.0	2100620.0	4.76049928116e-05	4.0	2282235.0	0.000175266788915	5.0	4107675.0	0.000121723359321	0.0	1101958.0	0.0	26.0	5755720.0	0.000451724545322	210.0	5530981.0	0.00379679481813	94.0	1536945.0	0.00611602887546	1.0	4445822.0	2.24930282859e-05	12.0	7804885.0
K00499: ["choline monooxygenase [EC:1.14.15.7]"]	0.000850596135176	0.00214393195753	0.0620257175289		0.000676217567364	0.000997152450662	8.39551816351e-05	0.0001907043042	5.68945368593e-05	9.12688434138e-05	0.000698761808438	0.00108535858	0.000177345369403	0.000240666793205	14.0	1754900.0	0.000797766254487	75.0	4517666.0	0.00166014928948	0.0	1142828.0	0.0	0.0	2100620.0	0.0	0.0	2282235.0	0.0	1.0	4107675.0	2.43446718643e-05	0.0	1101958.0	0.0	12.0	5755720.0	0.000208488251687	152.0	5530981.0	0.00274815624932	47.0	1536945.0	0.00305801443773	4.0	4445822.0	8.99721131435e-05	9.0	7804885.0
K00500: ["phenylalanine-4-hydroxylase [EC:1.14.16.1]"]	0.0022477867692	0.0042266076002	0.0550997014093		0.00261288166267	0.00369714179046	0.000389361575422	0.000732604320255	0.000174360696451	0.000166414578211	0.00280052666455	0.0046071777193	0.00086848191838	0.00120174642355	48.0	1754900.0	0.00273519858681	177.0	4517666.0	0.00391795232317	14.0	1142828.0	0.0012250312383	3.0	2100620.0	0.000142814978435	0.0	2282235.0	0.0	7.0	4107675.0	0.00017041270305	1.0	1101958.0	9.07475602518e-05	34.0	5755720.0	0.000590716713113	616.0	5530981.0	0.0111372647999	219.0	1536945.0	0.0142490459971	7.0	4445822.0	0.000157451198001	28.0	7804885.0
K00505: ["tyrosinase [EC:1.14.18.1]"]	0.0358098719764	0.0429620822621	0.0343964515254		6.80332765456e-05	0.00012818100601	6.83238102508e-06	2.0652561091e-05	2.18289089409e-06	7.23983005399e-06	8.10254806095e-05	0.000176212944357	2.96344122154e-05	4.78899456924e-05	0.0	1754900.0	0.0	1.0	4517666.0	2.21353238597e-05	0.0	1142828.0	0.0	0.0	2100620.0	0.0	0.0	2282235.0	0.0	0.0	4107675.0	0.0	0.0	1101958.0	0.0	0.0	5755720.0	0.0	15.0	5530981.0	0.000271199629867	6.0	1536945.0	0.000390384821838	0.0	4445822.0	0.0	1.0	7804885.0
K00508: ["linoleoyl-CoA desaturase [EC:1.14.19.3]"]	0.00347246810665	0.0059446427571	0.0519529464466		0.0012624345403	0.00212137100877	0.000323521662041	0.000279853663181	0.000361013072079	0.000169196471581	0.00114788100424	0.00137862975706	0.000480901762257	0.000459095665743	4.0	1754900.0	0.000227933215568	79.0	4517666.0	0.00174869058492	5.0	1142828.0	0.000437511156534	8.0	2100620.0	0.000380839942493	16.0	2282235.0	0.000701067155661	8.0	4107675.0	0.000194757374914	5.0	1101958.0	0.000453737801259	36.0	5755720.0	0.000625464755061	152.0	5530981.0	0.00274815624932	99.0	1536945.0	0.00644134956033	13.0	4445822.0	0.000292409367716	23.0	7804885.0
K00517: ["None"]	0.00053173933693	0.00155063185135	0.0653276207926		0.0199061467241	0.0216086470219	0.00658541944087	0.00487491336212	0.00678405378466	0.00335251754429	0.0193818046995	0.0202007617257	0.0109906818146	0.0077583468372	174.0	1754900.0	0.0099150948772	1341.0	4517666.0	0.0296834692959	865.0	1142828.0	0.0756894300805	219.0	2100620.0	0.0104254934258	175.0	2282235.0	0.00766792201504	241.0	4107675.0	0.00586706591929	19.0	1101958.0	0.00172420364479	405.0	5755720.0	0.00703647849444	2206.0	5530981.0	0.0398844255657	589.0	1536945.0	0.0383227766771	206.0	4445822.0	0.00463356382689	387.0	7804885.0
K00520: ["mercuric reductase [EC:1.16.1.1]"]	0.00388853369324	0.00650625084851	0.0511288849603		0.0074138940293	0.00406873045241	0.00489491572858	0.00275661663274	0.00475264924371	0.00286064540156	0.00820788652329	0.00595527961848	0.00677515610502	0.00285849892108	134.0	1754900.0	0.00763576272152	402.0	4517666.0	0.0088984001916	51.0	1142828.0	0.00446261379665	120.0	2100620.0	0.0057125991374	146.0	2282235.0	0.00639723779541	264.0	4107675.0	0.00642699337216	98.0	1101958.0	0.00889326090468	433.0	5755720.0	0.00752295108171	578.0	5530981.0	0.0104502257375	183.0	1536945.0	0.0119067370661	178.0	4445822.0	0.00400375903489	336.0	7804885.0
K00524: ["ribonucleotide reductase, class II [EC:1.17.4.1]"]	0.00700800616295	0.0105239682993	0.0468013468013		0.0	0.0	0.0	0.0	0.0	0.0	0.0	0.0	4.11732001444e-06	1.79469818612e-05	0.0	1754900.0	0.0	0.0	4517666.0	0.0	0.0	1142828.0	0.0	0.0	2100620.0	0.0	0.0	2282235.0	0.0	0.0	4107675.0	0.0	0.0	1101958.0	0.0	0.0	5755720.0	0.0	0.0	5530981.0	0.0	0.0	1536945.0	0.0	0.0	4445822.0	0.0	0.0	7804885.0
K00525: ["ribonucleoside-diphosphate reductase alpha chain [EC:1.17.4.1]"]	0.00214305833713	0.00407760289011	0.0554430352297		0.100220331975	0.0118707750354	0.108532322314	0.00771678565912	0.108428580469	0.00501535541932	0.100603121748	0.0138077468769	0.105852935308	0.0118866240765	1675.0	1754900.0	0.095447034019	4521.0	4517666.0	0.10007379917	1094.0	1142828.0	0.0957274410497	2584.0	2100620.0	0.123011301425	2458.0	2282235.0	0.107701441788	5059.0	4107675.0	0.123159694961	1161.0	1101958.0	0.105357917452	6255.0	5755720.0	0.108674501192	5115.0	5530981.0	0.0924790737846	1304.0	1536945.0	0.0848436346128	4852.0	4445822.0	0.109136173243	9683.0	7804885.0
K00526: ["ribonucleoside-diphosphate reductase beta chain [EC:1.17.4.1]"]	1.76585612621e-07	1.28425900088e-06	0.118383454058		0.0716301240906	0.00892031303117	0.081298857352	0.00806279682538	0.0781631540874	0.00849288042763	0.0706217620353	0.0106310477848	0.0752941627053	0.00537343797071	1306.0	1754900.0	0.0744201948829	3033.0	4517666.0	0.0671364372665	1079.0	1142828.0	0.0944149075801	1881.0	2100620.0	0.0895449914787	1797.0	2282235.0	0.0787386049202	3183.0	4107675.0	0.0774890905439	816.0	1101958.0	0.0740500091655	4257.0	5755720.0	0.073961207286	3480.0	5530981.0	0.0629183141291	963.0	1536945.0	0.062656763905	3203.0	4445822.0	0.0720451695997	6055.0	7804885.0
K00528: ["ferredoxin--NADP+ reductase [EC:1.18.1.2]"]	7.80295005612e-05	0.000318266329056	0.0785504570684		0.0346191041862	0.0135594993936	0.0227748732893	0.0101094923628	0.026508333378	0.0114229651444	0.0333326217703	0.0125362160076	0.0305178697067	0.0122621749942	762.0	1754900.0	0.0434212775657	1055.0	4517666.0	0.023352766672	1063.0	1142828.0	0.0930148718792	458.0	2100620.0	0.0218030867077	909.0	2282235.0	0.039829377781	924.0	4107675.0	0.0224944768026	401.0	1101958.0	0.036389771661	2099.0	5755720.0	0.0364680700243	1952.0	5530981.0	0.0352921118333	643.0	1536945.0	0.0418362400737	1176.0	4445822.0	0.0264518012642	1570.0	7804885.0
K00529: ["ferredoxin--NAD+ reductase [EC:1.18.1.3]"]	0.000459009495466	0.00138568904292	0.0663557085091		0.00677233126275	0.00975276181669	0.000923080218275	0.00169566522258	0.000479061429317	0.000514153346329	0.00660929600497	0.00932419292048	0.00239163206802	0.00327414743993	68.0	1754900.0	0.00387486466465	640.0	4517666.0	0.0141666072702	32.0	1142828.0	0.00280007140182	21.0	2100620.0	0.000999704849045	2.0	2282235.0	8.76333944576e-05	16.0	4107675.0	0.000389514749828	2.0	1101958.0	0.000181495120504	127.0	5755720.0	0.00220650066369	1200.0	5530981.0	0.0216959703893	403.0	1536945.0	0.0262208472001	19.0	4445822.0	0.000427367537432	77.0	7804885.0
K00534: ["ferredoxin hydrogenase small subunit [EC:1.12.7.2]"]	0.0149198349298	0.0200820359138	0.0411425066296		0.000216927224904	0.000415374357787	3.74370851659e-05	9.70466182403e-05	1.39789059716e-05	1.82214747823e-05	0.000253237268108	0.000460314099653	8.74778387567e-05	0.000137608797479	6.0	1754900.0	0.000341899823352	17.0	4517666.0	0.000376300505615	1.0	1142828.0	8.75022313069e-05	1.0	2100620.0	4.76049928116e-05	0.0	2282235.0	0.0	0.0	4107675.0	0.0	0.0	1101958.0	0.0	4.0	5755720.0	6.94960838957e-05	22.0	5530981.0	0.000397759457138	4.0	1536945.0	0.000260256547892	0.0	4445822.0	0.0	4.0	7804885.0
K00537: ["arsenate reductase [EC:1.20.4.1]"]	1.39375323252e-08	1.17088577052e-07	0.134237302677		0.071497303582	0.015414875764	0.0549613468453	0.0180014983953	0.0602649390991	0.0124580649199	0.0719081113881	0.0132514118597	0.0700071641889	0.0107852314904	1326.0	1754900.0	0.0755598609607	3555.0	4517666.0	0.0786910763213	300.0	1142828.0	0.0262506693921	1459.0	2100620.0	0.0694556845122	1399.0	2282235.0	0.0612995594231	2302.0	4107675.0	0.0560414346315	609.0	1101958.0	0.0552652641934	3630.0	5755720.0	0.0630676961353	3885.0	5530981.0	0.0702407041355	1191.0	1536945.0	0.0774913871349	2346.0	4445822.0	0.0527686443587	4490.0	7804885.0
K00540: ["None"]	2.67438109118e-07	1.92318325769e-06	0.115753904299		0.165197069952	0.0203588867207	0.192515766881	0.0315254915208	0.171137783856	0.0301139363606	0.1680130927	0.0213764271906	0.162752146931	0.0146744422725	2692.0	1754900.0	0.153399054077	7490.0	4517666.0	0.165793575709	1349.0	1142828.0	0.118040510033	3531.0	2100620.0	0.168093229618	3937.0	2282235.0	0.17250633699	6486.0	4107675.0	0.157899541712	2032.0	1101958.0	0.184399042432	9446.0	5755720.0	0.16411500212	9419.0	5530981.0	0.170295287581	3019.0	1536945.0	0.196428629522	6738.0	4445822.0	0.15155802459	12614.0	7804885.0
K00544: ["betaine-homocysteine S-methyltransferase [EC:2.1.1.5]"]	0.00887678020965	0.0128095219961	0.0450450366396		0.000209962459361	0.000367079309706	2.16162768711e-05	3.66623220285e-05	2.45855055392e-05	3.77992403267e-05	0.000174567503183	0.000322837745372	5.34765244807e-05	7.82639507121e-05	0.0	1754900.0	0.0	28.0	4517666.0	0.000619789068072	3.0	1142828.0	0.000262506693921	12.0	2100620.0	0.00057125991374	0.0	2282235.0	0.0	2.0	4107675.0	4.86893437285e-05	0.0	1101958.0	0.0	3.0	5755720.0	5.21220629218e-05	31.0	5530981.0	0.000560479235058	1.0	1536945.0	6.5064136973e-05	1.0	4445822.0	2.24930282859e-05	2.0	7804885.0
K00548: ["5-methyltetrahydrofolate--homocysteine methyltransferase [EC:2.1.1.13]"]	0.000605695671685	0.00169914145419	0.0644151445647		0.0435532663304	0.0109407425964	0.0363180906199	0.0133860519123	0.03914730743	0.0118489812072	0.0452653168973	0.0106948726421	0.0447894123269	0.00902797922064	552.0	1754900.0	0.0314547837484	2008.0	4517666.0	0.0444477303103	163.0	1142828.0	0.014262863703	852.0	2100620.0	0.0405594538755	939.0	2282235.0	0.0411438786979	2181.0	4107675.0	0.0530957293359	496.0	1101958.0	0.0450107898849	2818.0	5755720.0	0.0489599911045	2701.0	5530981.0	0.0488340133513	788.0	1536945.0	0.0512705399347	1926.0	4445822.0	0.0433215724786	4008.0	7804885.0
K00549: ["5-methyltetrahydropteroyltriglutamate--homocysteine methyltransferase [EC:2.1.1.14]"]	7.74230916776e-10	7.36565628932e-09	0.151832343296		0.0537403791901	0.0115827014592	0.0401962835852	0.0126660174117	0.0437243739464	0.0109892404412	0.0531289760467	0.00929412664929	0.0517160092519	0.0101240318009	989.0	1754900.0	0.0563564875491	2035.0	4517666.0	0.0450453840545	999.0	1142828.0	0.0874147290756	1023.0	2100620.0	0.0486999076463	1016.0	2282235.0	0.0445177643845	1627.0	4107675.0	0.0396087811231	386.0	1101958.0	0.0350285582572	2436.0	5755720.0	0.0423231150925	3213.0	5530981.0	0.0580909607175	961.0	1536945.0	0.0625266356311	1758.0	4445822.0	0.0395427437266	2830.0	7804885.0
K00551: ["phosphatidylethanolamine N-methyltransferase [EC:2.1.1.17]"]	0.00540281074634	0.00853585898883	0.0487207756545		0.00341667388708	0.00484347840836	0.000440279814338	0.000957769249095	0.000250926815869	0.000291719049649	0.00378968783547	0.00664502276772	0.00148976319862	0.00239691940875	20.0	1754900.0	0.00113966607784	325.0	4517666.0	0.00719398025441	30.0	1142828.0	0.00262506693921	6.0	2100620.0	0.00028562995687	0.0	2282235.0	0.0	6.0	4107675.0	0.000146068031186	1.0	1101958.0	9.07475602518e-05	77.0	5755720.0	0.00133779961499	376.0	5530981.0	0.00679807072199	117.0	1536945.0	0.00761250402584	9.0	4445822.0	0.000202437254573	39.0	7804885.0
K00554: ["tRNA (guanine-N1-)-methyltransferase [EC:2.1.1.31]"]	4.27095744945e-05	0.000193484816243	0.0826252827227		0.0878647321392	0.010631178477	0.0958622168085	0.0037903210103	0.0948577836224	0.00408726655014	0.0871717660596	0.011551843161	0.0918012019847	0.00364983690522	1546.0	1754900.0	0.088096187817	3630.0	4517666.0	0.0803512256107	1119.0	1142828.0	0.0979149968324	1994.0	2100620.0	0.0949243556664	2169.0	2282235.0	0.0950384162893	4000.0	4107675.0	0.097378687457	1057.0	1101958.0	0.0959201711862	5368.0	5755720.0	0.093263744588	4075.0	5530981.0	0.0736758994471	997.0	1536945.0	0.0648689445621	4380.0	4445822.0	0.0985194638922	7472.0	7804885.0
K00558: ["DNA (cytosine-5-)-methyltransferase [EC:2.1.1.37]"]	1.87667346647e-26	7.42234899099e-25	0.350379667104		0.0766321818606	0.014839436985	0.16335161249	0.0939593953417	0.118460201222	0.0831393199982	0.0752380748509	0.0164924305999	0.077323017091	0.0140131656072	1590.0	1754900.0	0.0906034531882	2814.0	4517666.0	0.0622888013412	270.0	1142828.0	0.0236256024529	1395.0	2100620.0	0.0664089649722	1774.0	2282235.0	0.0777308208839	2988.0	4107675.0	0.0727418795304	1342.0	1101958.0	0.121783225858	5380.0	5755720.0	0.0934722328397	3610.0	5530981.0	0.0652687109213	1054.0	1536945.0	0.0685776003696	4182.0	4445822.0	0.0940658442916	5831.0	7804885.0
K00559: ["sterol 24-C-methyltransferase [EC:2.1.1.41]"]	0.00700800616295	0.0105239682993	0.0468013468013		0.0	0.0	0.0	0.0	0.0	0.0	0.0	0.0	6.77365519575e-07	2.95256784767e-06	0.0	1754900.0	0.0	0.0	4517666.0	0.0	0.0	1142828.0	0.0	0.0	2100620.0	0.0	0.0	2282235.0	0.0	0.0	4107675.0	0.0	0.0	1101958.0	0.0	0.0	5755720.0	0.0	0.0	5530981.0	0.0	0.0	1536945.0	0.0	0.0	4445822.0	0.0	0.0	7804885.0
K00560: ["thymidylate synthase [EC:2.1.1.45]"]	0.000353053896704	0.00113593352253	0.0681837496504		0.0761992483255	0.0102770424074	0.0656910857631	0.0168614200582	0.0741646526962	0.0162857012269	0.0750403787595	0.0123366207465	0.0797845774399	0.00525824752286	1454.0	1754900.0	0.0828537238589	3276.0	4517666.0	0.0725153209644	1066.0	1142828.0	0.0932773785732	1824.0	2100620.0	0.0868315068884	2029.0	2282235.0	0.0889040786773	3366.0	4107675.0	0.0819441654951	839.0	1101958.0	0.0761372030513	4584.0	5755720.0	0.0796425121444	3619.0	5530981.0	0.0654314306992	905.0	1536945.0	0.0588830439606	3515.0	4445822.0	0.0790629944249	6797.0	7804885.0
K00561: ["23S rRNA (adenine2085-N6)-dimethyltransferase [EC:2.1.1.184]", "rRNA (adenine-N6-)-methyltransferase [EC:2.1.1.48]"]	0.0185777352681	0.0242647970849	0.0394742126411		0.000783066015744	0.000436122992113	0.000646455571125	0.000497117613147	0.000408121710179	0.000130509200417	0.00082792049594	0.000499986677406	0.000742409405465	0.000311339081798	25.0	1754900.0	0.0014245825973	45.0	4517666.0	0.000996089573687	8.0	1142828.0	0.000700017850455	14.0	2100620.0	0.000666469899363	13.0	2282235.0	0.000569617063975	20.0	4107675.0	0.000486893437285	5.0	1101958.0	0.000453737801259	25.0	5755720.0	0.000434350524348	22.0	5530981.0	0.000397759457138	5.0	1536945.0	0.000325320684865	20.0	4445822.0	0.000449860565718	55.0	7804885.0
K00563: ["23S rRNA (guanine745-N1)-methyltransferase [EC:2.1.1.187]", "rRNA (guanine-N1-)-methyltransferase [EC:2.1.1.51]"]	0.00458095746394	0.00745490997367	0.049931496597		0.0216798602021	0.00912468518016	0.0156172699855	0.0071615519317	0.0176183056751	0.00470000578691	0.0209140948739	0.00807782624782	0.019837322976	0.00580611492196	324.0	1754900.0	0.018462590461	1266.0	4517666.0	0.0280233200064	59.0	1142828.0	0.00516263164711	467.0	2100620.0	0.022231531643	289.0	2282235.0	0.0126630254991	665.0	4107675.0	0.0161892067897	103.0	1101958.0	0.00934699870594	1119.0	5755720.0	0.0194415294698	1421.0	5530981.0	0.025691644936	353.0	1536945.0	0.0229676403515	662.0	4445822.0	0.0148903847253	1353.0	7804885.0
K00564: ["ribosomal RNA small subunit methyltransferase C [EC:2.1.1.172]", "ribosomal RNA small subunit methyltransferase C [EC:2.1.1.52]"]	0.000217749289743	0.000756641164754	0.0715291519514		0.0290048553247	0.00924984189684	0.0216885048472	0.00829992998538	0.0230393573978	0.00555893049457	0.0282456469507	0.00840995208662	0.0269208194109	0.00547791556063	459.0	1754900.0	0.0261553364864	1521.0	4517666.0	0.0336678275906	65.0	1142828.0	0.00568764503495	679.0	2100620.0	0.0323237901191	600.0	2282235.0	0.0262900183373	825.0	4107675.0	0.020084354288	223.0	1101958.0	0.0202367059362	1513.0	5755720.0	0.0262868937335	1930.0	5530981.0	0.0348943523762	514.0	1536945.0	0.0334429664041	1014.0	4445822.0	0.0228079306819	1853.0	7804885.0
K00566: ["tRNA (5-methylaminomethyl-2-thiouridylate)-methyltransferase [EC:2.1.1.61]", "tRNA-specific 2-thiouridylase [EC:2.8.1.-]"]	1.58091533676e-19	3.49988804112e-18	0.274494432522		0.0948721503707	0.0134986983331	0.123517633717	0.022610746739	0.110881206942	0.0209580491005	0.0937838714153	0.0148230473803	0.101124288972	0.0070698283235	1660.0	1754900.0	0.0945922844607	3744.0	4517666.0	0.0828746525308	1141.0	1142828.0	0.0998400459212	2153.0	2100620.0	0.102493549523	2465.0	2282235.0	0.108008158669	4314.0	4107675.0	0.105022914422	1273.0	1101958.0	0.115521644201	5941.0	5755720.0	0.103219058606	4204.0	5530981.0	0.076008216264	1084.0	1536945.0	0.0705295244788	4832.0	4445822.0	0.108686312677	8009.0	7804885.0
K00567: ["methylated-DNA-[protein]-cysteine S-methyltransferase [EC:2.1.1.63]"]	3.20465579582e-08	2.58132457695e-07	0.129081579342		0.0796653330999	0.00569683980562	0.0871135953003	0.00561040767087	0.0821973241101	0.00658867751839	0.0797330518708	0.00651417351163	0.0823192541786	0.00422791102164	1356.0	1754900.0	0.0772693600775	3393.0	4517666.0	0.075105153856	1070.0	1142828.0	0.0936273874984	1869.0	2100620.0	0.088973731565	1815.0	2282235.0	0.0795273054703	3542.0	4107675.0	0.0862288277432	904.0	1101958.0	0.0820357944677	4420.0	5755720.0	0.0767931727047	4216.0	5530981.0	0.0762251759679	1122.0	1536945.0	0.0730019616837	3550.0	4445822.0	0.0798502504149	6830.0	7804885.0
K00568: ["3-demethylubiquinone-9 3-methyltransferase [EC:2.1.1.- 2.1.1.64]"]	0.000182674731616	0.000650166891091	0.0727385725336		0.0223197382324	0.0170747720915	0.00965027236006	0.00765825599333	0.0101588121171	0.00700081789125	0.0243781886055	0.0216943015707	0.0162463413423	0.0120123616863	497.0	1754900.0	0.0283207020343	1357.0	4517666.0	0.0300376344776	91.0	1142828.0	0.00796270304893	90.0	2100620.0	0.00428444935305	307.0	2282235.0	0.0134517260492	92.0	4107675.0	0.00223970981151	124.0	1101958.0	0.0112526974712	1007.0	5755720.0	0.0174956391207	2510.0	5530981.0	0.0453807380644	878.0	1536945.0	0.0571263122623	100.0	4445822.0	0.00224930282859	482.0	7804885.0
K00569: ["thiopurine S-methyltransferase [EC:2.1.1.67]"]	0.00926603699405	0.0132911370086	0.0447248721038		0.000635402460398	0.000880478035653	0.000105599144681	0.000192398197416	7.65505665046e-05	0.000112845294778	0.000828052425155	0.0015866467986	0.000233224148161	0.000283816120963	2.0	1754900.0	0.000113966607784	54.0	4517666.0	0.00119530748842	0.0	1142828.0	0.0	1.0	2100620.0	4.76049928116e-05	0.0	2282235.0	0.0	2.0	4107675.0	4.86893437285e-05	0.0	1101958.0	0.0	19.0	5755720.0	0.000330106398504	121.0	5530981.0	0.00218767701426	50.0	1536945.0	0.00325320684865	3.0	4445822.0	6.74790848576e-05	8.0	7804885.0
K00570: ["phosphatidyl-N-methylethanolamine N-methyltransferase [EC:2.1.1.71]"]	0.0241936321564	0.0307887148195	0.0374467585065		0.000456997783093	0.000904050083318	7.74438104554e-05	0.000194781207125	9.60573122165e-06	2.7246082988e-05	0.000490883958902	0.000954249753412	0.000150870268048	0.000214671588731	1.0	1754900.0	5.6983303892e-05	109.0	4517666.0	0.00241275030071	0.0	1142828.0	0.0	0.0	2100620.0	0.0	0.0	2282235.0	0.0	0.0	4107675.0	0.0	0.0	1101958.0	0.0	21.0	5755720.0	0.000364854440452	28.0	5530981.0	0.000506239309085	15.0	1536945.0	0.000975962054595	3.0	4445822.0	6.74790848576e-05	9.0	7804885.0
K00571: ["site-specific DNA-methyltransferase (adenine-specific) [EC:2.1.1.72]"]	1.90564142567e-27	8.82612870837e-26	0.360565997509		0.0480240969049	0.0145898847647	0.141648918392	0.10054899303	0.0912176112691	0.0927731348925	0.0461758221065	0.0138771854518	0.0528597255786	0.0128061573033	813.0	1754900.0	0.0463274260642	2352.0	4517666.0	0.052062281718	119.0	1142828.0	0.0104127655255	980.0	2100620.0	0.0466528929554	969.0	2282235.0	0.0424583796147	1503.0	4107675.0	0.036590041812	537.0	1101958.0	0.0487314398552	2969.0	5755720.0	0.0515834682716	2376.0	5530981.0	0.0429580213709	720.0	1536945.0	0.0468461786206	1908.0	4445822.0	0.0429166979695	5019.0	7804885.0
K00573: ["protein-L-isoaspartate(D-aspartate) O-methyltransferase [EC:2.1.1.77]"]	0.000147277072897	0.000540015933956	0.074217247785		0.0218553176283	0.0122896544746	0.0329599229478	0.0184345540985	0.0217898171963	0.0173889956837	0.0221607349025	0.0127258179718	0.0168440908991	0.0073584232056	337.0	1754900.0	0.0192033734116	977.0	4517666.0	0.0216262114109	51.0	1142828.0	0.00446261379665	137.0	2100620.0	0.0065218840152	288.0	2282235.0	0.0126192088019	458.0	4107675.0	0.0111498597138	210.0	1101958.0	0.0190569876529	856.0	5755720.0	0.0148721619537	2098.0	5530981.0	0.0379317882307	738.0	1536945.0	0.0480173330861	652.0	4445822.0	0.0146654544424	762.0	7804885.0
K00574: ["cyclopropane-fatty-acyl-phospholipid synthase [EC:2.1.1.79]"]	0.00651182377742	0.00999634526669	0.0473445617621		0.0171030332649	0.0153826478401	0.027675399156	0.0198114774126	0.0185190346062	0.0194354470691	0.0177834083071	0.0169402974771	0.0110911657792	0.00588178400061	313.0	1754900.0	0.0178357741182	1376.0	4517666.0	0.030458205631	66.0	1142828.0	0.00577514726626	137.0	2100620.0	0.0065218840152	118.0	2282235.0	0.005170370273	371.0	4107675.0	0.00903187326164	40.0	1101958.0	0.00362990241007	391.0	5755720.0	0.0067932422008	2359.0	5530981.0	0.0426506617904	947.0	1536945.0	0.0616157377135	273.0	4445822.0	0.00614059672205	546.0	7804885.0
K00575: ["chemotaxis protein methyltransferase CheR [EC:2.1.1.80]"]	5.25820175932e-05	0.000227102701752	0.0812230983915		0.0190241237807	0.0119196181608	0.0103994875508	0.00519767821379	0.00920909363733	0.00495120443888	0.0199442857768	0.0140822316675	0.0135594832709	0.00521457542147	189.0	1754900.0	0.0107698444356	902.0	4517666.0	0.0199660621215	78.0	1142828.0	0.00682517404194	160.0	2100620.0	0.00761679884986	201.0	2282235.0	0.00880715614299	569.0	4107675.0	0.0138521182908	197.0	1101958.0	0.0178772693696	749.0	5755720.0	0.0130131417095	2110.0	5530981.0	0.0381487479346	686.0	1536945.0	0.0446339979635	791.0	4445822.0	0.0177919853741	719.0	7804885.0
K00595: ["precorrin-6Y C5,15-methyltransferase / precorrin-8W decarboxylase [EC:2.1.1.132 1.-.-.-]"]	7.12792871096e-05	0.000295527786367	0.0791644270638		0.0273769147806	0.0112838872859	0.0180687788875	0.00902069740255	0.0238148898566	0.013829178828	0.029007400292	0.0144993664032	0.0204097809495	0.00717997944845	417.0	1754900.0	0.0237620377229	856.0	4517666.0	0.0189478372239	103.0	1142828.0	0.00901272982461	176.0	2100620.0	0.00837847873485	637.0	2282235.0	0.0279112361348	748.0	4107675.0	0.0182098145545	293.0	1101958.0	0.0265890351538	1480.0	5755720.0	0.0257135510414	1483.0	5530981.0	0.0268126034062	351.0	1536945.0	0.0228375120775	1553.0	4445822.0	0.034931672928	1471.0	7804885.0
K00596: ["2,2-dialkylglycine decarboxylase (pyruvate) [EC:4.1.1.64]"]	0.00212848481754	0.00405979060866	0.0554921079166		0.000813995399997	0.00126677579344	0.000103171212155	0.00020227813793	4.15611456709e-05	4.95988081104e-05	0.000797715208361	0.00129977824715	0.000242851462147	0.000294814841985	19.0	1754900.0	0.00108268277395	117.0	4517666.0	0.00258983289159	0.0	1142828.0	0.0	0.0	2100620.0	0.0	0.0	2282235.0	0.0	2.0	4107675.0	4.86893437285e-05	0.0	1101958.0	0.0	24.0	5755720.0	0.000416976503374	97.0	5530981.0	0.00175375760647	63.0	1536945.0	0.0040990406293	3.0	4445822.0	6.74790848576e-05	10.0	7804885.0
K00598: ["trans-aconitate 2-methyltransferase [EC:2.1.1.144]"]	0.00941077641345	0.0134494246753	0.0446091419843		0.00321927073186	0.00435965743483	0.000885383997507	0.00127134720642	0.0015728606185	0.00293560395608	0.0038834882686	0.00589029864465	0.00155441090345	0.00168861721185	38.0	1754900.0	0.00216536554789	280.0	4517666.0	0.00619789068072	8.0	1142828.0	0.000700017850455	8.0	2100620.0	0.000380839942493	4.0	2282235.0	0.000175266788915	14.0	4107675.0	0.0003408254061	3.0	1101958.0	0.000272242680756	98.0	5755720.0	0.00170265405544	342.0	5530981.0	0.00618335156096	207.0	1536945.0	0.0134682763534	20.0	4445822.0	0.000449860565718	49.0	7804885.0
K00599: ["None"]	5.40627276311e-16	9.80931965265e-15	0.232202868563		0.202903648745	0.0271281938056	0.254158091225	0.0449426022312	0.23093996155	0.0424485890091	0.199928988475	0.0302928099537	0.211126450083	0.0158087238546	3589.0	1754900.0	0.204513077668	8522.0	4517666.0	0.188637229932	2436.0	1142828.0	0.213155435464	4429.0	2100620.0	0.210842513163	5236.0	2282235.0	0.22942422669	9140.0	4107675.0	0.222510300839	2687.0	1101958.0	0.243838694397	13062.0	5755720.0	0.226939461961	9492.0	5530981.0	0.17161512578	2175.0	1536945.0	0.141514497916	10131.0	4445822.0	0.227876869564	17406.0	7804885.0
K00600: ["glycine hydroxymethyltransferase [EC:2.1.2.1]"]	1.28939270504e-06	8.16306172972e-06	0.105685113265		0.0836714320165	0.00668755398237	0.0904422339428	0.00513352900114	0.0886140543664	0.00523939881872	0.0830773518358	0.00793095991445	0.0858992946494	0.00474881067655	1497.0	1754900.0	0.0853040059263	3597.0	4517666.0	0.0796207599234	1042.0	1142828.0	0.0911773250218	1860.0	2100620.0	0.0885452866297	1984.0	2282235.0	0.086932327302	3648.0	4107675.0	0.0888093629608	926.0	1101958.0	0.0840322407932	4888.0	5755720.0	0.0849242145205	4180.0	5530981.0	0.0755742968562	1068.0	1536945.0	0.0694884982872	4040.0	4445822.0	0.090871834275	6957.0	7804885.0
K00602: ["phosphoribosylaminoimidazolecarboxamide formyltransferase / IMP cyclohydrolase [EC:2.1.2.3 3.5.4.10]"]	0.028561598477	0.0355379380131	0.0361618976763		0.1979755823	0.0363440611495	0.179405003072	0.0499316359393	0.204788595166	0.046881034518	0.19772246725	0.0398544318832	0.215461731823	0.0269429683957	3574.0	1754900.0	0.20365832811	8974.0	4517666.0	0.198642396317	2190.0	1142828.0	0.191629886562	5278.0	2100620.0	0.25125915206	5260.0	2282235.0	0.230475827424	10512.0	4107675.0	0.255911190637	2520.0	1101958.0	0.228683851835	12930.0	5755720.0	0.224646091193	9085.0	5530981.0	0.164256575823	2024.0	1536945.0	0.131689813233	10422.0	4445822.0	0.234422340795	20556.0	7804885.0
K00604: ["methionyl-tRNA formyltransferase [EC:2.1.2.9]"]	0.000105374928872	0.000411219234623	0.0765060669506		0.0894956869976	0.00853556329681	0.0960112717107	0.00376965295293	0.0949279612215	0.00445347252463	0.0887531170137	0.00984335133285	0.092048703756	0.00452120211005	1576.0	1754900.0	0.0898056869337	3718.0	4517666.0	0.0822991341104	1125.0	1142828.0	0.0984400102203	2000.0	2100620.0	0.0952099856233	2172.0	2282235.0	0.095169866381	4021.0	4107675.0	0.0978899255662	1060.0	1101958.0	0.096192413867	5408.0	5755720.0	0.0939587054269	4368.0	5530981.0	0.0789733322172	1089.0	1536945.0	0.0708548451636	4447.0	4445822.0	0.100026496787	7536.0	7804885.0
K00605: ["aminomethyltransferase [EC:2.1.2.10]"]	0.00283374347011	0.0050205027308	0.0534275467369		0.0455930624045	0.00988014144645	0.0389018632615	0.0124253235847	0.0451729922365	0.0124065758024	0.0467304217119	0.00965820231001	0.0453698158978	0.00761959932857	794.0	1754900.0	0.0452447432902	1801.0	4517666.0	0.0398657182713	899.0	1142828.0	0.0786645059449	1025.0	2100620.0	0.0487951176319	1175.0	2282235.0	0.0514846192439	2162.0	4107675.0	0.0526331805705	529.0	1101958.0	0.0480054593732	2765.0	5755720.0	0.0480391679929	2327.0	5530981.0	0.04207210258	589.0	1536945.0	0.0383227766771	2231.0	4445822.0	0.0501819461058	4355.0	7804885.0
K00606: ["3-methyl-2-oxobutanoate hydroxymethyltransferase [EC:2.1.2.11]"]	2.22988937508e-09	2.04406526049e-08	0.145446175949		0.0485010544518	0.0114423632183	0.0625195955427	0.0128837469324	0.0570389410574	0.0105058390408	0.0490297583995	0.0103855346423	0.0497583504163	0.00781781361489	864.0	1754900.0	0.0492335745627	1870.0	4517666.0	0.0413930556177	1000.0	1142828.0	0.0875022313069	1074.0	2100620.0	0.0511277622797	1279.0	2282235.0	0.0560415557557	2405.0	4107675.0	0.0585489358335	654.0	1101958.0	0.0593489044047	2964.0	5755720.0	0.0514965981667	2206.0	5530981.0	0.0398844255657	602.0	1536945.0	0.0391686104578	2699.0	4445822.0	0.0607086833436	4761.0	7804885.0
K00607: ["None"]	0.0280693588722	0.0350245101844	0.0362968906552		0.000442883688588	0.000899309347801	5.46397506477e-05	0.000132665837289	1.55045469339e-05	3.48008989553e-05	0.000505438613261	0.00102284215737	0.000178972579561	0.000265418908457	2.0	1754900.0	0.000113966607784	108.0	4517666.0	0.00239061497685	0.0	1142828.0	0.0	0.0	2100620.0	0.0	0.0	2282235.0	0.0	0.0	4107675.0	0.0	0.0	1101958.0	0.0	22.0	5755720.0	0.000382228461426	62.0	5530981.0	0.00112095847012	9.0	1536945.0	0.000585577232757	3.0	4445822.0	6.74790848576e-05	9.0	7804885.0
K00609: ["aspartate carbamoyltransferase catalytic subunit [EC:2.1.3.2]"]	3.36313485936e-05	0.000159976144661	0.0842317155824		0.0857284971371	0.00896851305472	0.0929505438406	0.00464969423228	0.0914567929146	0.00439093389058	0.0848176259226	0.0102169375183	0.0881401070251	0.00531536103647	1504.0	1754900.0	0.0857028890535	3635.0	4517666.0	0.08046190223	1118.0	1142828.0	0.0978274946011	1835.0	2100620.0	0.0873551618094	2025.0	2282235.0	0.0887288118883	3930.0	4107675.0	0.0956745604265	1020.0	1101958.0	0.0925625114569	5287.0	5755720.0	0.0918564488891	4117.0	5530981.0	0.0744352584108	1046.0	1536945.0	0.0680570872738	4265.0	4445822.0	0.0959327656393	7265.0	7804885.0
K00611: ["ornithine carbamoyltransferase [EC:2.1.3.3]"]	8.41079150867e-06	4.59720281219e-05	0.0934513767357		0.0470135873953	0.00893247013838	0.0387139011328	0.011024066264	0.0425228809847	0.00960318115752	0.0474824978924	0.00882197584837	0.0490796326466	0.00649985856143	813.0	1754900.0	0.0463274260642	1748.0	4517666.0	0.0386925461068	149.0	1142828.0	0.0130378324647	927.0	2100620.0	0.0441298283364	956.0	2282235.0	0.0418887625507	1751.0	4107675.0	0.0426275204343	502.0	1101958.0	0.0455552752464	2612.0	5755720.0	0.0453809427839	2182.0	5530981.0	0.0394505061579	546.0	1536945.0	0.0355250187873	2088.0	4445822.0	0.0469654430609	3048.0	7804885.0
K00612: ["carbamoyltransferase [EC:2.1.3.-]"]	0.00144559542241	0.00307647877079	0.0582628259207		0.00280078440074	0.00438664168681	0.000309241661988	0.000607906059018	0.00021146258169	0.000268471407032	0.00273462416485	0.00416600950014	0.00105875932507	0.00162355486342	11.0	1754900.0	0.000626816342812	152.0	4517666.0	0.00336456922668	7.0	1142828.0	0.000612515619148	5.0	2100620.0	0.000238024964058	1.0	2282235.0	4.38166972288e-05	6.0	4107675.0	0.000146068031186	1.0	1101958.0	9.07475602518e-05	36.0	5755720.0	0.000625464755061	420.0	5530981.0	0.00759358963627	140.0	1536945.0	0.00910897917622	3.0	4445822.0	6.74790848576e-05	38.0	7804885.0
K00614: ["None"]	0.029106434632	0.0361137292579	0.0360150545657		0.00228094902433	0.00149211585337	0.00165206027992	0.0012713804677	0.00129820999112	0.000449479182342	0.00195436543878	0.00110316846256	0.00175228951648	0.000829605719016	57.0	1754900.0	0.00324804832184	66.0	4517666.0	0.00146093137474	3.0	1142828.0	0.000262506693921	47.0	2100620.0	0.00223743466215	75.0	2282235.0	0.00328625229216	40.0	4107675.0	0.00097378687457	34.0	1101958.0	0.00308541704856	73.0	5755720.0	0.0012683035311	269.0	5530981.0	0.00486351336228	102.0	1536945.0	0.00663654197125	156.0	4445822.0	0.0035089124126	127.0	7804885.0
K00616: ["transaldolase [EC:2.2.1.2]"]	7.09373751444e-06	3.90766135381e-05	0.0945733794599		0.0476705891014	0.0107886130422	0.0593393472237	0.0138150219224	0.0549412922105	0.0112497705228	0.0484798483352	0.0110933017632	0.0480927480116	0.00941356769592	908.0	1754900.0	0.0517408399339	1441.0	4517666.0	0.0318970016818	1024.0	1142828.0	0.0896022848583	760.0	2100620.0	0.0361797945369	1217.0	2282235.0	0.0533249205275	1753.0	4107675.0	0.042676209778	571.0	1101958.0	0.0518168569038	2495.0	5755720.0	0.0433481823299	2085.0	5530981.0	0.0376967485515	681.0	1536945.0	0.0443086772786	2513.0	4445822.0	0.0565249800824	2874.0	7804885.0
K00619: ["amino-acid N-acetyltransferase [EC:2.3.1.1]"]	0.00274440262028	0.00488704266758	0.0536593110197		0.00280806721236	0.00278491550373	0.00125630528414	0.00116429679556	0.00102530996652	0.000696496558185	0.00269316491304	0.00249940090884	0.00205197447022	0.0013007618126	63.0	1754900.0	0.00358994814519	122.0	4517666.0	0.00270050951088	22.0	1142828.0	0.00192504908875	38.0	2100620.0	0.00180898972684	28.0	2282235.0	0.00122686752241	117.0	4107675.0	0.00284832660812	15.0	1101958.0	0.00136121340378	67.0	5755720.0	0.00116405940525	477.0	5530981.0	0.00862414822976	196.0	1536945.0	0.0127525708467	53.0	4445822.0	0.00119213049915	87.0	7804885.0
K00620: ["glutamate N-acetyltransferase / amino-acid N-acetyltransferase [EC:2.3.1.35 2.3.1.1]"]	2.36929637095e-08	1.93951702924e-07	0.130956416361		0.0400784541635	0.0140014783392	0.0248454305785	0.0107740409669	0.0272685234711	0.00870749753023	0.0416537038245	0.0165062624181	0.034248129073	0.0101300291719	729.0	1754900.0	0.0415408285372	1583.0	4517666.0	0.0350402176699	215.0	1142828.0	0.018812979731	494.0	2100620.0	0.023516866449	624.0	2282235.0	0.0273416190708	1155.0	4107675.0	0.0281180960032	399.0	1101958.0	0.0362082765405	2168.0	5755720.0	0.0376668774715	3129.0	5530981.0	0.0565722427902	967.0	1536945.0	0.0629170204529	1086.0	4445822.0	0.0244274287185	1470.0	7804885.0
K00622: ["arylamine N-acetyltransferase [EC:2.3.1.5]"]	0.0340457434813	0.0411400676465	0.0347923442284		0.000176000271501	0.000384712422018	2.8732363857e-05	0.000100827551559	3.52482932071e-06	1.16905363069e-05	0.000101877432134	0.000236587603709	4.6060472944e-05	8.61274954166e-05	0.0	1754900.0	0.0	20.0	4517666.0	0.000442706477194	0.0	1142828.0	0.0	0.0	2100620.0	0.0	0.0	2282235.0	0.0	2.0	4107675.0	4.86893437285e-05	0.0	1101958.0	0.0	4.0	5755720.0	6.94960838957e-05	68.0	5530981.0	0.00122943832206	0.0	1536945.0	0.0	2.0	4445822.0	4.49860565718e-05	2.0	7804885.0
K00626: ["acetyl-CoA C-acetyltransferase [EC:2.3.1.9]"]	0.0139735966321	0.0189618581901	0.0416385634371		0.0713065668765	0.0415592550677	0.0581661638365	0.0140018363274	0.0481070649245	0.014142674867	0.0705272871431	0.0375823254894	0.0501460927069	0.0183393580366	877.0	1754900.0	0.0499743575132	3913.0	4517666.0	0.086615522263	224.0	1142828.0	0.0196004998127	637.0	2100620.0	0.030324380421	709.0	2282235.0	0.0310660383352	1533.0	4107675.0	0.0373203819679	444.0	1101958.0	0.0402919167518	2972.0	5755720.0	0.0516355903345	7571.0	5530981.0	0.136883493181	2503.0	1536945.0	0.162855534843	2091.0	4445822.0	0.0470329221458	2690.0	7804885.0
K00627: ["pyruvate dehydrogenase E2 component (dihydrolipoamide acetyltransferase) [EC:2.3.1.12]"]	8.90736525641e-11	9.53006860261e-10	0.164704640212		0.0497425935057	0.0120782834517	0.0358232846589	0.0107897002125	0.0383663044005	0.00858223176585	0.0495915188243	0.0103884181981	0.0465945431899	0.00761277221015	865.0	1754900.0	0.0492905578665	2217.0	4517666.0	0.049074012997	958.0	1142828.0	0.083827137592	868.0	2100620.0	0.0413211337605	932.0	2282235.0	0.0408371618173	1421.0	4107675.0	0.0345937787191	342.0	1101958.0	0.0310356656061	2131.0	5755720.0	0.0370240386954	3173.0	5530981.0	0.0573677617045	849.0	1536945.0	0.0552394522901	1671.0	4445822.0	0.0375858502657	2565.0	7804885.0
K00632: ["acetyl-CoA acyltransferase [EC:2.3.1.16]"]	0.00121175114727	0.00272962780699	0.0595191770008		0.00688233567734	0.00900402196311	0.00166631340088	0.00231579575837	0.00238279486363	0.00358765794458	0.00791075534353	0.0104377472991	0.00323909906534	0.00379988230054	105.0	1754900.0	0.00598324690866	626.0	4517666.0	0.0138567127362	25.0	1142828.0	0.00218755578267	33.0	2100620.0	0.00157096476278	10.0	2282235.0	0.000438166972288	29.0	4107675.0	0.000705995484063	9.0	1101958.0	0.000816728042267	149.0	5755720.0	0.00258872912511	1240.0	5530981.0	0.0224191694023	440.0	1536945.0	0.0286282202681	36.0	4445822.0	0.000809749018292	85.0	7804885.0
K00640: ["serine O-acetyltransferase [EC:2.3.1.30]"]	2.08874530758e-05	0.000106248316224	0.0874185940427		0.0878394832702	0.00587718545158	0.0931276523852	0.00465233076766	0.0900898444557	0.0046462450777	0.088307712893	0.00568960545204	0.0915440611277	0.00466699215845	1567.0	1754900.0	0.0892928371987	3829.0	4517666.0	0.0847561550588	1160.0	1142828.0	0.101502588316	1898.0	2100620.0	0.0903542763565	1998.0	2282235.0	0.0875457610632	3755.0	4107675.0	0.0914142428503	914.0	1101958.0	0.0829432700702	5055.0	5755720.0	0.0878256760232	4511.0	5530981.0	0.0815587686886	1237.0	1536945.0	0.0804843374356	3855.0	4445822.0	0.0867106240421	7001.0	7804885.0
K00641: ["homoserine O-acetyltransferase [EC:2.3.1.31]"]	0.000149299417597	0.000545159699109	0.0741237655913		0.0214786884461	0.0119537442613	0.012628592701	0.0054438055212	0.0132342912207	0.00432319462587	0.0219074000137	0.0127905729712	0.0188943420498	0.00622060721558	455.0	1754900.0	0.0259274032708	833.0	4517666.0	0.0184387247751	923.0	1142828.0	0.0807645594963	376.0	2100620.0	0.0178994772972	444.0	2282235.0	0.0194546135696	475.0	4107675.0	0.0115637191355	179.0	1101958.0	0.0162438132851	768.0	5755720.0	0.013343248108	1704.0	5530981.0	0.0308082779529	559.0	1536945.0	0.0363708525679	364.0	4445822.0	0.00818746229606	763.0	7804885.0
K00643: ["5-aminolevulinate synthase [EC:2.3.1.37]"]	0.00123243800514	0.00275673152476	0.0593988444695		0.00377993797996	0.00532178773886	0.000496730221116	0.000923844227713	0.000244987713516	0.000290914779157	0.00376001473323	0.00563395522245	0.00172678636862	0.0022519623765	46.0	1754900.0	0.00262123197903	351.0	4517666.0	0.00776949867476	20.0	1142828.0	0.00175004462614	7.0	2100620.0	0.000333234949682	0.0	2282235.0	0.0	12.0	4107675.0	0.000292136062371	2.0	1101958.0	0.000181495120504	69.0	5755720.0	0.0011988074472	729.0	5530981.0	0.0131803020115	245.0	1536945.0	0.0159407135584	12.0	4445822.0	0.000269916339431	52.0	7804885.0
K00645: ["[acyl-carrier-protein] S-malonyltransferase [EC:2.3.1.39]"]	0.00010111525196	0.000399467662062	0.0767873836024		0.0843102761608	0.00929462173397	0.0916922666021	0.00471043895176	0.0891263544334	0.00569047822734	0.0837153770327	0.0101311327938	0.0864354094334	0.00439247520919	1431.0	1754900.0	0.0815431078694	3631.0	4517666.0	0.0803733609346	1081.0	1142828.0	0.0945899120428	1892.0	2100620.0	0.0900686463996	2087.0	2282235.0	0.0914454471165	3672.0	4107675.0	0.0893936350855	998.0	1101958.0	0.0905660651313	5138.0	5755720.0	0.089267719764	3899.0	5530981.0	0.07049382379	970.0	1536945.0	0.0631122128638	4240.0	4445822.0	0.0953704399321	7197.0	7804885.0
K00652: ["8-amino-7-oxononanoate synthase [EC:2.3.1.47]"]	2.15957632935e-08	1.78025964386e-07	0.131530686606		0.0433457746688	0.0133463946145	0.0591321120509	0.014486629026	0.0558502301325	0.0119570278534	0.0449858104987	0.0130162487932	0.04248799891	0.00944720742269	672.0	1754900.0	0.0382927802154	1813.0	4517666.0	0.0401313421577	56.0	1142828.0	0.00490012495319	961.0	2100620.0	0.045748398092	1276.0	2282235.0	0.055910105664	2229.0	4107675.0	0.0542642735854	612.0	1101958.0	0.0555375068741	2907.0	5755720.0	0.0505062789712	2183.0	5530981.0	0.0394685861333	527.0	1536945.0	0.0342888001848	2750.0	4445822.0	0.0618558277862	4572.0	7804885.0
K00656: ["formate C-acetyltransferase [EC:2.3.1.54]"]	0.0258001822637	0.0325507675872	0.0369500842298		0.0680416453279	0.016443198262	0.0619799511221	0.0169914237899	0.0718264322627	0.0167025983683	0.0680535583029	0.0173042569005	0.0775960882572	0.011551183804	1326.0	1754900.0	0.0755598609607	3063.0	4517666.0	0.0678004969823	212.0	1142828.0	0.0185504730371	1767.0	2100620.0	0.0841180222982	1697.0	2282235.0	0.0743569351973	3158.0	4107675.0	0.0768804737473	807.0	1101958.0	0.0732332811232	3887.0	5755720.0	0.0675328195256	2660.0	5530981.0	0.048092734363	728.0	1536945.0	0.0473666917164	3070.0	4445822.0	0.0690535968377	6711.0	7804885.0
K00658: ["2-oxoglutarate dehydrogenase E2 component (dihydrolipoamide succinyltransferase) [EC:2.3.1.61]"]	0.000752490780113	0.00197227665376	0.062889795068		0.0190920619118	0.0106165119554	0.0120054252303	0.00562292931506	0.0124117342821	0.00440262999306	0.0194007475968	0.0109423679132	0.0171993258997	0.00623172760841	442.0	1754900.0	0.0251866203202	835.0	4517666.0	0.0184829954229	901.0	1142828.0	0.0788395104075	322.0	2100620.0	0.0153288076854	453.0	2282235.0	0.0198489638447	414.0	4107675.0	0.0100786941518	131.0	1101958.0	0.011887930393	766.0	5755720.0	0.013308500066	1449.0	5530981.0	0.0261978842451	458.0	1536945.0	0.0297993747336	312.0	4445822.0	0.0070178248252	682.0	7804885.0
K00660: ["chalcone synthase [EC:2.3.1.74]"]	0.0201571903173	0.0260953695906	0.0388500274213		0.00123636368421	0.0019296435983	0.000173747174387	0.00035552481901	0.000100638399328	0.000124912380594	0.00140302979899	0.00277312148895	0.000535259565838	0.000887557878023	7.0	1754900.0	0.000398883127244	144.0	4517666.0	0.0031874866358	16.0	1142828.0	0.00140003570091	4.0	2100620.0	0.000190419971247	2.0	2282235.0	8.76333944576e-05	2.0	4107675.0	4.86893437285e-05	1.0	1101958.0	9.07475602518e-05	19.0	5755720.0	0.000330106398504	135.0	5530981.0	0.0024407966688	41.0	1536945.0	0.00266762961589	3.0	4445822.0	6.74790848576e-05	9.0	7804885.0
K00661: ["maltose O-acetyltransferase [EC:2.3.1.79]"]	0.0296160511132	0.0366041081174	0.0358800669302		0.0612456551752	0.0124494903261	0.0541331396568	0.0157159748188	0.0630003447452	0.0135629331079	0.0603265715655	0.0145546580301	0.0668117085629	0.014213430721	1044.0	1754900.0	0.0594905692632	3123.0	4517666.0	0.0691286164139	972.0	1142828.0	0.0850521688303	1706.0	2100620.0	0.0812141177367	1541.0	2282235.0	0.0675215304296	3099.0	4107675.0	0.0754441381073	567.0	1101958.0	0.0514538666628	3149.0	5755720.0	0.0547107920469	2811.0	5530981.0	0.050822810637	661.0	1536945.0	0.0430073945392	2456.0	4445822.0	0.0552428774701	6306.0	7804885.0
K00663: ["aminoglycoside N6'-acetyltransferase [EC:2.3.1.82]"]	0.00569453300896	0.0089286219116	0.0483338370736		0.00092822482676	0.00144384777739	0.000149253930343	0.000202536714057	8.75143124167e-05	8.18179693782e-05	0.000912328149439	0.00135160574196	0.000616777943663	0.00112116832183	8.0	1754900.0	0.000455866431136	53.0	4517666.0	0.00117317216456	3.0	1142828.0	0.000262506693921	3.0	2100620.0	0.000142814978435	8.0	2282235.0	0.000350533577831	11.0	4107675.0	0.000267791390507	3.0	1101958.0	0.000272242680756	12.0	5755720.0	0.000208488251687	161.0	5530981.0	0.00291087602724	43.0	1536945.0	0.00279775788984	4.0	4445822.0	8.99721131435e-05	15.0	7804885.0
K00666: ["fatty-acyl-CoA synthase [EC:6.2.1.-]"]	5.84857895493e-05	0.000249539368744	0.0805040406876		0.0333970365882	0.0329911867108	0.0115045319951	0.00661369782716	0.0102156668061	0.00419101582716	0.0328661410743	0.0305856717578	0.0184658923841	0.0116594030702	439.0	1754900.0	0.0250156704086	2246.0	4517666.0	0.0497159373889	148.0	1142828.0	0.0129503302334	123.0	2100620.0	0.00585541411583	183.0	2282235.0	0.00801845559287	520.0	4107675.0	0.0126592293694	146.0	1101958.0	0.0132491437968	890.0	5755720.0	0.0154628786668	4963.0	5530981.0	0.0897309175352	1584.0	1536945.0	0.103061592965	632.0	4445822.0	0.0142155938767	918.0	7804885.0
K00672: ["formylmethanofuran--tetrahydromethanopterin N-formyltransferase [EC:2.3.1.101]"]	0.00215307946389	0.00408342656946	0.0554094806266		0.000580754162977	0.000903271252256	8.76845275399e-05	0.000190651346432	3.65586307381e-05	6.64935860716e-05	0.00068261256055	0.00112001767562	0.000195907757757	0.000304024582964	1.0	1754900.0	5.6983303892e-05	51.0	4517666.0	0.00112890151685	1.0	1142828.0	8.75022313069e-05	0.0	2100620.0	0.0	0.0	2282235.0	0.0	0.0	4107675.0	0.0	0.0	1101958.0	0.0	11.0	5755720.0	0.000191114230713	121.0	5530981.0	0.00218767701426	16.0	1536945.0	0.00104102619157	2.0	4445822.0	4.49860565718e-05	8.0	7804885.0
K00673: ["arginine N-succinyltransferase [EC:2.3.1.109]"]	0.00231184547953	0.00431022038557	0.0548973264453		0.00309111334666	0.00433583682519	0.000503270917767	0.000867044009897	0.000602847399256	0.00130513572873	0.00326127584291	0.00499042515486	0.00118498659468	0.00165909076262	8.0	1754900.0	0.000455866431136	292.0	4517666.0	0.00646351456704	14.0	1142828.0	0.0012250312383	3.0	2100620.0	0.000142814978435	0.0	2282235.0	0.0	7.0	4107675.0	0.00017041270305	1.0	1101958.0	9.07475602518e-05	45.0	5755720.0	0.000781830943826	626.0	5530981.0	0.0113180645531	181.0	1536945.0	0.0117766087921	13.0	4445822.0	0.000292409367716	34.0	7804885.0
K00674: ["2,3,4,5-tetrahydropyridine-2-carboxylate N-succinyltransferase [EC:2.3.1.117]"]	4.30565130167e-05	0.000194306315152	0.08257080472		0.0421593352548	0.0109685551341	0.0511259346638	0.0152482390585	0.0442097476919	0.0152122997159	0.0406890848175	0.00938505614877	0.0423099679513	0.00725095160103	840.0	1754900.0	0.0478659752692	1854.0	4517666.0	0.0410388904359	1028.0	1142828.0	0.0899522937835	881.0	2100620.0	0.0419399986671	916.0	2282235.0	0.0401360946616	1402.0	4107675.0	0.0341312299537	363.0	1101958.0	0.0329413643714	1884.0	5755720.0	0.0327326555149	2746.0	5530981.0	0.0496476122409	799.0	1536945.0	0.0519862454414	1426.0	4445822.0	0.0320750583357	2390.0	7804885.0
K00675: ["N-hydroxyarylamine O-acetyltransferase [EC:2.3.1.118]"]	0.0139498793706	0.0189411077159	0.0416514097396		0.0021674697095	0.00265289717579	0.000688052259195	0.000912962945854	0.00119230438981	0.00257989505038	0.00238637569642	0.00348498527908	0.00092669074259	0.00103142610901	13.0	1754900.0	0.000740782950595	160.0	4517666.0	0.00354165181755	17.0	1142828.0	0.00148753793222	15.0	2100620.0	0.000714074892175	12.0	2282235.0	0.000525800366746	23.0	4107675.0	0.000559927452878	2.0	1101958.0	0.000181495120504	47.0	5755720.0	0.000816578985774	345.0	5530981.0	0.00623759148694	148.0	1536945.0	0.00962949227201	11.0	4445822.0	0.000247423311145	44.0	7804885.0
K00677: ["UDP-N-acetylglucosamine acyltransferase [EC:2.3.1.129]"]	4.95245558428e-05	0.000215217822922	0.0816274425334		0.0682619080702	0.0238645157353	0.0882134498763	0.0142149323987	0.0880689852086	0.0115707067904	0.0709820150228	0.0237366863573	0.0787083931274	0.0177560069157	1230.0	1754900.0	0.0700894637871	2803.0	4517666.0	0.0620453127788	72.0	1142828.0	0.0063001606541	1875.0	2100620.0	0.0892593615218	2018.0	2282235.0	0.0884220950077	4089.0	4107675.0	0.0995453632529	1008.0	1101958.0	0.0914735407339	4854.0	5755720.0	0.0843334978074	2562.0	5530981.0	0.0463208967812	662.0	1536945.0	0.0430724586761	4087.0	4445822.0	0.0919290066044	8439.0	7804885.0
K00680: ["None"]	1.31613448704e-07	9.65165290495e-07	0.120238890727		0.0618138575969	0.0129641961318	0.0483660357716	0.0141564836726	0.0505051056187	0.0133405843671	0.0611208214575	0.0110121544903	0.0588685402915	0.0118672450233	864.0	1754900.0	0.0492335745627	3050.0	4517666.0	0.0675127377721	163.0	1142828.0	0.014262863703	1532.0	2100620.0	0.0729308489874	1505.0	2282235.0	0.0659441293294	2656.0	4107675.0	0.0646594484715	916.0	1101958.0	0.0831247651907	4146.0	5755720.0	0.0720326909579	4008.0	5530981.0	0.0724645411004	1020.0	1536945.0	0.0663654197125	2694.0	4445822.0	0.0605962182022	5091.0	7804885.0
K00683: ["glutaminyl-peptide cyclotransferase [EC:2.3.2.5]"]	0.00946788397933	0.0134833302715	0.0445639545285		0.000400545594988	0.000534477270151	0.000113179341131	0.000146481737872	0.000131119660804	7.65483589489e-05	0.000469066474306	0.000714463263194	0.000218723191953	0.000233176077881	6.0	1754900.0	0.000341899823352	28.0	4517666.0	0.000619789068072	5.0	1142828.0	0.000437511156534	4.0	2100620.0	0.000190419971247	1.0	2282235.0	4.38166972288e-05	3.0	4107675.0	7.30340155928e-05	1.0	1101958.0	9.07475602518e-05	2.0	5755720.0	3.47480419478e-05	53.0	5530981.0	0.000958238692196	21.0	1536945.0	0.00136634687643	2.0	4445822.0	4.49860565718e-05	5.0	7804885.0
K00684: ["leucyl/phenylalanyl-tRNA--protein transferase [EC:2.3.2.6]"]	0.000292045899861	0.000971646094056	0.0695001270392		0.0119043766495	0.00716264144317	0.00618321091666	0.00439410885028	0.00675485949559	0.00440218893695	0.0135665260585	0.0113953148601	0.0092240683817	0.00573832714512	288.0	1754900.0	0.0164111915209	672.0	4517666.0	0.0148749376337	41.0	1142828.0	0.00358759148358	114.0	2100620.0	0.00542696918053	190.0	2282235.0	0.00832517247347	118.0	4107675.0	0.00287267127998	86.0	1101958.0	0.00780429018166	556.0	5755720.0	0.0096599556615	1156.0	5530981.0	0.0209004514751	384.0	1536945.0	0.0249846285976	162.0	4445822.0	0.00364387058231	309.0	7804885.0
K00685: ["arginine-tRNA-protein transferase [EC:2.3.2.8]"]	0.000356623134952	0.00114439038452	0.0681138363584		0.00497044423829	0.00620928581462	0.000880908337178	0.00124759723959	0.000610270641703	0.000341156529856	0.00529156397303	0.00723109180088	0.00210946109632	0.00236025393058	63.0	1754900.0	0.00358994814519	477.0	4517666.0	0.0105585494811	17.0	1142828.0	0.00148753793222	19.0	2100620.0	0.000904494863421	11.0	2282235.0	0.000481983669517	52.0	4107675.0	0.00126592293694	3.0	1101958.0	0.000272242680756	92.0	5755720.0	0.0015984099296	935.0	5530981.0	0.0169047769284	306.0	1536945.0	0.0199096259137	27.0	4445822.0	0.000607311763719	70.0	7804885.0
K00688: ["starch phosphorylase [EC:2.4.1.1]"]	0.000814420603772	0.00208188854414	0.0623323788828		0.0839916241595	0.0144381703665	0.0731228806302	0.0201139229736	0.0861150689394	0.0205798458532	0.0853767820476	0.014507902	0.0880536619087	0.0100579417343	1430.0	1754900.0	0.0814861245655	3359.0	4517666.0	0.0743525528448	328.0	1142828.0	0.0287007318687	2012.0	2100620.0	0.095781245537	1933.0	2282235.0	0.0846976757433	4018.0	4107675.0	0.0978168915506	976.0	1101958.0	0.0885696188058	5334.0	5755720.0	0.0926730278749	3766.0	5530981.0	0.0680891870719	927.0	1536945.0	0.060314454974	4208.0	4445822.0	0.094650663027	7455.0	7804885.0
K00690: ["sucrose phosphorylase [EC:2.4.1.7]"]	0.00318899623421	0.00553787209888	0.0525715918474		0.0204734914171	0.00809635152901	0.0147397046523	0.00612666256367	0.0157941486881	0.00381167317925	0.0185107674477	0.00707683982484	0.0196565014863	0.00601338883542	345.0	1754900.0	0.0196592398427	798.0	4517666.0	0.01766398844	83.0	1142828.0	0.00726268519847	486.0	2100620.0	0.0231360265065	342.0	2282235.0	0.0149853104523	652.0	4107675.0	0.0158727260555	133.0	1101958.0	0.0120694255135	1220.0	5755720.0	0.0211963055882	1135.0	5530981.0	0.0205207719933	232.0	1536945.0	0.0150948797777	745.0	4445822.0	0.016757306073	1326.0	7804885.0
K00694: ["cellulose synthase (UDP-forming) [EC:2.4.1.12]"]	0.0298935169507	0.036882292207	0.0358075035956		0.00471210624018	0.00528175940905	0.00185524941446	0.00233790566722	0.00323795841462	0.00587056902803	0.00619268744424	0.00973240392221	0.00294870543418	0.00275427521369	67.0	1754900.0	0.00381788136076	477.0	4517666.0	0.0105585494811	15.0	1142828.0	0.0013125334696	26.0	2100620.0	0.0012377298131	16.0	2282235.0	0.000701067155661	40.0	4107675.0	0.00097378687457	9.0	1101958.0	0.000816728042267	172.0	5755720.0	0.00298833160751	341.0	5530981.0	0.00616527158564	201.0	1536945.0	0.0130778915316	78.0	4445822.0	0.0017544562063	109.0	7804885.0
K00697: ["alpha,alpha-trehalose-phosphate synthase (UDP-forming) [EC:2.4.1.15]"]	0.000587431444522	0.00166593130171	0.0646298747695		0.00580568459357	0.00769299065691	0.000979486348116	0.00169472010428	0.000988817029094	0.00128897362003	0.00589482784712	0.00829932685805	0.00196019743163	0.00235922799095	68.0	1754900.0	0.00387486466465	490.0	4517666.0	0.0108463086913	32.0	1142828.0	0.00280007140182	24.0	2100620.0	0.00114251982748	6.0	2282235.0	0.000262900183373	20.0	4107675.0	0.000486893437285	3.0	1101958.0	0.000272242680756	79.0	5755720.0	0.00137254765694	1099.0	5530981.0	0.0198698928816	374.0	1536945.0	0.0243339872279	29.0	4445822.0	0.000652297820291	61.0	7804885.0
K00700: ["1,4-alpha-glucan branching enzyme [EC:2.4.1.18]"]	1.42856217794e-05	7.48294474161e-05	0.0899464169612		0.0737452049708	0.010988968386	0.0618075307498	0.0162541745767	0.0717149291879	0.0164104467088	0.0737171018696	0.0114278933427	0.0750071637222	0.00790860918826	1371.0	1754900.0	0.0781241096359	3369.0	4517666.0	0.0745739060834	304.0	1142828.0	0.0266006783173	1796.0	2100620.0	0.0854985670897	1656.0	2282235.0	0.0725604506109	3240.0	4107675.0	0.0788767368402	838.0	1101958.0	0.076046455491	5003.0	5755720.0	0.0869222269325	3568.0	5530981.0	0.0645093519576	893.0	1536945.0	0.0581022743169	3276.0	4445822.0	0.0736871606646	6520.0	7804885.0
K00703: ["starch synthase [EC:2.4.1.21]"]	0.00469261871413	0.00758403024506	0.0497551163017		0.0697892109151	0.0124656319659	0.0608232203942	0.0164111300674	0.0694014242351	0.0170469243856	0.0702250976211	0.012627095699	0.0716956528868	0.00768881632229	1084.0	1754900.0	0.0617699014189	3052.0	4517666.0	0.0675570084198	219.0	1142828.0	0.0191629886562	1604.0	2100620.0	0.0763584084699	1754.0	2282235.0	0.0768544869393	3254.0	4107675.0	0.0792175622463	869.0	1101958.0	0.0788596298589	4556.0	5755720.0	0.0791560395572	3067.0	5530981.0	0.0554512843201	716.0	1536945.0	0.0465859220727	3843.0	4445822.0	0.0864407077026	6593.0	7804885.0
K00705: ["4-alpha-glucanotransferase [EC:2.4.1.25]"]	0.00652999986746	0.0100111496226	0.0473239627877		0.0769873710877	0.0150936829569	0.0675347338317	0.0182457550194	0.0797755526315	0.0175633161262	0.076510950362	0.016326718349	0.0836046457046	0.00923379354362	1452.0	1754900.0	0.0827397572511	3087.0	4517666.0	0.0683317447549	319.0	1142828.0	0.0279132117869	1971.0	2100620.0	0.0938294408318	1906.0	2282235.0	0.0835146249181	3669.0	4107675.0	0.0893206010699	944.0	1101958.0	0.0856656968777	5291.0	5755720.0	0.091925944973	3369.0	5530981.0	0.0609114368681	836.0	1536945.0	0.0543936185094	3665.0	4445822.0	0.0824369486678	7104.0	7804885.0
K00712: ["poly(glycerol-phosphate) alpha-glucosyltransferase [EC:2.4.1.52]"]	0.0345075841334	0.0415981836129	0.034686842078		0.0126452911002	0.00731389497598	0.00935182618625	0.00419593821634	0.00918442043125	0.0028971479887	0.0119004920229	0.00561404676427	0.0130148789845	0.00485850871167	188.0	1754900.0	0.0107128611317	798.0	4517666.0	0.01766398844	23.0	1142828.0	0.00201255132006	232.0	2100620.0	0.0110443583323	176.0	2282235.0	0.00771173871227	525.0	4107675.0	0.0127809527287	61.0	1101958.0	0.00553560117536	749.0	5755720.0	0.0130131417095	900.0	5530981.0	0.016271977792	102.0	1536945.0	0.00663654197125	410.0	4445822.0	0.00922214159721	914.0	7804885.0
K00748: ["lipid-A-disaccharide synthase [EC:2.4.1.182]"]	2.46719966651e-08	2.01497513367e-07	0.130705369076		0.050228723561	0.0152891914433	0.068061361715	0.0123025153902	0.064943092842	0.00946940859341	0.0525334998897	0.0150487823155	0.0560852044064	0.00986031920488	935.0	1754900.0	0.053279389139	1881.0	4517666.0	0.0416365441801	62.0	1142828.0	0.00542513834103	1160.0	2100620.0	0.0552217916615	1471.0	2282235.0	0.0644543616236	2570.0	4107675.0	0.0625658066911	728.0	1101958.0	0.0660642238633	3261.0	5755720.0	0.0566566823959	1939.0	5530981.0	0.0350570721541	570.0	1536945.0	0.0370865580746	2926.0	4445822.0	0.0658146007645	5192.0	7804885.0
K00754: ["None"]	1.21361229135e-24	3.88355933233e-23	0.331376970373		0.0414773605349	0.00986232298331	0.0943811164006	0.0571874287186	0.0623284902874	0.0528754133339	0.0413745985789	0.0110925589452	0.0414414975039	0.00958253813316	561.0	1754900.0	0.0319676334834	1455.0	4517666.0	0.0322068962159	938.0	1142828.0	0.0820770929659	758.0	2100620.0	0.0360845845512	896.0	2282235.0	0.039259760717	1751.0	4107675.0	0.0426275204343	480.0	1101958.0	0.0435588289209	2527.0	5755720.0	0.0439041510011	2315.0	5530981.0	0.0418551428761	541.0	1536945.0	0.0351996981024	1701.0	4445822.0	0.0382606411143	2376.0	7804885.0
K00758: ["thymidine phosphorylase [EC:2.4.2.4]"]	0.00284935463268	0.00503753305225	0.0533877829807		0.00429885087015	0.0035666253908	0.0023011479249	0.001655665176	0.00237360592088	0.00179266954738	0.00447651191749	0.00361912168449	0.00332388520869	0.00136989224147	101.0	1754900.0	0.00575531369309	331.0	4517666.0	0.00732679219756	44.0	1142828.0	0.0038500981775	56.0	2100620.0	0.00266587959745	39.0	2282235.0	0.00170885119192	138.0	4107675.0	0.00335956471727	27.0	1101958.0	0.0024501841268	144.0	5755720.0	0.00250185902024	540.0	5530981.0	0.0097631866752	114.0	1536945.0	0.00741731161492	63.0	4445822.0	0.00141706078201	174.0	7804885.0
K00759: ["adenine phosphoribosyltransferase [EC:2.4.2.7]"]	1.41396710056e-05	7.41753233081e-05	0.0900145801327		0.0795690661392	0.0107896698745	0.0893905683554	0.00562159148469	0.0845722028404	0.0075961462376	0.0796213006965	0.0114966633998	0.0847159473327	0.00574045556367	1314.0	1754900.0	0.074876061314	3286.0	4517666.0	0.072736674203	1117.0	1142828.0	0.0977399923698	1924.0	2100620.0	0.0915920061696	1934.0	2282235.0	0.0847414924405	3771.0	4107675.0	0.0918037576001	1016.0	1101958.0	0.0921995212159	5111.0	5755720.0	0.0887986211977	3590.0	5530981.0	0.0649071114148	838.0	1536945.0	0.0545237467834	3791.0	4445822.0	0.0852710702318	6907.0	7804885.0
K00760: ["hypoxanthine phosphoribosyltransferase [EC:2.4.2.8]"]	0.00347541651861	0.0059446427571	0.0519467745445		0.0805871176499	0.0136322836221	0.0701857168254	0.0182086801362	0.0797719987838	0.0173715159135	0.0789495331063	0.0154704023948	0.0861080280454	0.00689265719082	1499.0	1754900.0	0.085417972534	3365.0	4517666.0	0.0744853647879	1173.0	1142828.0	0.102640117323	1926.0	2100620.0	0.0916872161552	2123.0	2282235.0	0.0930228482168	3766.0	4107675.0	0.0916820342408	962.0	1101958.0	0.0872991529623	5131.0	5755720.0	0.0891461016172	3553.0	5530981.0	0.0642381523278	830.0	1536945.0	0.0540032336876	4141.0	4445822.0	0.0931436301318	7336.0	7804885.0
K00761: ["uracil phosphoribosyltransferase [EC:2.4.2.9]"]	3.40787044314e-05	0.000161449582232	0.0841430186003		0.0812795834146	0.0111394074012	0.0696590138263	0.0177978724108	0.0799085911646	0.0173778009515	0.0804547543531	0.0117218314274	0.0853205957043	0.00518172866932	1512.0	1754900.0	0.0861587554846	3515.0	4517666.0	0.0778056633669	1106.0	1142828.0	0.0967774678254	1984.0	2100620.0	0.0944483057383	2123.0	2282235.0	0.0930228482168	3687.0	4107675.0	0.0897588051635	983.0	1101958.0	0.0892048517276	5107.0	5755720.0	0.0887291251138	3714.0	5530981.0	0.067149028355	865.0	1536945.0	0.0562804784817	3922.0	4445822.0	0.0882176569372	7196.0	7804885.0
K00762: ["orotate phosphoribosyltransferase [EC:2.4.2.10]"]	0.000165879753816	0.00059825484983	0.073401271031		0.0880067388365	0.0107401308585	0.0957468545637	0.00414673427036	0.0946454560943	0.0044946738053	0.0872032227777	0.0119423599572	0.0913805549396	0.00534749938239	1559.0	1754900.0	0.0888369707676	3654.0	4517666.0	0.0808824733834	1129.0	1142828.0	0.0987900191455	1979.0	2100620.0	0.0942102807742	2181.0	2282235.0	0.095564216656	4041.0	4107675.0	0.0983768190035	1060.0	1101958.0	0.096192413867	5461.0	5755720.0	0.0948795285386	4118.0	5530981.0	0.0744533383861	993.0	1536945.0	0.0646086880142	4413.0	4445822.0	0.0992617338256	7501.0	7804885.0
K00763: ["nicotinate phosphoribosyltransferase [EC:2.4.2.11]"]	8.62462400294e-05	0.000348549672679	0.0778701598096		0.0841641067727	0.0108239745674	0.0726777371738	0.0194812064088	0.0825781135161	0.017995853403	0.0835268428982	0.0117374207168	0.0878989199619	0.00819636185212	1477.0	1754900.0	0.0841643398484	3416.0	4517666.0	0.0756142663048	1121.0	1142828.0	0.098090001295	1868.0	2100620.0	0.0889261265722	2066.0	2282235.0	0.0905252964747	4003.0	4107675.0	0.0974517214726	1004.0	1101958.0	0.0911105504928	5090.0	5755720.0	0.0884337667572	3765.0	5530981.0	0.0680711070966	921.0	1536945.0	0.0599240701522	4350.0	4445822.0	0.0978446730436	7038.0	7804885.0
K00764: ["amidophosphoribosyltransferase [EC:2.4.2.14]"]	3.2008737075e-05	0.000153711806963	0.0845634997355		0.0855709188195	0.0105240163362	0.0736740554256	0.0191842841451	0.0834023817076	0.0187330917877	0.0851049538636	0.0116118205849	0.088842812794	0.00620413428663	1524.0	1754900.0	0.0868425551313	3578.0	4517666.0	0.07920018877	1085.0	1142828.0	0.094939920968	1962.0	2100620.0	0.0934009958964	2155.0	2282235.0	0.0944249825281	3962.0	4107675.0	0.0964535899262	1027.0	1101958.0	0.0931977443786	5155.0	5755720.0	0.0895630781205	4017.0	5530981.0	0.0726272608783	958.0	1536945.0	0.0623314432202	4366.0	4445822.0	0.0982045614962	7378.0	7804885.0
K00765: ["ATP phosphoribosyltransferase [EC:2.4.2.17]"]	5.37592592957e-06	3.03614908936e-05	0.0963953137227		0.0231487593812	0.00803182297089	0.0160302907992	0.00729712808934	0.0162806585769	0.00606979699536	0.024704587771	0.0104209193489	0.0208494478648	0.00622150200794	381.0	1754900.0	0.0217106387828	832.0	4517666.0	0.0184165894513	89.0	1142828.0	0.00778769858631	245.0	2100620.0	0.0116632232389	437.0	2282235.0	0.019147896689	781.0	4107675.0	0.019013188726	297.0	1101958.0	0.0269520253948	1185.0	5755720.0	0.0205882148541	1803.0	5530981.0	0.03259819551	520.0	1536945.0	0.033833351226	945.0	4445822.0	0.0212559117302	1025.0	7804885.0
K00766: ["anthranilate phosphoribosyltransferase [EC:2.4.2.18]"]	0.00330499421757	0.00569868221409	0.0523121920831		0.0431669312647	0.010021781718	0.0514896852355	0.0143394988169	0.0424301291081	0.0132728728043	0.0435814586208	0.010820263971	0.0420001097773	0.00839205593849	751.0	1754900.0	0.0427944612229	1624.0	4517666.0	0.0359477659482	968.0	1142828.0	0.0847021599051	562.0	2100620.0	0.0267540059601	852.0	2282235.0	0.0373318260389	1297.0	4107675.0	0.0315750394079	332.0	1101958.0	0.0301281900036	2293.0	5755720.0	0.0398386300932	2704.0	5530981.0	0.0488882532773	681.0	1536945.0	0.0443086772786	1464.0	4445822.0	0.0329297934105	2221.0	7804885.0
K00767: ["nicotinate-nucleotide pyrophosphorylase (carboxylating) [EC:2.4.2.19]"]	7.40140447637e-07	4.8971698791e-06	0.109257312163		0.0397739244263	0.0113143330023	0.0536327604592	0.0154124889985	0.0457648607096	0.0131369618225	0.0415620828408	0.0113752222734	0.0389442378538	0.00837105959192	638.0	1754900.0	0.0363553478831	1622.0	4517666.0	0.0359034953004	146.0	1142828.0	0.0127753257708	634.0	2100620.0	0.0301815654426	1097.0	2282235.0	0.04806691686	1483.0	4107675.0	0.0361031483747	593.0	1101958.0	0.0538133032293	2218.0	5755720.0	0.0385355785202	2070.0	5530981.0	0.0374255489216	627.0	1536945.0	0.0407952138821	2044.0	4445822.0	0.0459757498163	4517.0	7804885.0
K00768: ["nicotinate-nucleotide--dimethylbenzimidazole phosphoribosyltransferase [EC:2.4.2.21]"]	0.039978039148	0.0471907101948	0.0335303799702		0.0331258645096	0.00985360926012	0.0269726863201	0.00961991429158	0.0317329189831	0.00907125776048	0.0322541026123	0.00903611199216	0.0325521610466	0.0113564406076	615.0	1754900.0	0.0350447318936	1520.0	4517666.0	0.0336456922668	166.0	1142828.0	0.0145253703969	441.0	2100620.0	0.0209938018299	838.0	2282235.0	0.0367183922777	1264.0	4107675.0	0.0307716652364	398.0	1101958.0	0.0361175289802	1770.0	5755720.0	0.0307520171238	1522.0	5530981.0	0.0275177224438	382.0	1536945.0	0.0248545003237	1906.0	4445822.0	0.0428717119129	2336.0	7804885.0
K00769: ["xanthine phosphoribosyltransferase [EC:2.4.2.22]"]	1.75423774953e-27	8.35565391395e-26	0.360931565271		0.00430848108104	0.00210784031485	0.0236552237578	0.0208087119137	0.0137152352675	0.0190342017217	0.00453735606179	0.00219902043728	0.00503726124595	0.00310415622355	74.0	1754900.0	0.00421676448801	214.0	4517666.0	0.00473695930598	9.0	1142828.0	0.000787520081762	151.0	2100620.0	0.00718835391456	130.0	2282235.0	0.00569617063975	104.0	4107675.0	0.00253184587388	79.0	1101958.0	0.0071690572599	122.0	5755720.0	0.00211963055882	239.0	5530981.0	0.00432111410254	134.0	1536945.0	0.00871859435438	202.0	4445822.0	0.00454359171375	335.0	7804885.0
K00773: ["queuine tRNA-ribosyltransferase [EC:2.4.2.29]"]	7.53568496191e-05	0.000308796403561	0.0787870436816		0.0863977351106	0.0106984534303	0.0945194922582	0.00446000183905	0.0936730345509	0.00442765803078	0.0857731146045	0.0118586043713	0.0898741660366	0.00487221019242	1518.0	1754900.0	0.086500655308	3605.0	4517666.0	0.0797978425143	1105.0	1142828.0	0.0966899655941	1960.0	2100620.0	0.0933057859108	2139.0	2282235.0	0.0937239153724	3925.0	4107675.0	0.0955528370672	1048.0	1101958.0	0.0951034431439	5310.0	5755720.0	0.0922560513715	3965.0	5530981.0	0.0716871021614	989.0	1536945.0	0.0643484314663	4339.0	4445822.0	0.0975972497324	7439.0	7804885.0
K00776: ["NAD-diphthamide ADP-ribosyltransferase [EC:2.4.2.36]"]	0.00231463685606	0.00431314014469	0.054888633078		0.000298568377607	0.000486422057758	3.58461100126e-05	9.8627222961e-05	1.33809020095e-05	3.00016866372e-05	0.000310265547758	0.00051125587644	8.6392583635e-05	0.00013347036712	0.0	1754900.0	0.0	22.0	4517666.0	0.000486977124914	0.0	1142828.0	0.0	0.0	2100620.0	0.0	0.0	2282235.0	0.0	1.0	4107675.0	2.43446718643e-05	0.0	1101958.0	0.0	3.0	5755720.0	5.21220629218e-05	58.0	5530981.0	0.00104863856882	21.0	1536945.0	0.00136634687643	1.0	4445822.0	2.24930282859e-05	4.0	7804885.0
K00782: ["hypothetical protein"]	4.76781333938e-17	9.37581170649e-16	0.24509505898		0.0386901522357	0.0124142311367	0.0573795035019	0.0129287795918	0.0533131788376	0.0108475592245	0.037228926206	0.0118148844166	0.0440971989014	0.00907053021311	799.0	1754900.0	0.0455296598097	1580.0	4517666.0	0.0349738116983	908.0	1142828.0	0.0794520260267	1067.0	2100620.0	0.05079452733	1088.0	2282235.0	0.0476725665849	2174.0	4107675.0	0.0529253166329	493.0	1101958.0	0.0447385472042	2409.0	5755720.0	0.0418540165262	1335.0	5530981.0	0.0241367670581	302.0	1536945.0	0.0196493693659	1865.0	4445822.0	0.0419494977532	4067.0	7804885.0
K00783: ["hypothetical protein"]	1.0116125595e-05	5.4698559285e-05	0.0922324724279		0.0710938747445	0.0128762676151	0.0816265175255	0.00702998163365	0.0796637432931	0.00729263957543	0.0703970521055	0.0131901106546	0.0750867396627	0.00630515671601	1344.0	1754900.0	0.0765855604308	3306.0	4517666.0	0.0731793806802	179.0	1142828.0	0.0156628994039	1706.0	2100620.0	0.0812141177367	1827.0	2282235.0	0.080053105837	3232.0	4107675.0	0.0786819794653	876.0	1101958.0	0.0794948627806	4740.0	5755720.0	0.0823528594164	3439.0	5530981.0	0.0621770351408	850.0	1536945.0	0.0553045164271	3500.0	4445822.0	0.0787255990006	6597.0	7804885.0
K00788: ["thiamine-phosphate pyrophosphorylase [EC:2.5.1.3]"]	0.00961658183029	0.013665873251	0.0444475234289		0.0790088232286	0.00767864669631	0.084176844582	0.00737740820499	0.0785245854117	0.00847198603605	0.0787720158971	0.00872665112107	0.0771623951393	0.00625480651869	1284.0	1754900.0	0.0731665621973	3463.0	4517666.0	0.0766546265262	1029.0	1142828.0	0.0900397960148	1518.0	2100620.0	0.0722643790881	2030.0	2282235.0	0.0889478953745	2592.0	4107675.0	0.0631013894721	1114.0	1101958.0	0.101092782121	4633.0	5755720.0	0.0804938391722	4055.0	5530981.0	0.0733142999406	1082.0	1536945.0	0.0703993962048	3823.0	4445822.0	0.0859908471369	7156.0	7804885.0
K00789: ["S-adenosylmethionine synthetase [EC:2.5.1.6]"]	9.82556338331e-05	0.00039124415282	0.0769828672172		0.0924091124922	0.0118620902069	0.10085236087	0.00508483061681	0.101656894824	0.00634140023373	0.0919840555537	0.0127607216944	0.0967983982868	0.00707439360052	1634.0	1754900.0	0.0931107185595	3774.0	4517666.0	0.0835387122465	1126.0	1142828.0	0.0985275124516	2307.0	2100620.0	0.109824718416	2287.0	2282235.0	0.100208786562	4682.0	4107675.0	0.113981753668	1086.0	1101958.0	0.0985518504335	6042.0	5755720.0	0.104973834724	4394.0	5530981.0	0.0794434115756	1020.0	1536945.0	0.0663654197125	4719.0	4445822.0	0.106144600481	7612.0	7804885.0
K00791: ["tRNA dimethylallyltransferase [EC:2.5.1.75]"]	0.0153099809494	0.020490925073	0.0409467734375		0.111298337594	0.0214206650685	0.120714822969	0.0096807706337	0.125411454354	0.00974602905356	0.110802525013	0.0231546645973	0.11862245648	0.0125870034546	1994.0	1754900.0	0.113624707961	4729.0	4517666.0	0.104677946533	1135.0	1142828.0	0.0993150325333	2801.0	2100620.0	0.133341584865	3002.0	2282235.0	0.131537725081	5649.0	4107675.0	0.137523051361	1442.0	1101958.0	0.130857981883	7273.0	5755720.0	0.126361254543	4769.0	5530981.0	0.0862234023223	1080.0	1536945.0	0.0702692679309	6069.0	4445822.0	0.136510188667	11103.0	7804885.0
K00793: ["riboflavin synthase [EC:2.5.1.9]", "riboflavin synthase alpha chain [EC:2.5.1.9]"]	2.76829473276e-08	2.25043821231e-07	0.129990912126		0.0558351282171	0.0138071569337	0.0712525391048	0.0113730369349	0.0670434891267	0.00873072841874	0.0575010400058	0.0125018122831	0.0600108561056	0.00824759241918	984.0	1754900.0	0.0560715710297	2191.0	4517666.0	0.0484984945766	177.0	1142828.0	0.0154878949413	1212.0	2100620.0	0.0576972512877	1596.0	2282235.0	0.0699314487772	2742.0	4107675.0	0.0667530902518	805.0	1101958.0	0.0730517860027	3515.0	5755720.0	0.0610696837233	2508.0	5530981.0	0.0453445781137	667.0	1536945.0	0.043397779361	3224.0	4445822.0	0.0725175231937	5624.0	7804885.0
K00794: ["6,7-dimethyl-8-ribityllumazine synthase [EC:2.5.1.78]", "riboflavin synthase beta chain [EC:2.5.1.-]"]	1.16844287105e-08	9.9828128789e-08	0.135324008886		0.0606256523195	0.0114475220319	0.0734282306651	0.0102559779991	0.0692821431591	0.00829449335709	0.0609015484004	0.0106659963502	0.0633799303612	0.0071464857967	1054.0	1754900.0	0.0600604023021	2332.0	4517666.0	0.0516195752408	991.0	1142828.0	0.0867147112251	1308.0	2100620.0	0.0622673305976	1712.0	2282235.0	0.0750141856557	2844.0	4107675.0	0.0692362467819	819.0	1101958.0	0.0743222518463	3547.0	5755720.0	0.0616256523945	2803.0	5530981.0	0.0506781708344	805.0	1536945.0	0.0523766302633	3288.0	4445822.0	0.073957077004	5660.0	7804885.0
K00795: ["geranyltranstransferase [EC:2.5.1.10]", "farnesyl diphosphate synthase [EC:2.5.1.1 2.5.1.10]"]	1.63305924004e-12	2.19403378814e-11	0.187900693399		0.0267296899563	0.0123527642437	0.0578054318738	0.0391100050276	0.0377178259078	0.0364189321269	0.027462971659	0.0154894818704	0.0258133695964	0.0146380558266	619.0	1754900.0	0.0352726651091	1234.0	4517666.0	0.0273149896429	83.0	1142828.0	0.00726268519847	445.0	2100620.0	0.0211842218012	581.0	2282235.0	0.0254575010899	349.0	4107675.0	0.00849629048062	290.0	1101958.0	0.026316792473	1160.0	5755720.0	0.0201538643297	2226.0	5530981.0	0.0402460250722	802.0	1536945.0	0.0521814378524	503.0	4445822.0	0.0113139932278	1283.0	7804885.0
K00796: ["dihydropteroate synthase [EC:2.5.1.15]"]	6.31519760569e-08	4.87488937983e-07	0.124850618587		0.0767273422269	0.00845916058596	0.0859568277194	0.00637044515973	0.0838452177634	0.00482816365405	0.0760498742099	0.00977039205582	0.0798628309772	0.00646543206003	1371.0	1754900.0	0.0781241096359	3192.0	4517666.0	0.0706559537602	990.0	1142828.0	0.0866272089938	1814.0	2100620.0	0.0863554569603	1917.0	2282235.0	0.0839966085876	3501.0	4107675.0	0.0852306961968	861.0	1101958.0	0.0781336493768	4350.0	5755720.0	0.0755769912365	3796.0	5530981.0	0.0686315863316	973.0	1536945.0	0.0633074052747	3607.0	4445822.0	0.0811323530272	6485.0	7804885.0
K00797: ["spermidine synthase [EC:2.5.1.16]"]	1.58644277341e-08	1.32643196257e-07	0.133438093881		0.0374073992576	0.0118089761609	0.0506630483751	0.0156547628644	0.0438617885479	0.0123547733894	0.0370865064134	0.00947725769644	0.0390393740911	0.0105043692267	781.0	1754900.0	0.0445039603396	1236.0	4517666.0	0.0273592602906	97.0	1142828.0	0.00848771643677	343.0	2100620.0	0.0163285125344	751.0	2282235.0	0.0329063396188	1079.0	4107675.0	0.0262679009415	373.0	1101958.0	0.0338488399739	2418.0	5755720.0	0.0420103827149	1710.0	5530981.0	0.0309167578048	486.0	1536945.0	0.0316211705689	1368.0	4445822.0	0.0307704626951	2062.0	7804885.0
K00798: ["cob(I)alamin adenosyltransferase [EC:2.5.1.17]"]	0.0033646288395	0.00578578090622	0.0521822742393		0.0307668181183	0.00956665030148	0.0238342388059	0.00927347305363	0.0265905957524	0.0112336392565	0.032767584031	0.0141433318537	0.0284314040491	0.0116932651634	471.0	1754900.0	0.0268391361331	1392.0	4517666.0	0.0308123708127	70.0	1142828.0	0.00612515619148	291.0	2100620.0	0.0138530529082	575.0	2282235.0	0.0251946009066	1096.0	4107675.0	0.0266817603632	388.0	1101958.0	0.0352100533777	1444.0	5755720.0	0.0250880862863	1825.0	5530981.0	0.0329959549671	530.0	1536945.0	0.0344839925957	1572.0	4445822.0	0.0353590404654	2197.0	7804885.0
K00799: ["glutathione S-transferase [EC:2.5.1.18]"]	0.000227552345628	0.000782975812914	0.0712253998277		0.0693466485375	0.0771042085552	0.0190227794833	0.0153322491916	0.0189570497423	0.0149381319463	0.0755764863475	0.0879238867402	0.0354960978398	0.0292203317062	855.0	1754900.0	0.0487207248276	5186.0	4517666.0	0.114793789536	226.0	1142828.0	0.0197755042754	142.0	2100620.0	0.00675990897925	257.0	2282235.0	0.0112608911878	511.0	4107675.0	0.0124401273226	159.0	1101958.0	0.01442886208	1780.0	5755720.0	0.0309257573336	10393.0	5530981.0	0.187905183547	3442.0	1536945.0	0.223950759461	663.0	4445822.0	0.0149128777535	1264.0	7804885.0
K00800: ["3-phosphoshikimate 1-carboxyvinyltransferase [EC:2.5.1.19]"]	3.10244658688e-06	1.84315424376e-05	0.0999900590781		0.0847183220502	0.0106244816319	0.0934241796787	0.00500243145025	0.0922032377547	0.00425350080783	0.0837235679268	0.0115611104956	0.089348257477	0.00414473102688	1514.0	1754900.0	0.0862727220924	3394.0	4517666.0	0.0751272891799	1116.0	1142828.0	0.0976524901385	1910.0	2100620.0	0.0909255362702	2153.0	2282235.0	0.0943373491336	3921.0	4107675.0	0.0954554583797	1031.0	1101958.0	0.0935607346196	5149.0	5755720.0	0.0894588339947	4021.0	5530981.0	0.0726995807796	984.0	1536945.0	0.0640231107815	4212.0	4445822.0	0.0947406351401	7319.0	7804885.0
K00803: ["alkyldihydroxyacetonephosphate synthase [EC:2.5.1.26]"]	0.000695389608771	0.00187010342143	0.063445189383		0.00119657486198	0.00146841153011	0.000362956951055	0.000548546567207	0.000397590664171	0.000374778524504	0.00112353189555	0.00132886468611	0.000368279050905	0.00042188919443	19.0	1754900.0	0.00108268277395	89.0	4517666.0	0.00197004382351	6.0	1142828.0	0.000525013387841	34.0	2100620.0	0.0016185697556	33.0	2282235.0	0.00144595100855	14.0	4107675.0	0.0003408254061	13.0	1101958.0	0.00117971828327	12.0	5755720.0	0.000208488251687	158.0	5530981.0	0.00285663610126	61.0	1536945.0	0.00396891235535	17.0	4445822.0	0.00038238148086	11.0	7804885.0
K00805: ["trans-hexaprenyltranstransferase [EC:2.5.1.30]", "heptaprenyl diphosphate synthase [EC:2.5.1.30]"]	0.00198265676331	0.00385571162537	0.0560020870757		0.0265840252093	0.0106560043438	0.0194729098888	0.00719930039373	0.0206430584584	0.00641357784639	0.0250627247108	0.00855825848357	0.0236836344312	0.00687637951612	430.0	1754900.0	0.0245028206735	903.0	4517666.0	0.0199881974453	1042.0	1142828.0	0.0911773250218	627.0	2100620.0	0.0298483304929	533.0	2282235.0	0.023354299623	985.0	4107675.0	0.0239795017863	341.0	1101958.0	0.0309449180459	1560.0	5755720.0	0.0271034727193	1063.0	5530981.0	0.0192190137699	335.0	1536945.0	0.021796485886	1066.0	4445822.0	0.0239775681528	1406.0	7804885.0
K00806: ["undecaprenyl pyrophosphate synthetase [EC:2.5.1.31]", "undecaprenyl diphosphate synthase [EC:2.5.1.31]"]	0.000115710038276	0.00043842770154	0.0758675685586		0.0884187943191	0.0092381092789	0.0955007196574	0.00390071769506	0.0943452704223	0.00440406533316	0.0878840827343	0.0104325774497	0.0914677276647	0.00464693981709	1559.0	1754900.0	0.0888369707676	3676.0	4517666.0	0.0813694505083	1124.0	1142828.0	0.098352507989	1980.0	2100620.0	0.0942578857671	2158.0	2282235.0	0.0945564326198	4003.0	4107675.0	0.0974517214726	1054.0	1101958.0	0.0956479285054	5384.0	5755720.0	0.0935417289236	4194.0	5530981.0	0.0758274165107	1028.0	1536945.0	0.0668859328083	4369.0	4445822.0	0.098272040581	7508.0	7804885.0
K00808: ["homospermidine synthase [EC:2.5.1.44]"]	0.00154009959702	0.00320778140917	0.0578108508112		0.00131242298304	0.00202735280159	0.00017508217895	0.000367630654838	7.87382924965e-05	0.00012305265542	0.00138450124157	0.0021189320919	0.000526230678796	0.000785096112882	10.0	1754900.0	0.00056983303892	150.0	4517666.0	0.00332029857896	3.0	1142828.0	0.000262506693921	2.0	2100620.0	9.52099856233e-05	0.0	2282235.0	0.0	2.0	4107675.0	4.86893437285e-05	0.0	1101958.0	0.0	36.0	5755720.0	0.000625464755061	189.0	5530981.0	0.00341711533632	44.0	1536945.0	0.00286282202681	6.0	4445822.0	0.000134958169715	21.0	7804885.0
K00812: ["aspartate aminotransferase [EC:2.6.1.1]"]	1.08872865088e-13	1.59680202129e-12	0.203185434486		0.0299815743865	0.0088088186535	0.0469342187075	0.0158703952714	0.0396938397726	0.0151485983026	0.0312299782713	0.00925178245241	0.0312563515005	0.00788078088587	292.0	1754900.0	0.0166391247365	1627.0	4517666.0	0.0360141719197	120.0	1142828.0	0.0105002677568	790.0	2100620.0	0.0376079443212	598.0	2282235.0	0.0262023849428	1885.0	4107675.0	0.0458897064641	341.0	1101958.0	0.0309449180459	1817.0	5755720.0	0.0315685961096	1818.0	5530981.0	0.0328693951398	529.0	1536945.0	0.0344189284587	1705.0	4445822.0	0.0383506132274	3015.0	7804885.0
K00817: ["histidinol-phosphate aminotransferase [EC:2.6.1.9]"]	3.8291617998e-10	3.71312659375e-09	0.156049861867		0.0576046155016	0.0108782520336	0.044076626905	0.0131906332109	0.0488617337934	0.0122731057155	0.0582124188997	0.0103510567728	0.056565459443	0.00677509252203	963.0	1754900.0	0.054874921648	2736.0	4517666.0	0.0605622460802	986.0	1142828.0	0.0862772000686	1185.0	2100620.0	0.0564119164818	1126.0	2282235.0	0.0493376010796	2197.0	4107675.0	0.0534852440858	552.0	1101958.0	0.050092653259	2521.0	5755720.0	0.0437999068752	3933.0	5530981.0	0.0711085429511	1221.0	1536945.0	0.0794433112441	2033.0	4445822.0	0.0457283265052	4314.0	7804885.0
K00818: ["acetylornithine aminotransferase [EC:2.6.1.11]"]	0.000783230535656	0.00202464021888	0.062607705997		0.0072556940172	0.00423977836266	0.00423432552443	0.00247138350182	0.00461105807327	0.00228589015023	0.00804145277786	0.00606949737735	0.00601761625545	0.00219917988029	152.0	1754900.0	0.00866146219158	360.0	4517666.0	0.0079687165895	41.0	1142828.0	0.00358759148358	141.0	2100620.0	0.00671230398644	157.0	2282235.0	0.00687922146492	275.0	4107675.0	0.00669478476267	55.0	1101958.0	0.00499111581385	252.0	5755720.0	0.00437825328543	836.0	5530981.0	0.0151148593712	245.0	1536945.0	0.0159407135584	222.0	4445822.0	0.00499345227947	315.0	7804885.0
K00819: ["ornithine--oxo-acid transaminase [EC:2.6.1.13]"]	0.0118995352322	0.0164842046506	0.0428504199836		0.00746470322459	0.00476326393244	0.00485300060827	0.00341834338388	0.00704818796757	0.00614469117448	0.00740159550933	0.0047368952999	0.00489134289124	0.00316021301568	152.0	1754900.0	0.00866146219158	203.0	4517666.0	0.00449347074352	10.0	1142828.0	0.000875022313069	76.0	2100620.0	0.00361797945369	275.0	2282235.0	0.0120495917379	129.0	4107675.0	0.00314046267049	90.0	1101958.0	0.00816728042267	389.0	5755720.0	0.00675849415885	376.0	5530981.0	0.00679807072199	106.0	1536945.0	0.00689679851914	492.0	4445822.0	0.0110665699167	420.0	7804885.0
K00820: ["glucosamine--fructose-6-phosphate aminotransferase (isomerizing) [EC:2.6.1.16]"]	5.59486445238e-07	3.80191561243e-06	0.111050039624		0.0853306902801	0.00508407436876	0.091547254759	0.00480788522532	0.0888876349929	0.00721233323117	0.0855222017089	0.0060880335732	0.0879873440768	0.00368006499044	1408.0	1754900.0	0.0802324918799	3868.0	4517666.0	0.0856194326894	1106.0	1142828.0	0.0967774678254	1913.0	2100620.0	0.0910683512487	1991.0	2282235.0	0.0872390441826	3862.0	4107675.0	0.0940191227397	935.0	1101958.0	0.0848489688355	4792.0	5755720.0	0.083256308507	4652.0	5530981.0	0.0841080452093	1184.0	1536945.0	0.0770359381761	3960.0	4445822.0	0.0890723920121	6934.0	7804885.0
K00821: ["acetylornithine/N-succinyldiaminopimelate aminotransferase [EC:2.6.1.11 2.6.1.17]"]	1.28893486821e-05	6.82263268588e-05	0.0906287207629		0.0384576860466	0.0125633164719	0.0269995971297	0.0112700695015	0.0284273813481	0.00896626941339	0.0386619461581	0.0131646839056	0.0361769942873	0.0130125645829	672.0	1754900.0	0.0382927802154	1541.0	4517666.0	0.0341105340678	164.0	1142828.0	0.0143503659343	278.0	2100620.0	0.0132341880016	650.0	2282235.0	0.0284808531987	1016.0	4107675.0	0.0247341866141	381.0	1101958.0	0.034574820456	2047.0	5755720.0	0.0355646209336	2388.0	5530981.0	0.0431749810748	716.0	1536945.0	0.0465859220727	1233.0	4445822.0	0.0277339038765	1822.0	7804885.0
K00822: ["beta-alanine--pyruvate transaminase [EC:2.6.1.18]"]	0.00254057392882	0.0046272795185	0.0542169415579		0.00390854261139	0.00525911869402	0.00077975629097	0.0014570626345	0.00109061716007	0.0028505751859	0.00472307508761	0.00719659355477	0.00173709904783	0.00193750299556	69.0	1754900.0	0.00393184796855	326.0	4517666.0	0.00721611557827	6.0	1142828.0	0.000525013387841	7.0	2100620.0	0.000333234949682	2.0	2282235.0	8.76333944576e-05	14.0	4107675.0	0.0003408254061	1.0	1101958.0	9.07475602518e-05	86.0	5755720.0	0.00149416580376	672.0	5530981.0	0.012149743418	263.0	1536945.0	0.0171118680239	12.0	4445822.0	0.000269916339431	48.0	7804885.0
K00823: ["4-aminobutyrate aminotransferase [EC:2.6.1.19]"]	7.07918369491e-05	0.00029385290809	0.0792109583214		0.00324908636026	0.00235929849829	0.00122835099109	0.000984374005476	0.00154559468757	0.00119421168478	0.0033438605107	0.00290254542999	0.00229537400706	0.00154406483806	23.0	1754900.0	0.00131061598952	186.0	4517666.0	0.00411717023791	30.0	1142828.0	0.00262506693921	13.0	2100620.0	0.000618864906551	32.0	2282235.0	0.00140213431132	90.0	4107675.0	0.00219102046778	28.0	1101958.0	0.00254093168705	217.0	5755720.0	0.00377016255134	325.0	5530981.0	0.00587599198045	113.0	1536945.0	0.00735224747795	61.0	4445822.0	0.00137207472544	141.0	7804885.0
K00824: ["D-alanine transaminase [EC:2.6.1.21]"]	0.00673734366424	0.0102886983506	0.0470928473443		0.00874875603708	0.00451654931233	0.00585649080427	0.00300557630208	0.00648434343049	0.00250360026272	0.00864774595463	0.00456710075321	0.00786067683488	0.00381068599848	168.0	1754900.0	0.00957319505385	530.0	4517666.0	0.0117317216456	14.0	1142828.0	0.0012250312383	135.0	2100620.0	0.00642667402957	119.0	2282235.0	0.00521418697023	261.0	4107675.0	0.00635395935657	93.0	1101958.0	0.00843952310342	255.0	5755720.0	0.00443037534835	831.0	5530981.0	0.0150244594946	258.0	1536945.0	0.016786547339	336.0	4445822.0	0.00755765750406	507.0	7804885.0
K00826: ["branched-chain amino acid aminotransferase [EC:2.6.1.42]"]	1.86198875502e-06	1.1498597224e-05	0.103308365303		0.0868358098365	0.00650784440995	0.0936169917124	0.00419835027291	0.0933454209449	0.00365480477105	0.0872382240744	0.00769552280799	0.0897491356241	0.00457630891328	1556.0	1754900.0	0.0886660208559	3786.0	4517666.0	0.0838043361329	1048.0	1142828.0	0.0917023384096	1904.0	2100620.0	0.0906399063134	2052.0	2282235.0	0.0899118627135	3859.0	4107675.0	0.0939460887242	942.0	1101958.0	0.0854842017572	5237.0	5755720.0	0.0909877478404	4428.0	5530981.0	0.0800581307367	1107.0	1536945.0	0.0720259996291	4063.0	4445822.0	0.0913891739255	7141.0	7804885.0
K00830: ["alanine-glyoxylate transaminase / serine-glyoxylate transaminase / serine-pyruvate transaminase [EC:2.6.1.44 2.6.1.45 2.6.1.51]"]	0.000179121595645	0.000639057046761	0.0728736211859		0.0158965754504	0.0139583473586	0.00727731139738	0.00419955680065	0.00702279565854	0.00471297212595	0.0165423807711	0.0138958694302	0.00984010274662	0.00569363936753	139.0	1754900.0	0.00792067924098	567.0	4517666.0	0.0125507286285	28.0	1142828.0	0.00245006247659	35.0	2100620.0	0.00166617474841	88.0	2282235.0	0.00385586935614	333.0	4107675.0	0.0081067757308	81.0	1101958.0	0.0073505523804	405.0	5755720.0	0.00703647849444	1722.0	5530981.0	0.0311337175087	530.0	1536945.0	0.0344839925957	485.0	4445822.0	0.0109091187187	472.0	7804885.0
K00831: ["phosphoserine aminotransferase [EC:2.6.1.52]"]	0.00321359560269	0.00557234311402	0.0525158204931		0.0491095316552	0.0106533017336	0.0417646096057	0.0118735337008	0.0496440728888	0.0119168134209	0.0495668496243	0.0101122448389	0.0505200934465	0.0091420550325	1017.0	1754900.0	0.0579520200581	2141.0	4517666.0	0.0473917283836	172.0	1142828.0	0.0150503837848	1320.0	2100620.0	0.0628385905114	1332.0	2282235.0	0.0583638407088	2404.0	4107675.0	0.0585245911617	670.0	1101958.0	0.0608008653687	3261.0	5755720.0	0.0566566823959	2528.0	5530981.0	0.0457061776202	727.0	1536945.0	0.0473016275794	2436.0	4445822.0	0.0547930169044	4838.0	7804885.0
K00832: ["aromatic-amino-acid transaminase [EC:2.6.1.57]"]	0.00294941259064	0.00519798643891	0.0531378660855		0.0131878870498	0.00520860788281	0.00965031668876	0.00467506777468	0.0107627538257	0.00386487398418	0.0131510803817	0.00480991966743	0.0126593508955	0.00548500217609	320.0	1754900.0	0.0182346572454	668.0	4517666.0	0.0147863963383	27.0	1142828.0	0.00236256024529	121.0	2100620.0	0.00576020413021	260.0	2282235.0	0.0113923412795	277.0	4107675.0	0.0067434741064	115.0	1101958.0	0.010435969429	700.0	5755720.0	0.0121618146817	799.0	5530981.0	0.0144459002842	279.0	1536945.0	0.0181528942155	342.0	4445822.0	0.00769261567377	687.0	7804885.0
K00833: ["adenosylmethionine-8-amino-7-oxononanoate aminotransferase [EC:2.6.1.62]"]	2.53669000392e-11	2.87110894335e-10	0.172073170759		0.0228247036558	0.00796124931113	0.0371142169928	0.0183135831728	0.0293431052732	0.0173684534447	0.0227351546344	0.00836962890505	0.0202204262728	0.00766601820776	501.0	1754900.0	0.0285486352499	945.0	4517666.0	0.0209178810474	60.0	1142828.0	0.00525013387841	268.0	2100620.0	0.0127581380735	647.0	2282235.0	0.028349403107	495.0	4107675.0	0.0120506125728	263.0	1101958.0	0.0238666083462	1253.0	5755720.0	0.0217696482803	1346.0	5530981.0	0.0243356467867	425.0	1536945.0	0.0276522582135	912.0	4445822.0	0.0205136417967	1148.0	7804885.0
K00836: ["diaminobutyrate-2-oxoglutarate transaminase [EC:2.6.1.76]"]	0.020738602208	0.0267398827004	0.0386320597892		0.0013028778866	0.00162008503059	0.000361532420552	0.000484596590599	0.000845719180407	0.00119781743604	0.00132959038533	0.00169811647855	0.000939376632335	0.00157145496683	2.0	1754900.0	0.000113966607784	99.0	4517666.0	0.00219139706211	5.0	1142828.0	0.000437511156534	22.0	2100620.0	0.00104730984186	7.0	2282235.0	0.000306716880602	8.0	4107675.0	0.000194757374914	6.0	1101958.0	0.000544485361511	29.0	5755720.0	0.000503846608244	200.0	5530981.0	0.00361599506489	74.0	1536945.0	0.004814746136	7.0	4445822.0	0.000157451198001	13.0	7804885.0
K00837: ["None"]	5.71740735077e-15	9.4484853872e-14	0.219449793011		0.0120291371943	0.00600010768577	0.0279950985789	0.0195895613919	0.0183534810616	0.0181791581759	0.012076595636	0.00712370240045	0.0101364268224	0.00452711113959	81.0	1754900.0	0.00461564761525	666.0	4517666.0	0.0147421256906	96.0	1142828.0	0.00840021420546	160.0	2100620.0	0.00761679884986	230.0	2282235.0	0.0100778403626	480.0	4107675.0	0.0116854424948	119.0	1101958.0	0.01079895967	736.0	5755720.0	0.0127872794368	879.0	5530981.0	0.0158922983102	286.0	1536945.0	0.0186083431743	537.0	4445822.0	0.0120787561895	614.0	7804885.0
K00839: ["aminotransferase [EC:2.6.1.-]"]	7.88469777868e-26	2.89105585218e-24	0.343901368264		0.00274285781259	0.0021004666869	0.0219227601265	0.0213712687426	0.0112041174869	0.0197809477783	0.00276221336609	0.0027185935365	0.0021632363693	0.00252931977426	7.0	1754900.0	0.000398883127244	211.0	4517666.0	0.0046705533344	69.0	1142828.0	0.00603765396018	14.0	2100620.0	0.000666469899363	45.0	2282235.0	0.0019717513753	41.0	4107675.0	0.000998131546434	42.0	1101958.0	0.00381139753058	111.0	5755720.0	0.0019285163281	254.0	5530981.0	0.00459231373241	110.0	1536945.0	0.00715705506703	229.0	4445822.0	0.00515090347747	261.0	7804885.0
K00845: ["glucokinase [EC:2.7.1.2]"]	0.00213774346767	0.00407409691728	0.0554608938036		0.0832167055535	0.0113650702138	0.0905971770349	0.00715288450731	0.0904925909908	0.00760707076481	0.0846344698484	0.00972094786036	0.086509735867	0.00723771100616	1514.0	1754900.0	0.0862727220924	3592.0	4517666.0	0.0795100833041	302.0	1142828.0	0.0264256738547	1721.0	2100620.0	0.0819281926288	1932.0	2282235.0	0.0846538590461	4016.0	4107675.0	0.0977682022068	983.0	1101958.0	0.0892048517276	5563.0	5755720.0	0.0966516786779	4362.0	5530981.0	0.0788648523652	1051.0	1536945.0	0.0683824079586	3965.0	4445822.0	0.0891848571535	7060.0	7804885.0
K00847: ["fructokinase [EC:2.7.1.4]"]	0.0111224044873	0.0155237366358	0.0433579521804		0.0847153985565	0.0138476480688	0.0754877053905	0.0226109273627	0.086345830889	0.0207343867861	0.0846966875876	0.015386060315	0.0910449421689	0.0141497801983	1399.0	1754900.0	0.0797196421449	4049.0	4517666.0	0.089625926308	1046.0	1142828.0	0.091527333947	2347.0	2100620.0	0.111728918129	1907.0	2282235.0	0.0835584416153	4810.0	4107675.0	0.117097871667	872.0	1101958.0	0.0791318725396	5595.0	5755720.0	0.0972076473491	4249.0	5530981.0	0.0768218151536	1052.0	1536945.0	0.0684474720956	3863.0	4445822.0	0.0868905682684	8330.0	7804885.0
K00849: ["galactokinase [EC:2.7.1.6]"]	0.0409756653831	0.0481583780128	0.0333358843416		0.0621550589539	0.0130980356831	0.0553734386964	0.0151302724515	0.0632970871085	0.0130615202977	0.0602889888621	0.015216395428	0.0676039081343	0.00954770341304	1172.0	1754900.0	0.0667844321614	2559.0	4517666.0	0.056644293757	1006.0	1142828.0	0.0880272446947	1692.0	2100620.0	0.0805476478373	1583.0	2282235.0	0.0693618317132	3314.0	4107675.0	0.0806782425581	755.0	1101958.0	0.0685144079901	4194.0	5755720.0	0.0728666439646	3041.0	5530981.0	0.0549812049617	609.0	1536945.0	0.0396240594166	3060.0	4445822.0	0.0688286665548	6037.0	7804885.0
K00850: ["6-phosphofructokinase [EC:2.7.1.11]"]	0.00368028864783	0.00623717671658	0.0515299667801		0.0942507345301	0.0172916607808	0.0793195826873	0.0238634872909	0.0911439606151	0.0230506558064	0.0930992148245	0.0198236453544	0.096333984747	0.0127300774587	1559.0	1754900.0	0.0888369707676	3945.0	4517666.0	0.0873238526266	1239.0	1142828.0	0.108415264589	2238.0	2100620.0	0.106539973912	1936.0	2282235.0	0.084829125835	4428.0	4107675.0	0.107798207015	1025.0	1101958.0	0.0930162492581	5974.0	5755720.0	0.103792401298	4466.0	5530981.0	0.080745169799	1187.0	1536945.0	0.077231130587	4444.0	4445822.0	0.0999590177025	7623.0	7804885.0
K00851: ["gluconokinase [EC:2.7.1.12]"]	0.00130819892847	0.00286550107542	0.0589744438212		0.00755856803817	0.00720708061752	0.00291531658929	0.00271212870271	0.00379122469022	0.00328576372383	0.00882210258787	0.00988758753687	0.00485607433408	0.00424416186769	101.0	1754900.0	0.00575531369309	612.0	4517666.0	0.0135468182021	42.0	1142828.0	0.00367509371489	56.0	2100620.0	0.00266587959745	53.0	2282235.0	0.00232228495313	125.0	4107675.0	0.00304308398303	14.0	1101958.0	0.00127046584353	171.0	5755720.0	0.00297095758654	870.0	5530981.0	0.0157295785323	301.0	1536945.0	0.0195843052289	68.0	4445822.0	0.00152952592344	175.0	7804885.0
K00852: ["ribokinase [EC:2.7.1.15]"]	0.000499619370206	0.0014805780931	0.065763460053		0.0310873885091	0.00856996056899	0.0244012812431	0.00892726815061	0.0278327666228	0.00909492829156	0.0316146388405	0.00859407988067	0.029974042201	0.00788644192655	497.0	1754900.0	0.0283207020343	1303.0	4517666.0	0.0288423269892	131.0	1142828.0	0.0114627923012	437.0	2100620.0	0.0208033818587	500.0	2282235.0	0.0219083486144	1519.0	4107675.0	0.0369795565618	325.0	1101958.0	0.0294929570818	1815.0	5755720.0	0.0315338480677	2231.0	5530981.0	0.0403364249488	598.0	1536945.0	0.0389083539099	1410.0	4445822.0	0.0317151698831	1808.0	7804885.0
K00853: ["L-ribulokinase [EC:2.7.1.16]"]	0.00374330024151	0.0063045056699	0.0514063171379		0.00206960060829	0.00229220888114	0.000724083732496	0.000831425423087	0.000801128406207	0.00132608053388	0.00211907075676	0.0025442356138	0.00108571263824	0.00133478532115	32.0	1754900.0	0.00182346572454	224.0	4517666.0	0.00495831254458	6.0	1142828.0	0.000525013387841	12.0	2100620.0	0.00057125991374	22.0	2282235.0	0.000963967339034	45.0	4107675.0	0.00109551023389	8.0	1101958.0	0.000725980482015	40.0	5755720.0	0.000694960838957	226.0	5530981.0	0.00408607442333	113.0	1536945.0	0.00735224747795	28.0	4445822.0	0.000629804792005	29.0	7804885.0
K00854: ["xylulokinase [EC:2.7.1.17]"]	0.000269945468555	0.000908309317223	0.0700449532868		0.0154905820373	0.00800651337506	0.00903970743045	0.0040354148104	0.0121464573058	0.005381280212	0.0162881113335	0.00949990254832	0.014244377161	0.0058223123442	226.0	1754900.0	0.0128782266796	963.0	4517666.0	0.0213163168769	124.0	1142828.0	0.0108502766821	155.0	2100620.0	0.00737877388581	201.0	2282235.0	0.00880715614299	683.0	4107675.0	0.0166274108833	171.0	1101958.0	0.0155178328031	1190.0	5755720.0	0.020675084959	1150.0	5530981.0	0.0207919716231	379.0	1536945.0	0.0246593079128	621.0	4445822.0	0.0139681705655	815.0	7804885.0
K00856: ["adenosine kinase [EC:2.7.1.20]"]	0.000317807272309	0.00104063404514	0.0689140629066		0.00236850095624	0.00312802941234	0.000419643546137	0.000630606666764	0.000339769046216	0.000170001077466	0.00248052067126	0.00329143511909	0.000958362140558	0.00104026921604	45.0	1754900.0	0.00256424867514	160.0	4517666.0	0.00354165181755	5.0	1142828.0	0.000437511156534	2.0	2100620.0	9.52099856233e-05	6.0	2282235.0	0.000262900183373	17.0	4107675.0	0.000413859421692	1.0	1101958.0	9.07475602518e-05	57.0	5755720.0	0.000990319195513	380.0	5530981.0	0.00687039062329	150.0	1536945.0	0.00975962054595	37.0	4445822.0	0.000832242046578	76.0	7804885.0
K00857: ["thymidine kinase [EC:2.7.1.21]"]	0.0093904980089	0.0134313502606	0.0446252516752		0.0450991251287	0.0098562362867	0.0375699822293	0.0112538104765	0.0446394697711	0.0104735743398	0.0440882756461	0.0100717105478	0.0446256478475	0.00822836106489	831.0	1754900.0	0.0473531255342	2198.0	4517666.0	0.0486534418436	125.0	1142828.0	0.0109377789134	1223.0	2100620.0	0.0582209062086	1178.0	2282235.0	0.0516160693355	2143.0	4107675.0	0.0521706318051	454.0	1101958.0	0.0411993923543	2917.0	5755720.0	0.0506800191809	2319.0	5530981.0	0.0419274627774	454.0	1536945.0	0.0295391181858	2502.0	4445822.0	0.0562775567713	3206.0	7804885.0
K00858: ["NAD+ kinase [EC:2.7.1.23]"]	8.69989271734e-05	0.000351188329874	0.0778110709386		0.0881604983076	0.00987716239629	0.0958497401214	0.00378059683668	0.0953580510437	0.00426551814716	0.0884288866027	0.0103296432701	0.0919203611011	0.00512775205672	1559.0	1754900.0	0.0888369707676	3675.0	4517666.0	0.0813473151844	1123.0	1142828.0	0.0982650057576	1990.0	2100620.0	0.0947339356952	2159.0	2282235.0	0.094600249317	4010.0	4107675.0	0.0976221341757	1056.0	1101958.0	0.0958294236259	5390.0	5755720.0	0.0936459730494	4083.0	5530981.0	0.0738205392497	1003.0	1536945.0	0.0652593293839	4369.0	4445822.0	0.098272040581	7494.0	7804885.0
K00859: ["dephospho-CoA kinase [EC:2.7.1.24]"]	5.99343087586e-05	0.00025510129	0.0803385673648		0.0867673617055	0.0102646558335	0.0948491928063	0.00405343538255	0.0935478520747	0.00424955317976	0.0863158803967	0.0113502538088	0.0903546770551	0.00497634270372	1537.0	1754900.0	0.0875833380819	3606.0	4517666.0	0.0798199778381	1117.0	1142828.0	0.0977399923698	1954.0	2100620.0	0.093020155954	2131.0	2282235.0	0.0933733817946	3954.0	4107675.0	0.0962588325513	1045.0	1101958.0	0.0948312004632	5268.0	5755720.0	0.0915263424906	4012.0	5530981.0	0.0725368610017	982.0	1536945.0	0.0638929825075	4327.0	4445822.0	0.097327333393	7455.0	7804885.0
K00860: ["adenylylsulfate kinase [EC:2.7.1.25]"]	0.00311925400656	0.00544361631288	0.0527320247538		0.00348122911104	0.00209999671705	0.00207467969701	0.00148187042919	0.00243873442523	0.00288890616734	0.00448332282992	0.00451268418454	0.002874700138	0.00198809782681	70.0	1754900.0	0.00398883127244	179.0	4517666.0	0.00396222297089	4.0	1142828.0	0.000350008925228	29.0	2100620.0	0.00138054479154	33.0	2282235.0	0.00144595100855	67.0	4107675.0	0.00163109301491	42.0	1101958.0	0.00381139753058	304.0	5755720.0	0.00528170237607	238.0	5530981.0	0.00430303412722	133.0	1536945.0	0.00865353021741	72.0	4445822.0	0.00161949803658	349.0	7804885.0
K00861: ["riboflavin kinase [EC:2.7.1.26]"]	0.0323285908554	0.0393759999346	0.0351969782719		0.000504061670276	0.00114469903591	0.000100604464106	0.000331491203125	1.23497166263e-05	1.74750743259e-05	0.000626301925472	0.00127253004396	0.000149466906562	0.000274762770226	2.0	1754900.0	0.000113966607784	67.0	4517666.0	0.0014830666986	1.0	1142828.0	8.75022313069e-05	0.0	2100620.0	0.0	0.0	2282235.0	0.0	1.0	4107675.0	2.43446718643e-05	0.0	1101958.0	0.0	3.0	5755720.0	5.21220629218e-05	146.0	5530981.0	0.00263967639737	14.0	1536945.0	0.000910897917622	1.0	4445822.0	2.24930282859e-05	5.0	7804885.0
K00863: ["dihydroxyacetone kinase [EC:2.7.1.29]"]	0.0182178269256	0.0238655566722	0.0396235854748		0.00850403023635	0.00520040552825	0.00543397123334	0.00318336688694	0.00693989110495	0.00293945529112	0.00818545208533	0.00504986825064	0.00678100495146	0.00192689019517	163.0	1754900.0	0.00928827853439	435.0	4517666.0	0.00962886587897	46.0	1142828.0	0.00402510264012	255.0	2100620.0	0.012139273167	125.0	2282235.0	0.0054770871536	197.0	4107675.0	0.00479590035726	60.0	1101958.0	0.00544485361511	255.0	5755720.0	0.00443037534835	592.0	5530981.0	0.0107033453921	271.0	1536945.0	0.0176323811197	260.0	4445822.0	0.00584818735433	298.0	7804885.0
K00864: ["glycerol kinase [EC:2.7.1.30]"]	3.27158020729e-06	1.92897191452e-05	0.0996439488707		0.0374760489613	0.0116857372362	0.0270730344912	0.0094743910689	0.0295334265521	0.00696923247328	0.03720345424	0.0105441171076	0.0341004668772	0.00712098122692	612.0	1754900.0	0.0348737819819	1937.0	4517666.0	0.0428761223163	1064.0	1142828.0	0.0931023741105	850.0	2100620.0	0.0404642438899	752.0	2282235.0	0.0329501563161	1484.0	4107675.0	0.0361274930466	311.0	1101958.0	0.0282224912383	1915.0	5755720.0	0.0332712501651	2174.0	5530981.0	0.0393058663554	722.0	1536945.0	0.0469763068945	1340.0	4445822.0	0.0301406579031	2217.0	7804885.0
K00865: ["glycerate kinase [EC:2.7.1.31]"]	0.0067784219436	0.0103334972895	0.0470478814581		0.0496497271973	0.0100043809197	0.0416674630551	0.0113852910498	0.0473006023756	0.0116508405896	0.0490598676145	0.0113071299287	0.0503695080684	0.00895565505516	818.0	1754900.0	0.0466123425836	2604.0	4517666.0	0.0576403833307	145.0	1142828.0	0.0126878235395	1121.0	2100620.0	0.0533651969419	1067.0	2282235.0	0.0467524159431	2045.0	4107675.0	0.0497848539624	617.0	1101958.0	0.0559912446754	2987.0	5755720.0	0.0518962006491	2511.0	5530981.0	0.0453988180397	580.0	1536945.0	0.0377371994444	2305.0	4445822.0	0.051846430199	5375.0	7804885.0
K00867: ["type I pantothenate kinase [EC:2.7.1.33]"]	0.0018933012384	0.0037356616363	0.0563330371307		0.031701568697	0.0116272802021	0.0233779988902	0.00979044351705	0.0252982603974	0.00607724073956	0.0297835336453	0.0098869051041	0.0301563270009	0.00613126172448	563.0	1754900.0	0.0320816000912	1537.0	4517666.0	0.0340219927724	920.0	1142828.0	0.0805020528023	783.0	2100620.0	0.0372747093715	614.0	2282235.0	0.0269034520985	1019.0	4107675.0	0.0248072206297	171.0	1101958.0	0.0155178328031	1349.0	5755720.0	0.0234375542938	1801.0	5530981.0	0.0325620355593	437.0	1536945.0	0.0284330278572	992.0	4445822.0	0.0223130840596	1831.0	7804885.0
K00868: ["pyridoxine kinase [EC:2.7.1.35]"]	0.0351791698817	0.0423208058727	0.034535807012		0.0643199493059	0.013640215372	0.0560843371916	0.0164595504909	0.0648694713236	0.0153543439208	0.0636614152815	0.0152998853513	0.0683604067196	0.0104710249148	1068.0	1754900.0	0.0608581685566	3059.0	4517666.0	0.0677119556869	265.0	1142828.0	0.0231880912963	1720.0	2100620.0	0.081880587636	1418.0	2282235.0	0.0621320766705	3192.0	4107675.0	0.0777081925907	709.0	1101958.0	0.0643400202186	4039.0	5755720.0	0.0701736707137	3431.0	5530981.0	0.0620323953382	875.0	1536945.0	0.0569311198514	3279.0	4445822.0	0.0737546397494	6037.0	7804885.0
K00872: ["homoserine kinase [EC:2.7.1.39]"]	5.07474341691e-09	4.51088303726e-08	0.140439841511		0.0449588611306	0.0110133921254	0.0577522854682	0.0143832835038	0.051567354035	0.0136126566107	0.0438270739842	0.0103274572868	0.0477407669568	0.00730871132285	794.0	1754900.0	0.0452447432902	1887.0	4517666.0	0.0417693561233	1019.0	1142828.0	0.0891647737017	1007.0	2100620.0	0.0479382277613	1015.0	2282235.0	0.0444739476872	1736.0	4107675.0	0.0422623503563	423.0	1101958.0	0.0383862179865	2223.0	5755720.0	0.038622448625	2114.0	5530981.0	0.0382210678359	558.0	1536945.0	0.0363057884309	1949.0	4445822.0	0.0438389121292	3119.0	7804885.0
K00873: ["pyruvate kinase [EC:2.7.1.40]"]	8.01854281247e-08	6.04395518199e-07	0.123354572922		0.0889303689136	0.00963539766663	0.0750921890895	0.0205852053437	0.0857768271809	0.0209346860112	0.0896981384949	0.0109866268807	0.0927544879031	0.00685251069123	1526.0	1754900.0	0.0869565217391	3770.0	4517666.0	0.0834501709511	1141.0	1142828.0	0.0998400459212	2114.0	2100620.0	0.100636954804	1958.0	2282235.0	0.085793093174	4038.0	4107675.0	0.0983037849879	978.0	1101958.0	0.0887511139263	5214.0	5755720.0	0.090588145358	4169.0	5530981.0	0.0753754171276	1184.0	1536945.0	0.0770359381761	4017.0	4445822.0	0.0903544946244	7222.0	7804885.0
K00874: ["2-dehydro-3-deoxygluconokinase [EC:2.7.1.45]"]	1.77432344766e-06	1.09958072813e-05	0.103620831227		0.0260817116354	0.00848244852897	0.0174149368398	0.00586382544569	0.0205823835167	0.00490076079648	0.0262795184499	0.0098088438578	0.0218418841715	0.0058321925547	412.0	1754900.0	0.0234771212035	1591.0	4517666.0	0.0352173002608	139.0	1142828.0	0.0121628101517	444.0	2100620.0	0.0211366168084	454.0	2282235.0	0.0198927805419	871.0	4107675.0	0.0212042091938	253.0	1101958.0	0.0229591327437	1592.0	5755720.0	0.0276594413905	1993.0	5530981.0	0.0360333908216	525.0	1536945.0	0.0341586719108	1231.0	4445822.0	0.0276889178199	1278.0	7804885.0
K00875: ["D-ribulokinase [EC:2.7.1.47]"]	0.00180459081537	0.00360282783181	0.056677078302		0.000945501039194	0.00151979445041	0.000103615778152	0.000231094382785	5.50595778087e-05	7.52905616707e-05	0.00101628226311	0.00159470132914	0.000392386968479	0.000536562031846	4.0	1754900.0	0.000227933215568	124.0	4517666.0	0.0027447801586	2.0	1142828.0	0.000175004462614	1.0	2100620.0	4.76049928116e-05	0.0	2282235.0	0.0	1.0	4107675.0	2.43446718643e-05	0.0	1101958.0	0.0	30.0	5755720.0	0.000521220629218	77.0	5530981.0	0.00139215809998	37.0	1536945.0	0.002407373068	3.0	4445822.0	6.74790848576e-05	16.0	7804885.0
K00878: ["hydroxyethylthiazole kinase [EC:2.7.1.50]"]	7.24741194031e-11	7.82542638953e-10	0.165919887264		0.0287426232435	0.00708307724485	0.0413012213306	0.0183838402614	0.0323420849737	0.0157386043048	0.0274983722084	0.00758880271093	0.0268173021341	0.00654263472455	433.0	1754900.0	0.0246737705852	1332.0	4517666.0	0.0294842513811	166.0	1142828.0	0.0145253703969	586.0	2100620.0	0.0278965257876	554.0	2282235.0	0.0242744502648	808.0	4107675.0	0.0196704948663	256.0	1101958.0	0.0232313754245	1758.0	5755720.0	0.0305435288721	1627.0	5530981.0	0.0294161198529	433.0	1536945.0	0.0281727713093	1260.0	4445822.0	0.0283412156402	1996.0	7804885.0
K00881: ["allose kinase [EC:2.7.1.55]"]	0.000435334998004	0.00133366335333	0.0667252152441		0.00136935458653	0.00114291013449	0.00167380574619	0.00158142921983	0.00232256513668	0.00156003051827	0.00145785036237	0.00116631552098	0.00284073909966	0.00307471685131	39.0	1754900.0	0.00222234885179	26.0	4517666.0	0.000575518420352	3.0	1142828.0	0.000262506693921	17.0	2100620.0	0.000809284877798	38.0	2282235.0	0.00166503449469	119.0	4107675.0	0.00289701595185	20.0	1101958.0	0.00181495120504	120.0	5755720.0	0.00208488251687	77.0	5530981.0	0.00139215809998	24.0	1536945.0	0.00156153928735	130.0	4445822.0	0.00292409367716	129.0	7804885.0
K00882: ["1-phosphofructokinase [EC:2.7.1.56]"]	0.0124712514156	0.0172017260905	0.0424971307084		0.0472418685237	0.0107957162339	0.038952799861	0.0116510156948	0.0452335053197	0.0109628810822	0.0450208055856	0.0119957376	0.0483155486962	0.00799455348027	809.0	1754900.0	0.0460994928486	2029.0	4517666.0	0.0449125721114	1021.0	1142828.0	0.0893397781643	1028.0	2100620.0	0.0489379326104	1040.0	2282235.0	0.045569365118	1749.0	4107675.0	0.0425788310906	463.0	1101958.0	0.0420161203966	2517.0	5755720.0	0.0437304107914	2044.0	5530981.0	0.0369554695632	561.0	1536945.0	0.0365009808419	2052.0	4445822.0	0.0461556940426	3216.0	7804885.0
K00883: ["2-dehydro-3-deoxygalactonokinase [EC:2.7.1.58]"]	0.00359039578001	0.00610540731674	0.0517099901316		0.00379356308731	0.00501970062303	0.000820679807601	0.00109531786332	0.00117050979304	0.00248338953364	0.00398629278386	0.00588063910246	0.00149950462443	0.00180241795895	50.0	1754900.0	0.0028491651946	379.0	4517666.0	0.00838928774283	16.0	1142828.0	0.00140003570091	4.0	2100620.0	0.000190419971247	1.0	2282235.0	4.38166972288e-05	19.0	4107675.0	0.000462548765421	5.0	1101958.0	0.000453737801259	77.0	5755720.0	0.00133779961499	647.0	5530981.0	0.0116977440349	261.0	1536945.0	0.01698173975	38.0	4445822.0	0.000854735074864	56.0	7804885.0
K00891: ["shikimate kinase [EC:2.7.1.71]"]	0.000350330280599	0.00112823658528	0.0682375682102		0.0896073042666	0.00962696129349	0.0956787172417	0.00527407295655	0.0947847190067	0.0042345185776	0.0882695769117	0.0106846537403	0.0925015193574	0.00590391357406	1652.0	1754900.0	0.0941364180295	3621.0	4517666.0	0.080152007696	1170.0	1142828.0	0.102377610629	1899.0	2100620.0	0.0904018813493	2193.0	2282235.0	0.0960900170228	3999.0	4107675.0	0.0973543427852	1073.0	1101958.0	0.0973721321502	5566.0	5755720.0	0.0967038007408	4324.0	5530981.0	0.0781778133029	1110.0	1536945.0	0.0722211920401	4354.0	4445822.0	0.0979346451567	7630.0	7804885.0
K00899: ["5-methylthioribose kinase [EC:2.7.1.100]"]	0.000625196629867	0.00173419396149	0.0641927831127		0.00273480723069	0.00187676388692	0.00122088761556	0.000929398757006	0.0015405941358	0.00122634876326	0.00255022232124	0.00210249948517	0.00180073006804	0.00114796972465	22.0	1754900.0	0.00125363268562	103.0	4517666.0	0.00227993835755	31.0	1142828.0	0.00271256917051	33.0	2100620.0	0.00157096476278	61.0	2282235.0	0.00267281853096	62.0	4107675.0	0.00150936965558	41.0	1101958.0	0.00372064997033	203.0	5755720.0	0.00352692625771	139.0	5530981.0	0.0025131165701	42.0	1536945.0	0.00273269375287	68.0	4445822.0	0.00152952592344	130.0	7804885.0
K00901: ["diacylglycerol kinase [EC:2.7.1.107]"]	7.83058381834e-08	5.92766775066e-07	0.123503330889		0.0391028633825	0.00857544081033	0.0507471862895	0.0155921547886	0.0442462558313	0.0139129727427	0.0394217340524	0.00818582559825	0.0401255457299	0.0085217007606	739.0	1754900.0	0.0421106615762	1768.0	4517666.0	0.039135252584	166.0	1142828.0	0.0145253703969	779.0	2100620.0	0.0370842894003	836.0	2282235.0	0.0366307588833	1160.0	4107675.0	0.0282398193625	382.0	1101958.0	0.0346655680162	2134.0	5755720.0	0.0370761607583	2099.0	5530981.0	0.037949868206	623.0	1536945.0	0.0405349573342	1538.0	4445822.0	0.0345942775037	2530.0	7804885.0
K00906: ["isocitrate dehydrogenase kinase/phosphatase [EC:2.7.11.5 3.1.3.-]"]	0.00264329416639	0.00477883691098	0.0539306669837		0.00293873988585	0.00383940947439	0.000782423272848	0.00126820958997	0.00122704672239	0.00251372308343	0.0033103604195	0.0047197711129	0.000922646823055	0.000963847954964	58.0	1754900.0	0.00330503162573	251.0	4517666.0	0.00555596628879	5.0	1142828.0	0.000437511156534	3.0	2100620.0	0.000142814978435	11.0	2282235.0	0.000481983669517	7.0	4107675.0	0.00017041270305	1.0	1101958.0	9.07475602518e-05	42.0	5755720.0	0.000729708880905	478.0	5530981.0	0.00864222820509	225.0	1536945.0	0.0146394308189	15.0	4445822.0	0.000337395424288	41.0	7804885.0
K00912: ["tetraacyldisaccharide 4'-kinase [EC:2.7.1.130]"]	9.57744557401e-11	1.01239064326e-09	0.164276732948		0.0423636983064	0.0136718076778	0.0602442447816	0.0126967124003	0.0564238326842	0.00964250577312	0.0427368812191	0.0140072965134	0.046944752739	0.0103312079684	872.0	1754900.0	0.0496894409938	1834.0	4517666.0	0.0405961839587	55.0	1142828.0	0.00481262272188	1121.0	2100620.0	0.0533651969419	1337.0	2282235.0	0.0585829241949	2134.0	4107675.0	0.0519515297583	627.0	1101958.0	0.0568987202779	2886.0	5755720.0	0.0501414245307	1745.0	5530981.0	0.0315495569412	523.0	1536945.0	0.0340285436369	2297.0	4445822.0	0.0516664859727	4686.0	7804885.0
K00919: ["4-diphosphocytidyl-2-C-methyl-D-erythritol kinase [EC:2.7.1.148]"]	4.40133675135e-07	3.05227208274e-06	0.112583064323		0.0652989064087	0.0132959774532	0.0777003342985	0.0100203739042	0.0744641060191	0.00704734926522	0.0653165644806	0.0117904520856	0.0682363434725	0.00942861011659	1178.0	1754900.0	0.0671263319847	2477.0	4517666.0	0.0548291972005	1063.0	1142828.0	0.0930148718792	1477.0	2100620.0	0.0703125743828	1783.0	2282235.0	0.078125171159	3182.0	4107675.0	0.0774647458721	938.0	1101958.0	0.0851212115162	4209.0	5755720.0	0.0731272542792	2846.0	5530981.0	0.0514556097734	730.0	1536945.0	0.0474968199903	3568.0	4445822.0	0.080255124924	6077.0	7804885.0
K00924: ["None"]	0.000777111705683	0.00201282796468	0.0626629799633		0.0064050267111	0.00529724050902	0.00288657794506	0.00237520707221	0.00269746087315	0.00257983926153	0.00724969112056	0.00750325154038	0.00415113108422	0.00211466688064	122.0	1754900.0	0.00695196307482	486.0	4517666.0	0.0107577673958	16.0	1142828.0	0.00140003570091	72.0	2100620.0	0.00342755948244	86.0	2282235.0	0.00376823596168	67.0	4107675.0	0.00163109301491	37.0	1101958.0	0.00335765972932	191.0	5755720.0	0.00331843800602	709.0	5530981.0	0.012818702505	234.0	1536945.0	0.0152250080517	186.0	4445822.0	0.00418370326117	226.0	7804885.0
K00925: ["acetate kinase [EC:2.7.2.1]"]	0.000382332242506	0.00120808751672	0.0676296907637		0.0869318751434	0.013535365031	0.0945594786154	0.0051721568309	0.0966795914451	0.00446311487473	0.0854445972257	0.0151414774835	0.0922382990101	0.00790005409363	1720.0	1754900.0	0.0980112826942	3409.0	4517666.0	0.0754593190378	1133.0	1142828.0	0.0991400280707	2174.0	2100620.0	0.103493254373	2257.0	2282235.0	0.0988942856454	3812.0	4107675.0	0.0928018891465	1032.0	1101958.0	0.0936514821799	5429.0	5755720.0	0.0943235598674	3637.0	5530981.0	0.065756870255	988.0	1536945.0	0.0642833673293	3938.0	4445822.0	0.0885775453898	7269.0	7804885.0
K00926: ["carbamate kinase [EC:2.7.2.2]"]	0.00875286005308	0.0126842599369	0.0451498251771		0.0346158910745	0.00909169671345	0.0277445279509	0.00895261299843	0.0317278538268	0.00773842444856	0.0334851975828	0.00996991175835	0.0354458791256	0.0063750411456	619.0	1754900.0	0.0352726651091	1691.0	4517666.0	0.0374308326468	132.0	1142828.0	0.0115502945325	726.0	2100620.0	0.0345612247813	643.0	2282235.0	0.0281741363181	1318.0	4107675.0	0.0320862775171	268.0	1101958.0	0.0243203461475	1942.0	5755720.0	0.0337403487313	1876.0	5530981.0	0.0339180337087	457.0	1536945.0	0.0297343105967	1433.0	4445822.0	0.0322325095337	2290.0	7804885.0
K00927: ["phosphoglycerate kinase [EC:2.7.2.3]"]	5.46897077844e-05	0.000235627627174	0.0809576449467		0.0871866509043	0.0102375685036	0.0951229834849	0.00395587077009	0.0934052778923	0.00446439150869	0.0864957130874	0.0113476535938	0.090975813499	0.00488721935035	1547.0	1754900.0	0.0881531711209	3627.0	4517666.0	0.0802848196392	1120.0	1142828.0	0.0980024990637	1977.0	2100620.0	0.0941150707886	2048.0	2282235.0	0.0897365959246	3980.0	4107675.0	0.0968917940197	1045.0	1101958.0	0.0948312004632	5363.0	5755720.0	0.0931768744831	4076.0	5530981.0	0.0736939794225	996.0	1536945.0	0.0648038804251	4226.0	4445822.0	0.0950555375361	7489.0	7804885.0
K00928: ["aspartate kinase [EC:2.7.2.4]"]	0.000236413775822	0.000810298433195	0.0709617082596		0.0888872777631	0.00917122761698	0.0956617325069	0.00385583467548	0.0942109674829	0.00485577687958	0.0885726443982	0.0102248268688	0.093037655455	0.00604546731904	1524.0	1754900.0	0.0868425551313	3668.0	4517666.0	0.0811923679174	1194.0	1142828.0	0.10447766418	1936.0	2100620.0	0.0921632660833	2172.0	2282235.0	0.095169866381	4139.0	4107675.0	0.100762596846	970.0	1101958.0	0.0880251334443	5400.0	5755720.0	0.0938197132592	4250.0	5530981.0	0.0768398951289	1098.0	1536945.0	0.0714404223964	4385.0	4445822.0	0.0986319290336	7215.0	7804885.0
K00930: ["acetylglutamate kinase [EC:2.7.2.8]", "acetylglutamate/acetylaminoadipate kinase [EC:2.7.2.8 2.7.2.-]"]	1.47284711592e-07	1.07560619254e-06	0.119529405566		0.0579476043564	0.0148962549628	0.0424783174602	0.0156030214062	0.0473316076209	0.01341558695	0.0598298762328	0.0158870220523	0.054507019463	0.0134115848516	977.0	1754900.0	0.0556726879024	2186.0	4517666.0	0.0483878179573	236.0	1142828.0	0.0206505265884	706.0	2100620.0	0.033609124925	1002.0	2282235.0	0.0439043306233	2012.0	4107675.0	0.0489814797909	566.0	1101958.0	0.0513631191025	2979.0	5755720.0	0.0517572084813	3634.0	5530981.0	0.0657026303291	1108.0	1536945.0	0.0720910637661	2163.0	4445822.0	0.0486524201824	2659.0	7804885.0
K00931: ["glutamate 5-kinase [EC:2.7.2.11]"]	3.54974247579e-12	4.66234832641e-11	0.183456642073		0.0486983857724	0.00842331918424	0.0374046712827	0.0108076080469	0.0409077750657	0.00888125872706	0.0486317458754	0.00712487304406	0.0489498364241	0.00627767399176	888.0	1754900.0	0.0506011738561	1967.0	4517666.0	0.043540182032	186.0	1142828.0	0.0162754150231	830.0	2100620.0	0.0395121440337	977.0	2282235.0	0.0428089131926	1769.0	4107675.0	0.0430657245279	439.0	1101958.0	0.0398381789506	2515.0	5755720.0	0.0436956627494	2909.0	5530981.0	0.0525946482188	750.0	1536945.0	0.0487981027298	1878.0	4445822.0	0.0422419071209	2862.0	7804885.0
K00936: ["None"]	9.64837025866e-10	9.08081906697e-09	0.15050858981		0.123459602442	0.0303600304245	0.085223791336	0.0267633878879	0.0894037157162	0.0258035239844	0.12625955027	0.0369046812418	0.111053300526	0.0270390776577	1773.0	1754900.0	0.1010313978	5550.0	4517666.0	0.122851047421	521.0	1142828.0	0.0455886625109	1707.0	2100620.0	0.0812617227295	1997.0	2282235.0	0.0875019443659	3750.0	4107675.0	0.091292519491	1211.0	1101958.0	0.109895295465	7246.0	5755720.0	0.125892155977	7861.0	5530981.0	0.142126686025	2154.0	1536945.0	0.14014815104	4844.0	4445822.0	0.108956229017	6809.0	7804885.0
K00937: ["polyphosphate kinase [EC:2.7.4.1]"]	5.00357743264e-06	2.84993407166e-05	0.0968659723844		0.0305774309981	0.00946834801275	0.0415453213917	0.0166250297364	0.0347604284819	0.0159434521982	0.0305413398154	0.0100481074958	0.0282201337116	0.00698078677502	639.0	1754900.0	0.036412331187	1172.0	4517666.0	0.0259425995636	938.0	1142828.0	0.0820770929659	444.0	2100620.0	0.0211366168084	638.0	2282235.0	0.027955052832	994.0	4107675.0	0.0241986038331	329.0	1101958.0	0.0298559473229	1777.0	5755720.0	0.0308736352707	1728.0	5530981.0	0.0312421973606	522.0	1536945.0	0.0339634794999	1020.0	4445822.0	0.0229428888516	1493.0	7804885.0
K00939: ["adenylate kinase [EC:2.7.4.3]"]	0.00017179301964	0.000617682767245	0.0731607015191		0.0887474725265	0.00970875957077	0.0960460006858	0.00375370075116	0.0948534269036	0.00440632294682	0.0882162175274	0.0110017038932	0.0920343251061	0.00492615105992	1562.0	1754900.0	0.0890079206792	3765.0	4517666.0	0.0833394943318	1123.0	1142828.0	0.0982650057576	2008.0	2100620.0	0.0955908255658	2175.0	2282235.0	0.0953013164727	4026.0	4107675.0	0.0980116489255	1064.0	1101958.0	0.096555404108	5423.0	5755720.0	0.0942193157416	4155.0	5530981.0	0.0751222974731	1029.0	1536945.0	0.0669509969452	4395.0	4445822.0	0.0988568593165	7504.0	7804885.0
K00940: ["nucleoside-diphosphate kinase [EC:2.7.4.6]"]	1.62918454433e-08	1.35894066257e-07	0.133273894847		0.0354052350366	0.00798427588645	0.047974356166	0.0149500596552	0.0398028972787	0.0137563843277	0.036943013006	0.00834183285739	0.034889675403	0.00781605553194	690.0	1754900.0	0.0393184796855	1250.0	4517666.0	0.0276691548246	117.0	1142828.0	0.0102377610629	628.0	2100620.0	0.0298959354857	713.0	2282235.0	0.0312413051241	1072.0	4107675.0	0.0260974882385	386.0	1101958.0	0.0350285582572	1596.0	5755720.0	0.0277289374744	2066.0	5530981.0	0.0373532290203	729.0	1536945.0	0.0474317558533	1336.0	4445822.0	0.0300506857899	2059.0	7804885.0
K00941: ["phosphomethylpyrimidine kinase [EC:2.7.4.7]", "hydroxymethylpyrimidine/phosphomethylpyrimidine kinase [EC:2.7.1.49 2.7.4.7]"]	7.18872818423e-07	4.80157935645e-06	0.109444351285		0.125691540217	0.014484425614	0.13987816483	0.0196047958068	0.126289834986	0.0171472946152	0.124282458582	0.0119140380551	0.125818004107	0.00980064415991	2165.0	1754900.0	0.123368852926	5659.0	4517666.0	0.125263797722	2129.0	1142828.0	0.186292250452	2537.0	2100620.0	0.120773866763	2998.0	2282235.0	0.131362458292	4390.0	4107675.0	0.106873109484	1788.0	1101958.0	0.16225663773	6913.0	5755720.0	0.120106606993	6655.0	5530981.0	0.120322235784	1833.0	1536945.0	0.119262563072	5897.0	4445822.0	0.132641387802	11032.0	7804885.0
K00942: ["guanylate kinase [EC:2.7.4.8]"]	0.000842939255883	0.00213463754008	0.0620895431527		0.0802766236733	0.00920728212744	0.0865331513913	0.00683561080296	0.0839759925383	0.00672100612328	0.0794153934208	0.00926394241875	0.0805058996977	0.00817496727112	1490.0	1754900.0	0.084905122799	2962.0	4517666.0	0.0655648292725	1121.0	1142828.0	0.098090001295	1703.0	2100620.0	0.0810713027582	1906.0	2282235.0	0.0835146249181	3543.0	4107675.0	0.0862531724151	947.0	1101958.0	0.0859379395585	5128.0	5755720.0	0.0890939795543	3861.0	5530981.0	0.0698067847277	930.0	1536945.0	0.0605096473849	4031.0	4445822.0	0.0906693970204	5497.0	7804885.0
K00943: ["dTMP kinase [EC:2.7.4.9]"]	0.00388896357536	0.00650625084851	0.0511280788795		0.0624516408794	0.0104207304776	0.068664272778	0.010747094412	0.0637506190868	0.0105197755	0.0614801565694	0.00944641039711	0.0607237612729	0.00707256357913	1027.0	1754900.0	0.058521853097	2459.0	4517666.0	0.054430761371	1059.0	1142828.0	0.092664862954	1315.0	2100620.0	0.0626005655473	1260.0	2282235.0	0.0552090385083	2158.0	4107675.0	0.0525358018831	605.0	1101958.0	0.0549022739524	2948.0	5755720.0	0.0512186138311	3286.0	5530981.0	0.0594107989161	984.0	1536945.0	0.0640231107815	2425.0	4445822.0	0.0545455935933	3457.0	7804885.0
K00945: ["cytidylate kinase [EC:2.7.4.14]"]	0.000179091020489	0.000639057046761	0.0728747947038		0.0859097376686	0.0115967429686	0.0728346345585	0.018784546496	0.0803905162323	0.0184743278023	0.0841613770748	0.0142547089551	0.0879156155558	0.00589152904854	1480.0	1754900.0	0.0843352897601	3543.0	4517666.0	0.078425452435	1142.0	1142828.0	0.0999275481525	1873.0	2100620.0	0.0891641515362	2162.0	2282235.0	0.0947316994087	3803.0	4107675.0	0.0925827870998	1017.0	1101958.0	0.0922902687761	5495.0	5755720.0	0.0954702452517	3786.0	5530981.0	0.0684507865784	865.0	1536945.0	0.0562804784817	4334.0	4445822.0	0.097484784591	7392.0	7804885.0
K00947: ["None"]	0.0418561137541	0.0490784545018	0.03316794112		0.00195439930516	0.00270068521871	0.000487171772179	0.00103599561109	0.000989238168272	0.00278310377593	0.00262903296307	0.00495880783444	0.00119415921982	0.00157647269612	17.0	1754900.0	0.000968716166163	94.0	4517666.0	0.00208072044281	6.0	1142828.0	0.000525013387841	9.0	2100620.0	0.000428444935305	1.0	2282235.0	4.38166972288e-05	16.0	4107675.0	0.000389514749828	2.0	1101958.0	0.000181495120504	55.0	5755720.0	0.000955571153565	188.0	5530981.0	0.003399035361	68.0	1536945.0	0.00442436131417	2.0	4445822.0	4.49860565718e-05	23.0	7804885.0
K00949: ["thiamine pyrophosphokinase [EC:2.7.6.2]"]	6.07882035509e-09	5.38978530225e-08	0.139335725437		0.0545094154668	0.0131741931052	0.0696606944814	0.010695653852	0.0667961290746	0.00955795426499	0.0532410422491	0.0151149561748	0.0585776044523	0.00888321909291	892.0	1754900.0	0.0508291070716	2612.0	4517666.0	0.0578174659216	203.0	1142828.0	0.0177629529553	1428.0	2100620.0	0.067979929735	1318.0	2282235.0	0.0577504069476	2918.0	4107675.0	0.0710377524999	695.0	1101958.0	0.063069554375	3938.0	5755720.0	0.0684188945953	2395.0	5530981.0	0.0433015409021	507.0	1536945.0	0.0329875174453	3037.0	4445822.0	0.0683113269042	5631.0	7804885.0
K00950: ["2-amino-4-hydroxy-6-hydroxymethyldihydropteridine pyrophosphokinase [EC:2.7.6.3]", "2-amino-4-hydroxy-6-hydroxymethyldihydropteridine diphosphokinase [EC:2.7.6.3]"]	3.3790404906e-05	0.000160515823575	0.0842000469223		0.0773968712241	0.0171566220874	0.0919334971651	0.0106973099793	0.094479884995	0.0084087213003	0.0786345386311	0.0182132438836	0.0825052039113	0.0178327256591	1337.0	1754900.0	0.0761866773036	3383.0	4517666.0	0.0748838006174	925.0	1142828.0	0.0809395639589	2221.0	2100620.0	0.105730689035	2160.0	2282235.0	0.0946440660142	4222.0	4107675.0	0.102783204611	939.0	1101958.0	0.0852119590765	4652.0	5755720.0	0.0808239455707	3244.0	5530981.0	0.0586514399525	948.0	1536945.0	0.0616808018504	4332.0	4445822.0	0.0974397985344	8237.0	7804885.0
K00951: ["GTP pyrophosphokinase [EC:2.7.6.5]"]	0.0168063997934	0.0222819311762	0.0402381998181		0.111548272777	0.0216711107394	0.120700519079	0.00966133408774	0.125536224357	0.0096149259303	0.110742936042	0.0235584437466	0.118815794565	0.0128541863058	2031.0	1754900.0	0.115733090205	4714.0	4517666.0	0.104345916675	1132.0	1142828.0	0.0990525258394	2751.0	2100620.0	0.130961335225	2984.0	2282235.0	0.130749024531	5673.0	4107675.0	0.138107323486	1427.0	1101958.0	0.129496768479	7266.0	5755720.0	0.126239636396	4840.0	5530981.0	0.0875070805703	1148.0	1536945.0	0.074693629245	6078.0	4445822.0	0.136712625922	11170.0	7804885.0
K00954: ["pantetheine-phosphate adenylyltransferase [EC:2.7.7.3]"]	3.27850974011e-05	0.000156585539826	0.0844027320721		0.0877652306659	0.0104969332226	0.0958063110607	0.00375855113756	0.0951722791272	0.00413218558241	0.0870768400483	0.0115699255726	0.0915157810049	0.00381142235044	1550.0	1754900.0	0.0883241210325	3632.0	4517666.0	0.0803954962585	1118.0	1142828.0	0.0978274946011	1990.0	2100620.0	0.0947339356952	2166.0	2282235.0	0.0949069661976	4017.0	4107675.0	0.0977925468787	1044.0	1101958.0	0.0947404529029	5340.0	5755720.0	0.0927772720007	4078.0	5530981.0	0.0737301393731	996.0	1536945.0	0.0648038804251	4369.0	4445822.0	0.098272040581	7485.0	7804885.0
K00955: ["bifunctional enzyme CysN/CysC [EC:2.7.7.4 2.7.1.25]"]	0.00152289037424	0.00318513019449	0.0578910955268		0.00630421974115	0.00899890914061	0.000907060849687	0.00159324234627	0.000522265752592	0.000418815646973	0.00645092468729	0.00982942987342	0.00258875429164	0.00373150677841	53.0	1754900.0	0.00302011510627	524.0	4517666.0	0.0115989097025	38.0	1142828.0	0.00332508478966	10.0	2100620.0	0.000476049928116	5.0	2282235.0	0.000219083486144	15.0	4107675.0	0.000365170077964	3.0	1101958.0	0.000272242680756	109.0	5755720.0	0.00189376828616	1130.0	5530981.0	0.0204303721166	379.0	1536945.0	0.0246593079128	24.0	4445822.0	0.000539832678861	95.0	7804885.0
K00956: ["sulfate adenylyltransferase subunit 1 [EC:2.7.7.4]"]	0.00604321524217	0.00939166342271	0.0478959003404		0.0105171849057	0.00510383200264	0.00700299796856	0.00482733497341	0.00678551627689	0.00356720745228	0.0113441352131	0.00792806607762	0.00969178307101	0.0056061764332	283.0	1754900.0	0.0161262750014	439.0	4517666.0	0.00971740717441	46.0	1142828.0	0.00402510264012	102.0	2100620.0	0.00485570926679	236.0	2282235.0	0.010340740546	181.0	4107675.0	0.00440638560743	122.0	1101958.0	0.0110712023507	780.0	5755720.0	0.0135517363597	630.0	5530981.0	0.0113903844544	229.0	1536945.0	0.0148996873668	154.0	4445822.0	0.00346392635603	596.0	7804885.0
K00957: ["sulfate adenylyltransferase subunit 2 [EC:2.7.7.4]"]	4.02841700113e-05	0.000186825136284	0.083018786323		0.0138108485527	0.00784781249338	0.00740237095152	0.00481667104498	0.00695728871754	0.00348314569647	0.014689474618	0.010080126393	0.0110290041769	0.006205395617	307.0	1754900.0	0.0174938742948	706.0	4517666.0	0.015627538645	66.0	1142828.0	0.00577514726626	107.0	2100620.0	0.00509373423085	232.0	2282235.0	0.0101654737571	189.0	4107675.0	0.00460114298234	123.0	1101958.0	0.011161949911	826.0	5755720.0	0.0143509413245	1241.0	5530981.0	0.0224372493776	443.0	1536945.0	0.028823412679	154.0	4445822.0	0.00346392635603	642.0	7804885.0
K00962: ["polyribonucleotide nucleotidyltransferase [EC:2.7.7.8]"]	8.34018982926e-05	0.000338609783149	0.0780981367552		0.0874127823061	0.0105825957262	0.0952872617876	0.00416340526089	0.0942195170394	0.00439312244853	0.0866697003449	0.0116818408139	0.0909852769162	0.00511507986504	1550.0	1754900.0	0.0883241210325	3635.0	4517666.0	0.08046190223	1120.0	1142828.0	0.0980024990637	1959.0	2100620.0	0.093258180918	2167.0	2282235.0	0.0949507828948	3965.0	4107675.0	0.0965266239418	1056.0	1101958.0	0.0958294236259	5353.0	5755720.0	0.0930031342734	4066.0	5530981.0	0.0735131796692	987.0	1536945.0	0.0642183031924	4376.0	4445822.0	0.098429491779	7489.0	7804885.0
K00963: ["UTP--glucose-1-phosphate uridylyltransferase [EC:2.7.7.9]"]	0.000293665676544	0.000975205099207	0.0694618063186		0.060666925342	0.00909306252978	0.0674255099335	0.0105243872171	0.0606280747432	0.0117178223517	0.0594372023677	0.00852443235304	0.059880547619	0.00706346299916	1037.0	1754900.0	0.059091686136	2528.0	4517666.0	0.0559580987173	1051.0	1142828.0	0.0919648451036	1126.0	2100620.0	0.0536032219059	1235.0	2282235.0	0.0541136210776	2162.0	4107675.0	0.0526331805705	587.0	1101958.0	0.0532688178678	2850.0	5755720.0	0.0495159597757	3422.0	5530981.0	0.0618696755603	957.0	1536945.0	0.0622663790832	2432.0	4445822.0	0.0547030447913	3550.0	7804885.0
K00965: ["UDPglucose--hexose-1-phosphate uridylyltransferase [EC:2.7.7.12]"]	0.00156734960231	0.00325490890863	0.0576855658882		0.035530696575	0.00793409369699	0.028522030762	0.00830669639113	0.0316205459201	0.00687336264454	0.0345453926849	0.00912022857776	0.0362217339125	0.00725101547734	586.0	1754900.0	0.0333922160807	1549.0	4517666.0	0.0342876166587	197.0	1142828.0	0.0172379395675	796.0	2100620.0	0.0378935742781	809.0	2282235.0	0.0354477080581	1439.0	4107675.0	0.0350319828127	360.0	1101958.0	0.0326691216907	2115.0	5755720.0	0.0367460543598	1874.0	5530981.0	0.033881873758	423.0	1536945.0	0.0275221299396	1597.0	4445822.0	0.0359213661726	2569.0	7804885.0
K00966: ["mannose-1-phosphate guanylyltransferase [EC:2.7.7.13]"]	0.0180702909023	0.0236899158198	0.039685640795		0.0129188241635	0.00667594692295	0.00969876265341	0.0052902585904	0.0102553764868	0.0089113555244	0.0155117604709	0.0125008688903	0.0119283005681	0.00543441382713	136.0	1754900.0	0.00774972932931	380.0	4517666.0	0.00841142306669	37.0	1142828.0	0.00323758255836	79.0	2100620.0	0.00376079443212	151.0	2282235.0	0.00661632128155	449.0	4107675.0	0.0109307576671	141.0	1101958.0	0.0127954059955	815.0	5755720.0	0.0141598270937	695.0	5530981.0	0.0125655828505	215.0	1536945.0	0.0139887894492	620.0	4445822.0	0.0139456775372	813.0	7804885.0
K00969: ["nicotinate-nucleotide adenylyltransferase [EC:2.7.7.18]"]	3.28425748526e-05	0.000156647511492	0.0843909794989		0.0830722340371	0.00975972195372	0.0909393455166	0.00530511555332	0.0891427746012	0.00421957706994	0.0821249491015	0.010791503379	0.0844216523529	0.00564648211358	1438.0	1754900.0	0.0819419909966	3521.0	4517666.0	0.07793847531	1110.0	1142828.0	0.0971274767507	1862.0	2100620.0	0.0886404966153	1982.0	2282235.0	0.0868446939075	3804.0	4107675.0	0.0926071317716	992.0	1101958.0	0.0900215797698	5109.0	5755720.0	0.0887638731557	3838.0	5530981.0	0.0693909452952	917.0	1536945.0	0.0596638136043	4075.0	4445822.0	0.091659090265	7017.0	7804885.0
K00970: ["poly(A) polymerase [EC:2.7.7.19]"]	2.66426060357e-06	1.60311065377e-05	0.100981706154		0.036632465255	0.0109247549568	0.0501714498679	0.0159648508679	0.0429860332046	0.0130721612221	0.0390157125937	0.0113474583333	0.0357917240735	0.0100638404713	725.0	1754900.0	0.0413128953217	1247.0	4517666.0	0.0276027488531	90.0	1142828.0	0.00787520081762	540.0	2100620.0	0.0257066961183	1047.0	2282235.0	0.0458760819986	1171.0	4107675.0	0.028507610753	544.0	1101958.0	0.049366672777	1994.0	5755720.0	0.034643797822	1865.0	5530981.0	0.0337191539801	549.0	1536945.0	0.0357202111982	1851.0	4445822.0	0.0416345953572	2738.0	7804885.0
K00971: ["mannose-1-phosphate guanylyltransferase [EC:2.7.7.22]"]	9.82387606492e-06	5.32000673054e-05	0.0924262047663		0.0610722326366	0.018367698035	0.0789072543081	0.0155053853851	0.0765470740489	0.0127120661612	0.0616417856959	0.0201741392016	0.0672302314043	0.0175832209028	1011.0	1754900.0	0.0576101202348	2846.0	4517666.0	0.0629971317047	913.0	1142828.0	0.0798895371832	1748.0	2100620.0	0.0832135274348	1714.0	2282235.0	0.0751018190502	3956.0	4107675.0	0.096307521895	802.0	1101958.0	0.072779543322	4071.0	5755720.0	0.0707296393848	2831.0	5530981.0	0.0511844101435	644.0	1536945.0	0.0419013042106	3685.0	4445822.0	0.0828868092335	7619.0	7804885.0
K00972: ["UDP-N-acetylglucosamine pyrophosphorylase [EC:2.7.7.23]"]	0.0366870400274	0.0439096840858	0.0342064824963		0.0007928269674	0.00117932136011	0.000357326077728	0.000401043088926	0.00033290332597	0.000298568137238	0.000892094340555	0.00128223470618	0.000389957787861	0.00036583703713	13.0	1754900.0	0.000740782950595	79.0	4517666.0	0.00174869058492	3.0	1142828.0	0.000262506693921	5.0	2100620.0	0.000238024964058	4.0	2282235.0	0.000175266788915	6.0	4107675.0	0.000146068031186	6.0	1101958.0	0.000544485361511	19.0	5755720.0	0.000330106398504	170.0	5530981.0	0.00307359580516	25.0	1536945.0	0.00162660342433	46.0	4445822.0	0.00103467930115	27.0	7804885.0
K00973: ["glucose-1-phosphate thymidylyltransferase [EC:2.7.7.24]"]	6.122265089e-07	4.13634800639e-06	0.110473484087		0.0734978406802	0.00842847828837	0.0617876920228	0.0169386732134	0.070399450631	0.0154287367259	0.0727469758089	0.00913555239359	0.0756100770309	0.00635739852953	1347.0	1754900.0	0.0767565103425	3017.0	4517666.0	0.0667822720847	1032.0	1142828.0	0.0903023027087	1622.0	2100620.0	0.0772152983405	1787.0	2282235.0	0.0783004379479	3499.0	4107675.0	0.085182006853	783.0	1101958.0	0.0710553396772	4458.0	5755720.0	0.0774533855017	3881.0	5530981.0	0.0701683842342	883.0	1536945.0	0.0574516329472	3514.0	4445822.0	0.0790405013966	6199.0	7804885.0
K00974: ["tRNA nucleotidyltransferase (CCA-adding enzyme) [EC:2.7.7.25 2.7.7.21 3.1.3.- 3.1.4.-]", "tRNA nucleotidyltransferase (CCA-adding enzyme) [EC:2.7.7.72 3.1.3.- 3.1.4.-]"]	9.57184605288e-07	6.18218313874e-06	0.107605069289		0.136861020994	0.0299525711738	0.106713672193	0.0299087686312	0.113340746984	0.0258577725504	0.132012105073	0.0258653086533	0.138261576588	0.0218520016733	2402.0	1754900.0	0.136873895948	4803.0	4517666.0	0.106315960498	3057.0	1142828.0	0.267494321105	2626.0	2100620.0	0.125010711123	3024.0	2282235.0	0.13250169242	4698.0	4107675.0	0.114371268418	1400.0	1101958.0	0.127046584353	7623.0	5755720.0	0.132442161884	6211.0	5530981.0	0.11229472674	1588.0	1536945.0	0.103321849513	5990.0	4445822.0	0.134733239432	8612.0	7804885.0
K00975: ["glucose-1-phosphate adenylyltransferase [EC:2.7.7.27]"]	3.26274788145e-06	1.92699203737e-05	0.099661580637		0.0685841546535	0.0143162352516	0.0530569457124	0.0155775836367	0.0564171337337	0.0116744393737	0.0670200298882	0.0148841209812	0.0673093650247	0.0145604132927	1085.0	1754900.0	0.0618268847228	3340.0	4517666.0	0.0739319816914	412.0	1142828.0	0.0360509192984	1263.0	2100620.0	0.0601251059211	1356.0	2282235.0	0.0594154414423	2564.0	4107675.0	0.0624197386599	741.0	1101958.0	0.0672439421466	4588.0	5755720.0	0.0797120082283	3813.0	5530981.0	0.0689389459121	827.0	1536945.0	0.0538080412767	2963.0	4445822.0	0.0666468428111	4791.0	7804885.0
K00978: ["glucose-1-phosphate cytidylyltransferase [EC:2.7.7.33]"]	0.0144303606419	0.019521471737	0.0413951859959		0.00587340630916	0.00272580810603	0.00366243530608	0.00209053472237	0.00452267731357	0.00315521379371	0.00632696372076	0.00496302732089	0.00560380814853	0.00245837503765	102.0	1754900.0	0.00581229699698	234.0	4517666.0	0.00517966578317	49.0	1142828.0	0.00428760933404	63.0	2100620.0	0.00299911454713	83.0	2282235.0	0.00363678586999	224.0	4107675.0	0.00545320649759	70.0	1101958.0	0.00635232921763	547.0	5755720.0	0.00950358947273	423.0	5530981.0	0.00764782956224	102.0	1536945.0	0.00663654197125	268.0	4445822.0	0.00602813158062	299.0	7804885.0
K00979: ["3-deoxy-manno-octulosonate cytidylyltransferase (CMP-KDO synthetase) [EC:2.7.7.38]"]	6.93953630174e-11	7.56259064462e-10	0.166175410064		0.046579360604	0.0146066717479	0.0648646421026	0.0122793079513	0.0619988112998	0.00944077382096	0.0468311250317	0.0147137740539	0.0533456695907	0.0106873694758	976.0	1754900.0	0.0556157045986	2016.0	4517666.0	0.0446248129012	58.0	1142828.0	0.0050751294158	1355.0	2100620.0	0.0645047652598	1323.0	2282235.0	0.0579694904337	2809.0	4107675.0	0.0683841832667	658.0	1101958.0	0.0597118946457	3197.0	5755720.0	0.0555447450536	2059.0	5530981.0	0.037226669193	561.0	1536945.0	0.0365009808419	2561.0	4445822.0	0.0576046454401	4919.0	7804885.0
K00981: ["phosphatidate cytidylyltransferase [EC:2.7.7.41]"]	0.0172309857923	0.0227250168561	0.040048233288		0.0972338035315	0.0140527141918	0.10397349538	0.00559896985516	0.102711899473	0.00716296424002	0.0967245009337	0.0143226277389	0.102171288193	0.00752752793055	1831.0	1754900.0	0.104336429426	3805.0	4517666.0	0.0842249072862	1147.0	1142828.0	0.100365059309	2204.0	2100620.0	0.104921404157	2546.0	2282235.0	0.111557311145	4214.0	4107675.0	0.102588447236	1217.0	1101958.0	0.110439780826	6051.0	5755720.0	0.105130200913	4360.0	5530981.0	0.0788286924146	1096.0	1536945.0	0.0713102941224	4618.0	4445822.0	0.103872804624	8036.0	7804885.0
K00982: ["glutamate-ammonia-ligase adenylyltransferase [EC:2.7.7.42]"]	0.000702053031784	0.0018753596056	0.0633781154225		0.0179622808384	0.0105186931876	0.0111016574368	0.00526542705536	0.0118805681822	0.00403717249252	0.0173716901563	0.00881098369444	0.0162287835027	0.00576422206422	426.0	1754900.0	0.024274887458	737.0	4517666.0	0.0163137336846	899.0	1142828.0	0.0786645059449	337.0	2100620.0	0.0160428825775	415.0	2282235.0	0.01818392935	475.0	4107675.0	0.0115637191355	114.0	1101958.0	0.0103452218687	665.0	5755720.0	0.0115537239477	1411.0	5530981.0	0.0255108451828	444.0	1536945.0	0.028888476816	263.0	4445822.0	0.00591566643919	644.0	7804885.0
K00983: ["N-acylneuraminate cytidylyltransferase [EC:2.7.7.43]"]	2.27771013193e-28	1.23346764068e-26	0.369878495897		0.0139731223005	0.00988846064702	0.0716070450681	0.0625831406819	0.0424088691703	0.0583010921583	0.0121081345436	0.00597615985516	0.0142006546163	0.00677721645491	243.0	1754900.0	0.0138469428457	337.0	4517666.0	0.00745960414072	864.0	1142828.0	0.0756019278492	529.0	2100620.0	0.0251830411974	345.0	2282235.0	0.0151167605439	506.0	4107675.0	0.0123184039633	168.0	1101958.0	0.0152455901223	414.0	5755720.0	0.0071928446832	500.0	5530981.0	0.00903998766222	349.0	1536945.0	0.0227073838036	486.0	4445822.0	0.0109316117469	509.0	7804885.0
K00986: ["RNA-directed DNA polymerase [EC:2.7.7.49]"]	5.36043872099e-05	0.000231234611494	0.0810930505184		0.00172604963818	0.00117097367264	0.000837028680044	0.000582528764266	0.000585851693797	0.000200162234665	0.00176494170108	0.00145766947622	0.00112987547073	0.000569919577321	42.0	1754900.0	0.00239329876346	135.0	4517666.0	0.00298826872106	12.0	1142828.0	0.00105002677568	17.0	2100620.0	0.000809284877798	14.0	2282235.0	0.000613433761203	35.0	4107675.0	0.000852063515249	13.0	1101958.0	0.00117971828327	77.0	5755720.0	0.00133779961499	269.0	5530981.0	0.00486351336228	50.0	1536945.0	0.00325320684865	40.0	4445822.0	0.000899721131435	76.0	7804885.0
K00988: ["ATP adenylyltransferase [EC:2.7.7.53]"]	0.00379783110331	0.00637195685589	0.0513009378845		0.000345637886876	0.000603453897273	3.964930857e-05	0.000105301581885	1.56472905635e-05	3.4544014716e-05	0.000342645557869	0.000564905633265	0.000116982606369	0.000148437547093	0.0	1754900.0	0.0	26.0	4517666.0	0.000575518420352	0.0	1142828.0	0.0	0.0	2100620.0	0.0	0.0	2282235.0	0.0	2.0	4107675.0	4.86893437285e-05	0.0	1101958.0	0.0	3.0	5755720.0	5.21220629218e-05	61.0	5530981.0	0.00110287849479	22.0	1536945.0	0.00143141101341	1.0	4445822.0	2.24930282859e-05	4.0	7804885.0
K00989: ["ribonuclease PH [EC:2.7.7.56]"]	0.00105373072139	0.00248102484233	0.0605109238115		0.0274592213292	0.0100513925896	0.0207279176845	0.00730867977028	0.0243402536882	0.00579822381822	0.0273099079325	0.00862340287115	0.0286155204648	0.00633702249573	598.0	1754900.0	0.0340760157274	1040.0	4517666.0	0.0230207368141	991.0	1142828.0	0.0867147112251	477.0	2100620.0	0.0227075815712	662.0	2282235.0	0.0290066535655	927.0	4107675.0	0.0225675108182	232.0	1101958.0	0.0210534339784	1068.0	5755720.0	0.0185554544001	1605.0	5530981.0	0.0290183603957	483.0	1536945.0	0.031425978158	948.0	4445822.0	0.021323390815	1460.0	7804885.0
K00990: ["[protein-PII] uridylyltransferase [EC:2.7.7.59]"]	0.000572925651022	0.00163295408227	0.0648051422425		0.0119823377564	0.00630575973765	0.00711663092174	0.00422260583432	0.00788932710565	0.00427272682195	0.0122332340161	0.00723180406744	0.0109507950779	0.00597589089253	285.0	1754900.0	0.0162402416092	577.0	4517666.0	0.0127720818671	40.0	1142828.0	0.00350008925228	203.0	2100620.0	0.00966381354076	275.0	2282235.0	0.0120495917379	220.0	4107675.0	0.00535582781014	140.0	1101958.0	0.0127046584353	528.0	5755720.0	0.00917348307423	1087.0	5530981.0	0.0196529331777	369.0	1536945.0	0.024008666543	222.0	4445822.0	0.00499345227947	533.0	7804885.0
K00992: ["None"]	0.00174956463085	0.00352315074404	0.056898903434		0.00106247089281	0.00166265449928	0.000156365482619	0.000340190786711	6.29885400746e-05	8.91715874944e-05	0.00122699324295	0.00197055977826	0.000360993147265	0.000508657663519	2.0	1754900.0	0.000113966607784	157.0	4517666.0	0.00347524584597	1.0	1142828.0	8.75022313069e-05	1.0	2100620.0	4.76049928116e-05	0.0	2282235.0	0.0	1.0	4107675.0	2.43446718643e-05	0.0	1101958.0	0.0	32.0	5755720.0	0.000555968671165	141.0	5530981.0	0.00254927652075	48.0	1536945.0	0.00312307857471	4.0	4445822.0	8.99721131435e-05	16.0	7804885.0
K00995: ["CDP-diacylglycerol--glycerol-3-phosphate 3-phosphatidyltransferase [EC:2.7.8.5]"]	0.039778596079	0.0470341478664	0.0335698166415		0.0800634771056	0.00747026187745	0.0852173478824	0.00629570975702	0.0804949849465	0.00909453434943	0.0810823930479	0.00866841839343	0.0829628994642	0.00515113077202	1329.0	1754900.0	0.0757308108724	3347.0	4517666.0	0.0740869289584	1183.0	1142828.0	0.103515139636	1738.0	2100620.0	0.0827374775066	1840.0	2282235.0	0.080622722901	3236.0	4107675.0	0.0787793581527	907.0	1101958.0	0.0823080371484	4183.0	5755720.0	0.0726755297339	4594.0	5530981.0	0.0830594066405	1255.0	1536945.0	0.0816554919011	3079.0	4445822.0	0.0692560340922	6174.0	7804885.0
K00997: ["holo-[acyl-carrier protein] synthase [EC:2.7.8.7]"]	0.000329486613837	0.00107189730195	0.0686636026177		0.0537539623399	0.0100260662873	0.0612227843719	0.0126375895073	0.0548893506085	0.012929538511	0.0523901690667	0.00928153612788	0.0537452486845	0.00794672250121	989.0	1754900.0	0.0563564875491	2348.0	4517666.0	0.0519737404226	1087.0	1142828.0	0.0951149254306	1064.0	2100620.0	0.0506517123516	1126.0	2282235.0	0.0493376010796	1940.0	4107675.0	0.0472286634167	548.0	1101958.0	0.049729663018	2903.0	5755720.0	0.0504367828873	2889.0	5530981.0	0.0522330487123	755.0	1536945.0	0.0491234234146	1985.0	4445822.0	0.0446486611475	3159.0	7804885.0
K00998: ["phosphatidylserine synthase [EC:2.7.8.8]"]	8.94104998114e-07	5.82823998771e-06	0.10804352878		0.0534551514151	0.0151949233764	0.0691017833375	0.01178067302	0.064372040112	0.00918821806364	0.0543322636734	0.0151024390021	0.0571820826141	0.00969579492258	982.0	1754900.0	0.0559576044219	2082.0	4517666.0	0.0460857442759	109.0	1142828.0	0.00953774321245	1191.0	2100620.0	0.0566975464387	1470.0	2282235.0	0.0644105449264	2613.0	4107675.0	0.0636126275813	788.0	1101958.0	0.0715090774785	3705.0	5755720.0	0.0643707477084	2245.0	5530981.0	0.0405895446034	539.0	1536945.0	0.0350695698285	2958.0	4445822.0	0.0665343776696	5395.0	7804885.0
K01000: ["phospho-N-acetylmuramoyl-pentapeptide-transferase [EC:2.7.8.13]"]	4.421477133e-05	0.000196538255857	0.0823920145914		0.0880238862523	0.010532386512	0.0960015683424	0.00377647570538	0.0952116385622	0.00407438234848	0.0873711158107	0.0115962415997	0.0919686405767	0.00371755145259	1558.0	1754900.0	0.0887799874637	3633.0	4517666.0	0.0804176315823	1121.0	1142828.0	0.098090001295	1988.0	2100620.0	0.0946387257096	2172.0	2282235.0	0.095169866381	4021.0	4107675.0	0.0978899255662	1058.0	1101958.0	0.0960109187464	5365.0	5755720.0	0.0932116225251	4085.0	5530981.0	0.0738566992004	998.0	1536945.0	0.0649340086991	4376.0	4445822.0	0.098429491779	7475.0	7804885.0
K01002: ["phosphoglycerol transferase [EC:2.7.8.20]"]	1.69681215132e-29	1.08595977685e-27	0.381073971278		0.00311413387687	0.00145774922786	0.0230136643732	0.0209331669751	0.0126727217087	0.0194618373442	0.00315453197202	0.00156913033482	0.00347175364307	0.00209641764864	50.0	1754900.0	0.0028491651946	125.0	4517666.0	0.00276691548246	18.0	1142828.0	0.00157504016352	106.0	2100620.0	0.00504612923803	77.0	2282235.0	0.00337388568662	139.0	4107675.0	0.00338390938913	92.0	1101958.0	0.00834877554317	193.0	5755720.0	0.00335318604797	192.0	5530981.0	0.00347135526229	99.0	1536945.0	0.00644134956033	166.0	4445822.0	0.00373384269546	182.0	7804885.0
K01003: ["carboxyvinyl-carboxyphosphonate phosphorylmutase [EC:2.7.8.23]"]	0.000424310204736	0.00130758599243	0.0669040807043		0.00213689119829	0.00304827297516	0.000263017740903	0.000458883780393	0.000164130978384	0.000170468416306	0.00193618245967	0.00271594709394	0.000782966267764	0.000992082089945	32.0	1754900.0	0.00182346572454	200.0	4517666.0	0.00442706477194	7.0	1142828.0	0.000612515619148	16.0	2100620.0	0.000761679884986	2.0	2282235.0	8.76333944576e-05	6.0	4107675.0	0.000146068031186	0.0	1101958.0	0.0	28.0	5755720.0	0.00048647258727	290.0	5530981.0	0.00524319284409	137.0	1536945.0	0.0089137867653	5.0	4445822.0	0.000112465141429	24.0	7804885.0
K01004: ["phosphatidylcholine synthase [EC:2.7.8.24]"]	0.0137177388215	0.0186693306061	0.0417782737257		0.00306303858852	0.002080891037	0.00196846501526	0.00142337349256	0.00183933625647	0.00107679321515	0.00320593144278	0.00236504325557	0.00294728544011	0.00134115978345	84.0	1754900.0	0.00478659752692	179.0	4517666.0	0.00396222297089	35.0	1142828.0	0.00306257809574	37.0	2100620.0	0.00176138473403	36.0	2282235.0	0.00157740110024	131.0	4107675.0	0.00318915201422	25.0	1101958.0	0.0022686890063	134.0	5755720.0	0.00232811881051	266.0	5530981.0	0.0048092734363	75.0	1536945.0	0.00487981027298	51.0	4445822.0	0.00114714444258	168.0	7804885.0
K01007: ["pyruvate, water dikinase [EC:2.7.9.2]"]	6.90444089784e-07	4.62046234988e-06	0.109703106397		0.0297615373135	0.00771928983296	0.0448536596897	0.0156263468305	0.037241741147	0.0151328293652	0.03217526136	0.0132121864474	0.0311138068762	0.00871961211637	502.0	1754900.0	0.0286056185538	1016.0	4517666.0	0.0224894890415	189.0	1142828.0	0.016537921717	333.0	2100620.0	0.0158524626063	549.0	2282235.0	0.0240553667786	1215.0	4107675.0	0.0295787763151	332.0	1101958.0	0.0301281900036	1717.0	5755720.0	0.0298311940122	1124.0	5530981.0	0.0203218922647	401.0	1536945.0	0.0260907189262	1383.0	4445822.0	0.0311078581194	1937.0	7804885.0
K01008: ["selenide, water dikinase [EC:2.7.9.3]"]	0.0421557131373	0.0492861620272	0.0331115589101		0.0195183646391	0.00596761809022	0.0167611324991	0.00569514302824	0.0222428211953	0.00643297655072	0.0191767244043	0.00569015714388	0.0202644500883	0.0050380574243	439.0	1754900.0	0.0250156704086	615.0	4517666.0	0.0136132241737	69.0	1142828.0	0.00603765396018	384.0	2100620.0	0.0182803172397	590.0	2282235.0	0.025851851365	705.0	4107675.0	0.0171629936643	276.0	1101958.0	0.0250463266295	1054.0	5755720.0	0.0183122181065	762.0	5530981.0	0.0137769411972	250.0	1536945.0	0.0162660342433	1200.0	4445822.0	0.0269916339431	1467.0	7804885.0
K01011: ["thiosulfate/3-mercaptopyruvate sulfurtransferase [EC:2.8.1.1 2.8.1.2]", "3-mercaptopyruvate sulfurtransferase [EC:2.8.1.2]"]	1.8919079409e-05	9.67952899996e-05	0.0880783666774		0.0460753170627	0.0189744914669	0.031659061506	0.0113886271321	0.0352824314466	0.0102813733898	0.0491786411255	0.0214559369078	0.0400145284881	0.0106186357156	655.0	1754900.0	0.0373240640492	2162.0	4517666.0	0.0478565701847	286.0	1142828.0	0.0250256381538	584.0	2100620.0	0.027801315802	728.0	2282235.0	0.0318985555826	1253.0	4107675.0	0.0305038738459	366.0	1101958.0	0.0332136070522	1758.0	5755720.0	0.0305435288721	3389.0	5530981.0	0.0612730363746	1324.0	1536945.0	0.0861449173523	2161.0	4445822.0	0.0486074341258	2767.0	7804885.0
K01012: ["biotin synthetase [EC:2.8.1.6]"]	3.00337979989e-05	0.000145418114108	0.0849904794475		0.045441198187	0.0117340837045	0.0569469578376	0.0142219114385	0.0500596118867	0.0113914962129	0.0460807358631	0.0113265079283	0.0440523288565	0.0113915479294	765.0	1754900.0	0.0435922274773	1523.0	4517666.0	0.0337120982383	286.0	1142828.0	0.0250256381538	593.0	2100620.0	0.0282297607373	1148.0	2282235.0	0.0503015684187	1447.0	4107675.0	0.0352267401876	630.0	1101958.0	0.0571709629587	2601.0	5755720.0	0.0451898285532	1932.0	5530981.0	0.0349305123268	553.0	1536945.0	0.0359804677461	2496.0	4445822.0	0.0561425986016	3029.0	7804885.0
K01026: ["propionate CoA-transferase [EC:2.8.3.1]"]	0.00890518923402	0.0128363088058	0.0450212136809		0.000805578731978	0.00103759805467	0.000278998670001	0.000332021001792	0.000611141358173	0.00122499382493	0.00068582396022	0.000763560012817	0.000283348732653	0.000199245710327	3.0	1754900.0	0.000170949911676	47.0	4517666.0	0.00104036022141	3.0	1142828.0	0.000262506693921	3.0	2100620.0	0.000142814978435	24.0	2282235.0	0.00105160073349	3.0	4107675.0	7.30340155928e-05	6.0	1101958.0	0.000544485361511	6.0	5755720.0	0.000104244125844	82.0	5530981.0	0.0014825579766	47.0	1536945.0	0.00305801443773	35.0	4445822.0	0.000787255990006	24.0	7804885.0
K01028: ["3-oxoacid CoA-transferase subunit A [EC:2.8.3.5]"]	4.42933939023e-12	5.56831237629e-11	0.18218438599		0.00581335280532	0.00796523080793	0.0215076931917	0.0213818073315	0.0106869112151	0.0203885676941	0.00584504403411	0.0077783072416	0.00264701543026	0.00364671395333	73.0	1754900.0	0.00415978118411	482.0	4517666.0	0.0106692261004	31.0	1142828.0	0.00271256917051	26.0	2100620.0	0.0012377298131	5.0	2282235.0	0.000219083486144	18.0	4107675.0	0.000438204093557	6.0	1101958.0	0.000544485361511	98.0	5755720.0	0.00170265405544	1043.0	5530981.0	0.0188574142634	421.0	1536945.0	0.0273920016656	26.0	4445822.0	0.000584818735433	76.0	7804885.0
K01029: ["3-oxoacid CoA-transferase subunit B [EC:2.8.3.5]"]	3.95870833781e-13	5.61881183432e-12	0.195940495616		0.0108857577973	0.00726269638971	0.0257918710818	0.0209735916092	0.0173986899379	0.0192503056156	0.0106442477747	0.00705873993891	0.00651875722586	0.00420076427326	204.0	1754900.0	0.011624593994	530.0	4517666.0	0.0117317216456	38.0	1142828.0	0.00332508478966	94.0	2100620.0	0.00447486932429	259.0	2282235.0	0.0113485245823	138.0	4107675.0	0.00335956471727	92.0	1101958.0	0.00834877554317	430.0	5755720.0	0.00747082901878	1107.0	5530981.0	0.0200145326842	419.0	1536945.0	0.0272618733917	522.0	4445822.0	0.0117413607652	470.0	7804885.0
K01031: ["3-oxoadipate CoA-transferase, alpha subunit [EC:2.8.3.6]"]	0.00121244896101	0.00272962780699	0.0595150852092		0.0019365353754	0.00271697336707	0.000284946377015	0.000488264617578	0.000568590492314	0.00124735854025	0.00186816345944	0.00271782567467	0.000541016449356	0.000695329200576	36.0	1754900.0	0.00205139894011	218.0	4517666.0	0.00482550060142	4.0	1142828.0	0.000350008925228	3.0	2100620.0	0.000142814978435	0.0	2282235.0	0.0	4.0	4107675.0	9.7378687457e-05	1.0	1101958.0	9.07475602518e-05	44.0	5755720.0	0.000764456922852	315.0	5530981.0	0.0056951922272	158.0	1536945.0	0.0102801336417	6.0	4445822.0	0.000134958169715	21.0	7804885.0
K01032: ["3-oxoadipate CoA-transferase, beta subunit [EC:2.8.3.6]"]	0.00103196913476	0.00244944798001	0.060658805844		0.00230035109057	0.00323386242842	0.000325572257148	0.000556101969204	0.000584685498736	0.00124908838988	0.002238704594	0.00324797739536	0.000685586529974	0.000896637391775	38.0	1754900.0	0.00216536554789	241.0	4517666.0	0.00533461305019	4.0	1142828.0	0.000350008925228	3.0	2100620.0	0.000142814978435	0.0	2282235.0	0.0	5.0	4107675.0	0.000121723359321	2.0	1101958.0	0.000181495120504	46.0	5755720.0	0.0007992049648	446.0	5530981.0	0.0080636689947	190.0	1536945.0	0.0123621860249	8.0	4445822.0	0.000179944226287	28.0	7804885.0
K01035: ["acetate CoA-transferase beta subunit [EC:2.8.3.8]"]	0.000183102568653	0.000651031355211	0.0727224859245		0.00214498779962	0.00150112594014	0.000854250369695	0.000691188937081	0.000827840994615	0.000405668794807	0.00195210280641	0.00170148136764	0.00157974691647	0.00108424520346	19.0	1754900.0	0.00108268277395	61.0	4517666.0	0.00135025475544	28.0	1142828.0	0.00245006247659	13.0	2100620.0	0.000618864906551	21.0	2282235.0	0.000920150641805	47.0	4107675.0	0.00114419957762	25.0	1101958.0	0.0022686890063	199.0	5755720.0	0.00345743017381	90.0	5530981.0	0.0016271977792	24.0	1536945.0	0.00156153928735	42.0	4445822.0	0.000944707188007	124.0	7804885.0
K01041: ["None"]	0.033583173815	0.0406788616066	0.0348993918994		0.0027034457471	0.0022289962043	0.00158368427408	0.00105720497523	0.00170779664921	0.00118479375001	0.00257907785342	0.00213824759733	0.00196985606441	0.00125170339161	44.0	1754900.0	0.00250726537125	200.0	4517666.0	0.00442706477194	8.0	1142828.0	0.000700017850455	22.0	2100620.0	0.00104730984186	19.0	2282235.0	0.000832517247347	127.0	4107675.0	0.00309177332676	8.0	1101958.0	0.000725980482015	149.0	5755720.0	0.00258872912511	407.0	5530981.0	0.00735854995705	118.0	1536945.0	0.00767756816282	116.0	4445822.0	0.00260919128116	81.0	7804885.0
K01042: ["L-seryl-tRNA(Ser) seleniumtransferase [EC:2.9.1.1]"]	7.7605943009e-29	4.55288198986e-27	0.374545142208		0.00752772970008	0.00248349850932	0.026804201519	0.0197807625711	0.018192061239	0.0184641755259	0.00775762296565	0.00276417875726	0.0090526872564	0.00357677345993	149.0	1754900.0	0.0084905122799	338.0	4517666.0	0.00748173946458	27.0	1142828.0	0.00236256024529	214.0	2100620.0	0.0101874684617	204.0	2282235.0	0.00893860623468	294.0	4107675.0	0.00715733352809	121.0	1101958.0	0.0109804547905	362.0	5755720.0	0.00628939559256	438.0	5530981.0	0.00791902919211	224.0	1536945.0	0.014574366682	449.0	4445822.0	0.0100993697004	575.0	7804885.0
K01043: ["None"]	0.00120712936183	0.00272203417915	0.0595463363518		0.00406273320718	0.00551028838606	0.000742806975221	0.000921185949756	0.000855357884553	0.00126207952304	0.00420510389731	0.00569366783399	0.00207663373815	0.00231432944534	20.0	1754900.0	0.00113966607784	478.0	4517666.0	0.0105806848049	10.0	1142828.0	0.000875022313069	21.0	2100620.0	0.000999704849045	28.0	2282235.0	0.00122686752241	28.0	4107675.0	0.000681650812199	5.0	1101958.0	0.000453737801259	89.0	5755720.0	0.00154628786668	568.0	5530981.0	0.0102694259843	144.0	1536945.0	0.00936923572412	18.0	4445822.0	0.000404874509146	61.0	7804885.0
K01044: ["carboxylesterase [EC:3.1.1.1]"]	0.000755089967063	0.00197585019655	0.0628655093767		0.00151458345061	0.00228239174528	0.00018641182963	0.000324384238017	0.000125143487375	0.000174554229058	0.0014370201713	0.00212106752645	0.000473881163582	0.000625244747197	11.0	1754900.0	0.000626816342812	201.0	4517666.0	0.0044492000958	4.0	1142828.0	0.000350008925228	5.0	2100620.0	0.000238024964058	1.0	2282235.0	4.38166972288e-05	3.0	4107675.0	7.30340155928e-05	0.0	1101958.0	0.0	42.0	5755720.0	0.000729708880905	214.0	5530981.0	0.00386911471943	102.0	1536945.0	0.00663654197125	6.0	4445822.0	0.000134958169715	22.0	7804885.0
K01046: ["triacylglycerol lipase [EC:3.1.1.3]"]	0.00186922026611	0.00369436009922	0.0564248429606		0.0104340591985	0.00930683814866	0.0049782839516	0.00346774487928	0.0041366797661	0.00176819901418	0.0115592581929	0.0119011121488	0.00737412074243	0.00335435783518	131.0	1754900.0	0.00746481280985	763.0	4517666.0	0.016889252105	32.0	1142828.0	0.00280007140182	81.0	2100620.0	0.00385600441774	147.0	2282235.0	0.00644105449264	234.0	4107675.0	0.00569665321624	89.0	1101958.0	0.00807653286241	397.0	5755720.0	0.00689748632665	1636.0	5530981.0	0.0295788396308	461.0	1536945.0	0.0299945671446	242.0	4445822.0	0.00544331284518	351.0	7804885.0
K01048: ["lysophospholipase [EC:3.1.1.5]"]	0.000934644946588	0.00228036479524	0.0613599630883		0.00626232549109	0.00477096313443	0.00313085470793	0.00183109815285	0.00382103723263	0.00148162789336	0.00671869929797	0.00565072721844	0.00453196959915	0.00207925236578	91.0	1754900.0	0.00518548065417	386.0	4517666.0	0.00854423500985	24.0	1142828.0	0.00210005355137	138.0	2100620.0	0.00656948900801	118.0	2282235.0	0.005170370273	155.0	4107675.0	0.00377342413896	34.0	1101958.0	0.00308541704856	143.0	5755720.0	0.00248448499927	920.0	5530981.0	0.0166335772985	243.0	1536945.0	0.0158105852844	160.0	4445822.0	0.00359888452574	307.0	7804885.0
K01053: ["gluconolactonase [EC:3.1.1.17]"]	0.000595800353234	0.00168046253476	0.0645306804374		0.00917071867024	0.0128342230883	0.0011291220629	0.00212262483158	0.000631596943376	0.000670908272164	0.00926994001505	0.0136839060623	0.00334960250791	0.00470275753241	111.0	1754900.0	0.00632514673201	640.0	4517666.0	0.0141666072702	43.0	1142828.0	0.0037625959462	13.0	2100620.0	0.000618864906551	3.0	2282235.0	0.000131450091686	22.0	4107675.0	0.000535582781014	5.0	1101958.0	0.000453737801259	134.0	5755720.0	0.00232811881051	1520.0	5530981.0	0.0274815624932	557.0	1536945.0	0.036240724294	20.0	4445822.0	0.000449860565718	106.0	7804885.0
K01055: ["3-oxoadipate enol-lactonase [EC:3.1.1.24]"]	0.000695444709844	0.00187010342143	0.0634446321532		0.00478651914079	0.00677547364513	0.000685204692601	0.00113162334163	0.000834673170699	0.00128193079325	0.00469958522251	0.00660907899076	0.00169321549107	0.0021382285753	44.0	1754900.0	0.00250726537125	524.0	4517666.0	0.0115989097025	12.0	1142828.0	0.00105002677568	7.0	2100620.0	0.000333234949682	4.0	2282235.0	0.000175266788915	14.0	4107675.0	0.0003408254061	2.0	1101958.0	0.000181495120504	100.0	5755720.0	0.00173740209739	671.0	5530981.0	0.0121316634427	310.0	1536945.0	0.0201698824616	21.0	4445822.0	0.000472353594004	64.0	7804885.0
K01056: ["peptidyl-tRNA hydrolase, PTH1 family [EC:3.1.1.29]"]	4.42568862799e-05	0.000196538255857	0.0823856010594		0.0883504328748	0.0102961468626	0.0960975176871	0.00372294894319	0.0953004821799	0.00414733160704	0.0876712072638	0.0112900815182	0.0921760017318	0.0036704706499	1559.0	1754900.0	0.0888369707676	3657.0	4517666.0	0.080948879355	1124.0	1142828.0	0.098352507989	2006.0	2100620.0	0.0954956155802	2174.0	2282235.0	0.0952574997754	4014.0	4107675.0	0.0977195128631	1059.0	1101958.0	0.0961016663067	5371.0	5755720.0	0.0933158666509	4133.0	5530981.0	0.074724538016	1007.0	1536945.0	0.0655195859318	4385.0	4445822.0	0.0986319290336	7498.0	7804885.0
K01057: ["6-phosphogluconolactonase [EC:3.1.1.31]"]	1.17853904284e-09	1.10625531488e-08	0.149303001276		0.0257646726963	0.0102683728625	0.0393763150432	0.017931272248	0.0331194977191	0.0164156666936	0.0253980177337	0.00883453890564	0.0248152429382	0.00743143433371	597.0	1754900.0	0.0340190324235	879.0	4517666.0	0.0194569496727	894.0	1142828.0	0.0782269947884	452.0	2100620.0	0.0215174567509	742.0	2282235.0	0.0325119893438	722.0	4107675.0	0.017576853086	224.0	1101958.0	0.0203274534964	1132.0	5755720.0	0.0196673917425	1267.0	5530981.0	0.0229073287361	425.0	1536945.0	0.0276522582135	941.0	4445822.0	0.021165939617	1319.0	7804885.0
K01058: ["phospholipase A1 [EC:3.1.1.32]"]	3.1758639421e-22	8.04247559439e-21	0.30509607267		0.0074686516838	0.00457381226449	0.0257214129873	0.020532710109	0.0155857421847	0.0188847607203	0.00731160602568	0.00432523461283	0.00785063698978	0.005632551389	226.0	1754900.0	0.0128782266796	224.0	4517666.0	0.00495831254458	22.0	1142828.0	0.00192504908875	84.0	2100620.0	0.00399881939618	184.0	2282235.0	0.0080622722901	90.0	4107675.0	0.00219102046778	124.0	1101958.0	0.0112526974712	470.0	5755720.0	0.00816578985774	416.0	5530981.0	0.00752126973497	206.0	1536945.0	0.0134032122164	145.0	4445822.0	0.00326148910145	280.0	7804885.0
K01060: ["cephalosporin-C deacetylase [EC:3.1.1.41]"]	0.0370459653904	0.0442640183891	0.0341299960108		0.0165257157983	0.00827216927933	0.0126119303021	0.00482213142795	0.0127975691948	0.00355070240765	0.0156949215465	0.00648531302438	0.0165542169882	0.00530221668086	284.0	1754900.0	0.0161832583053	1104.0	4517666.0	0.0244373975411	32.0	1142828.0	0.00280007140182	282.0	2100620.0	0.0134246079729	309.0	2282235.0	0.0135393594437	546.0	4107675.0	0.0132921908379	111.0	1101958.0	0.010072979188	910.0	5755720.0	0.0158103590863	1194.0	5530981.0	0.0215874905374	178.0	1536945.0	0.0115814163812	617.0	4445822.0	0.0138781984524	1201.0	7804885.0
K01061: ["carboxymethylenebutenolidase [EC:3.1.1.45]"]	0.00133815498644	0.00290857768609	0.0588132463906		0.0136227040527	0.0184179767347	0.0024256831899	0.0039215720114	0.00344266284443	0.00626443492561	0.0151699771529	0.0217915067238	0.00584160362943	0.00681302306195	151.0	1754900.0	0.00860447888769	1179.0	4517666.0	0.0260975468306	63.0	1142828.0	0.00551264057233	23.0	2100620.0	0.00109491483467	8.0	2282235.0	0.000350533577831	45.0	4107675.0	0.00109551023389	5.0	1101958.0	0.000453737801259	244.0	5755720.0	0.00423926111764	2359.0	5530981.0	0.0426506617904	794.0	1536945.0	0.0516609247566	35.0	4445822.0	0.000787255990006	156.0	7804885.0
K01066: ["esterase / lipase [EC:3.1.1.-]"]	0.00148198734354	0.0031301914056	0.0580854434489		0.00712215319418	0.00764369558433	0.00251002487092	0.00189395298511	0.00251267422911	0.00128961923319	0.00722729394477	0.00777353747661	0.00473885981679	0.00343352466973	94.0	1754900.0	0.00535643056584	497.0	4517666.0	0.0110012559583	28.0	1142828.0	0.00245006247659	68.0	2100620.0	0.00323713951119	56.0	2282235.0	0.00245373504481	143.0	4107675.0	0.00348128807659	18.0	1101958.0	0.00163345608453	125.0	5755720.0	0.00217175262174	1037.0	5530981.0	0.0187489344115	289.0	1536945.0	0.0188035355852	144.0	4445822.0	0.00323899607317	193.0	7804885.0
K01067: ["acetyl-CoA hydrolase [EC:3.1.2.1]"]	0.0171211084075	0.0226309806963	0.0400969574912		0.00784665221979	0.00438302304659	0.00534782403377	0.00284473572616	0.00595750747835	0.00240819085983	0.00772518692148	0.00421049644223	0.00679520987224	0.00355863591483	149.0	1754900.0	0.0084905122799	527.0	4517666.0	0.0116653156741	9.0	1142828.0	0.000787520081762	100.0	2100620.0	0.00476049928116	106.0	2282235.0	0.00464456990625	225.0	4107675.0	0.00547755116946	41.0	1101958.0	0.00372064997033	233.0	5755720.0	0.00404814688692	795.0	5530981.0	0.0143735803829	321.0	1536945.0	0.0208855879683	273.0	4445822.0	0.00614059672205	419.0	7804885.0
K01069: ["hydroxyacylglutathione hydrolase [EC:3.1.2.6]"]	1.36238133842e-05	7.1682844712e-05	0.0902611964471		0.0317134124565	0.00864073519311	0.0245761444761	0.00904053700905	0.0254415319773	0.00777748470167	0.0340056954759	0.0112639642139	0.0310600039899	0.006812236289	550.0	1754900.0	0.0313408171406	1256.0	4517666.0	0.0278019667678	80.0	1142828.0	0.00700017850455	382.0	2100620.0	0.018185107254	708.0	2282235.0	0.031022221638	901.0	4107675.0	0.0219345493497	343.0	1101958.0	0.0311264131664	1545.0	5755720.0	0.0268428624047	1830.0	5530981.0	0.0330863548437	577.0	1536945.0	0.0375420070334	1281.0	4445822.0	0.0288135692342	1704.0	7804885.0
K01070: ["S-formylglutathione hydrolase [EC:3.1.2.12]"]	0.0170809090386	0.0225948139105	0.0401148589447		0.0133668065901	0.00928211901842	0.00814613538977	0.00746412203365	0.00883380407646	0.00695171058663	0.0139048171025	0.00999132220736	0.0125406034998	0.0106610093231	377.0	1754900.0	0.0214827055673	553.0	4517666.0	0.0122408340944	50.0	1142828.0	0.00437511156534	75.0	2100620.0	0.00357037446087	284.0	2282235.0	0.012443942013	63.0	4107675.0	0.00153371432745	122.0	1101958.0	0.0110712023507	837.0	5755720.0	0.0145420555552	901.0	5530981.0	0.0162900577673	348.0	1536945.0	0.0226423196666	56.0	4445822.0	0.00125960958401	356.0	7804885.0
K01075: ["4-hydroxybenzoyl-CoA thioesterase [EC:3.1.2.23]"]	0.000334917152237	0.00108555099068	0.0685501056716		0.0023345156234	0.00323255093623	0.000285746887214	0.000506115447456	0.000163282818031	0.000172256405527	0.00221648327755	0.00315819925634	0.000781885296659	0.000943041120708	62.0	1754900.0	0.0035329648413	232.0	4517666.0	0.00513539513545	4.0	1142828.0	0.000350008925228	2.0	2100620.0	9.52099856233e-05	2.0	2282235.0	8.76333944576e-05	7.0	4107675.0	0.00017041270305	0.0	1101958.0	0.0	47.0	5755720.0	0.000816578985774	370.0	5530981.0	0.00668959087005	165.0	1536945.0	0.0107355826005	8.0	4445822.0	0.000179944226287	28.0	7804885.0
K01076: ["None"]	0.000248351145527	0.000844633847588	0.070621461045		0.00375001463088	0.00429344875357	0.000877428497141	0.000854047611126	0.00074878751238	0.000478409001943	0.0037916019808	0.00465569167488	0.00167318944998	0.00174074510502	20.0	1754900.0	0.00113966607784	307.0	4517666.0	0.00679554442493	10.0	1142828.0	0.000875022313069	8.0	2100620.0	0.000380839942493	3.0	2282235.0	0.000131450091686	26.0	4107675.0	0.000632961468471	12.0	1101958.0	0.00108897072302	111.0	5755720.0	0.0019285163281	633.0	5530981.0	0.0114446243804	208.0	1536945.0	0.0135333404904	57.0	4445822.0	0.0012821026123	79.0	7804885.0
K01077: ["alkaline phosphatase [EC:3.1.3.1]"]	0.00235088500777	0.00435626601061	0.0547766646912		0.0117556866253	0.00539790391289	0.00847314851568	0.00388110213064	0.0111587229365	0.00605591066567	0.01185014594	0.00510171334467	0.00900976178181	0.00368050973865	242.0	1754900.0	0.0137899595419	538.0	4517666.0	0.0119088042365	13.0	1142828.0	0.00113752900699	142.0	2100620.0	0.00675990897925	358.0	2282235.0	0.0156863776079	326.0	4107675.0	0.00793636302775	162.0	1101958.0	0.0147011047608	850.0	5755720.0	0.0147679178278	733.0	5530981.0	0.0132526219128	242.0	1536945.0	0.0157455211475	768.0	4445822.0	0.0172746457236	846.0	7804885.0
K01078: ["acid phosphatase [EC:3.1.3.2]"]	0.0103386263196	0.0145509654718	0.0439058807507		0.00293450430694	0.00224211379284	0.00173269245229	0.00154102663842	0.00158601306781	0.000550595587987	0.00290595420727	0.00233658231936	0.00218553162096	0.000826160540995	32.0	1754900.0	0.00182346572454	159.0	4517666.0	0.00351951649369	4.0	1142828.0	0.000350008925228	76.0	2100620.0	0.00361797945369	26.0	2282235.0	0.00113923412795	71.0	4107675.0	0.00172847170236	8.0	1101958.0	0.000725980482015	46.0	5755720.0	0.0007992049648	302.0	5530981.0	0.00546015254798	93.0	1536945.0	0.00605096473849	59.0	4445822.0	0.00132708866887	199.0	7804885.0
K01079: ["phosphoserine phosphatase [EC:3.1.3.3]"]	7.1400921657e-08	5.44007022149e-07	0.124081933371		0.0681690489447	0.0112044761441	0.0795978390103	0.00821868136284	0.0764598917208	0.0071464157205	0.0680429076013	0.0109053932455	0.0720341448859	0.0059706395351	1196.0	1754900.0	0.0681520314548	2826.0	4517666.0	0.0625544252275	167.0	1142828.0	0.0146128726283	1656.0	2100620.0	0.0788338680961	1823.0	2282235.0	0.0798778390481	3303.0	4107675.0	0.0804104511676	866.0	1101958.0	0.0785873871781	4144.0	5755720.0	0.0719979429159	3633.0	5530981.0	0.0656845503537	889.0	1536945.0	0.057842017769	3397.0	4445822.0	0.0764088170871	6113.0	7804885.0
K01083: ["3-phytase [EC:3.1.3.8]"]	0.00482390536126	0.00774995293092	0.0495528937838		0.000904148768279	0.00154305539304	0.000132370832969	0.000234947820352	5.5308637071e-05	5.62833719407e-05	0.00089173528556	0.00150797546837	0.000252307038513	0.000304557250553	12.0	1754900.0	0.000683799646704	51.0	4517666.0	0.00112890151685	0.0	1142828.0	0.0	1.0	2100620.0	4.76049928116e-05	0.0	2282235.0	0.0	3.0	4107675.0	7.30340155928e-05	1.0	1101958.0	9.07475602518e-05	8.0	5755720.0	0.000138992167791	249.0	5530981.0	0.00450191385579	131.0	1536945.0	0.00852340194347	2.0	4445822.0	4.49860565718e-05	10.0	7804885.0
K01085: ["glucose-1-phosphatase [EC:3.1.3.10]"]	0.0208371727259	0.0268473089294	0.0385956903602		0.0135631984662	0.0084088699829	0.0159634784236	0.0071965007656	0.0194715034596	0.00615070456142	0.0139833357608	0.00856553295525	0.0188645436819	0.00953326080068	187.0	1754900.0	0.0106558778278	656.0	4517666.0	0.014520772452	8.0	1142828.0	0.000700017850455	715.0	2100620.0	0.0340375698603	431.0	2282235.0	0.0188849965056	1250.0	4107675.0	0.0304308398303	148.0	1101958.0	0.0134306389173	703.0	5755720.0	0.0122139367447	445.0	5530981.0	0.00804558901938	112.0	1536945.0	0.00728718334098	680.0	4445822.0	0.0152952592344	2311.0	7804885.0
K01087: ["trehalose-phosphatase [EC:3.1.3.12]"]	0.000793594227276	0.00204498658859	0.0625150460781		0.00490669430877	0.00645044126745	0.000824537009669	0.00147360703818	0.000862406913854	0.00129442970446	0.00503403677576	0.00724872255257	0.00169996591356	0.00212294158453	66.0	1754900.0	0.00376089805687	426.0	4517666.0	0.00942964796424	33.0	1142828.0	0.00288757363313	22.0	2100620.0	0.00104730984186	3.0	2282235.0	0.000131450091686	15.0	4107675.0	0.000365170077964	2.0	1101958.0	0.000181495120504	68.0	5755720.0	0.00118143342623	918.0	5530981.0	0.0165974173478	317.0	1536945.0	0.0206253314204	14.0	4445822.0	0.000314902396002	51.0	7804885.0
K01090: ["protein phosphatase [EC:3.1.3.16]"]	4.91839090888e-05	0.000214266534644	0.0816740082333		0.0672175649013	0.0168292934939	0.0521902467413	0.0148316112123	0.0571389214612	0.0124420485339	0.0659705987721	0.0162396436642	0.0674044511013	0.0120703285999	1183.0	1754900.0	0.0674112485042	2375.0	4517666.0	0.0525713941668	1981.0	1142828.0	0.173341920219	1232.0	2100620.0	0.0586493511439	1308.0	2282235.0	0.0573122399753	2513.0	4107675.0	0.0611781603949	611.0	1101958.0	0.0554467593139	3626.0	5755720.0	0.0629982000514	3034.0	5530981.0	0.0548546451344	736.0	1536945.0	0.0478872048121	2598.0	4445822.0	0.0584368874867	3889.0	7804885.0
K01091: ["phosphoglycolate phosphatase [EC:3.1.3.18]"]	1.14446047407e-10	1.19409484058e-09	0.163224862451		0.109446713663	0.0151540030751	0.0900053188571	0.0269865070392	0.102531687649	0.0235229088983	0.110814477136	0.0112949428365	0.114228868631	0.00891286492205	2106.0	1754900.0	0.120006837996	5234.0	4517666.0	0.115856285082	328.0	1142828.0	0.0287007318687	2281.0	2100620.0	0.108586988603	2313.0	2282235.0	0.10134802069	4999.0	4107675.0	0.121699014649	1245.0	1101958.0	0.112980712514	6958.0	5755720.0	0.120888437937	6069.0	5530981.0	0.109727370244	1540.0	1536945.0	0.100198770938	4716.0	4445822.0	0.106077121396	8433.0	7804885.0
K01092: ["myo-inositol-1(or 4)-monophosphatase [EC:3.1.3.25]"]	8.0978894367e-10	7.68317272701e-09	0.151562473776		0.0521142963598	0.0158500373238	0.035152847426	0.0115905815568	0.0377884422972	0.0110607787959	0.0536929695338	0.0156824695103	0.0473389473521	0.011309454448	928.0	1754900.0	0.0528805060117	2655.0	4517666.0	0.0587692848475	160.0	1142828.0	0.0140003570091	779.0	2100620.0	0.0370842894003	889.0	2282235.0	0.0389530438364	1319.0	4107675.0	0.032110622189	358.0	1101958.0	0.0324876265702	2523.0	5755720.0	0.0438346549172	3474.0	5530981.0	0.0628098342771	1070.0	1536945.0	0.0696186265611	1470.0	4445822.0	0.0330647515802	2503.0	7804885.0
K01093: ["4-phytase / acid phosphatase [EC:3.1.3.26 3.1.3.2]"]	0.0290086130226	0.0360050486036	0.0360412242974		0.00285058406636	0.00414718505573	0.00051598411498	0.000926150557512	0.000950464850452	0.00254400997597	0.00317969788253	0.00596542724545	0.00122883029977	0.00205731044248	8.0	1754900.0	0.000455866431136	252.0	4517666.0	0.00557810161265	27.0	1142828.0	0.00236256024529	3.0	2100620.0	0.000142814978435	0.0	2282235.0	0.0	6.0	4107675.0	0.000146068031186	1.0	1101958.0	9.07475602518e-05	40.0	5755720.0	0.000694960838957	535.0	5530981.0	0.00967278679858	143.0	1536945.0	0.00930417158714	10.0	4445822.0	0.000224930282859	33.0	7804885.0
K01095: ["phosphatidylglycerophosphatase A [EC:3.1.3.27]"]	2.09528248998e-20	4.88436712896e-19	0.284606202071		0.0116152705207	0.0058314055531	0.0297169175736	0.0196257131943	0.0192314378455	0.01787901438	0.0115690703449	0.00542393892895	0.0132068911388	0.00739411835028	289.0	1754900.0	0.0164681748248	298.0	4517666.0	0.00659632651019	31.0	1142828.0	0.00271256917051	244.0	2100620.0	0.011615618246	397.0	2282235.0	0.0173952287998	264.0	4107675.0	0.00642699337216	215.0	1101958.0	0.0195107254541	756.0	5755720.0	0.0131347598563	599.0	5530981.0	0.0108299052193	250.0	1536945.0	0.0162660342433	341.0	4445822.0	0.00767012264549	650.0	7804885.0
K01101: ["4-nitrophenyl phosphatase [EC:3.1.3.41]"]	0.0388388836891	0.0460002929292	0.0337582007143		0.0244966199058	0.00894705084215	0.0192786701314	0.00699053580275	0.0200909985796	0.00474066286622	0.0232672448942	0.00874233020314	0.023710786901	0.00558394421138	397.0	1754900.0	0.0226223716451	1213.0	4517666.0	0.0268501478418	57.0	1142828.0	0.00498762718449	577.0	2100620.0	0.0274680808523	490.0	2282235.0	0.0214701816421	803.0	4107675.0	0.019548771507	205.0	1101958.0	0.0186032498516	1362.0	5755720.0	0.0236634165665	1361.0	5530981.0	0.0246068464166	299.0	1536945.0	0.0194541769549	932.0	4445822.0	0.0209635023624	1565.0	7804885.0
K01103: ["6-phosphofructo-2-kinase / fructose-2,6-bisphosphatase [EC:2.7.1.105 3.1.3.46]", "fructose-2,6-bisphosphatase [EC:3.1.3.46]"]	0.00272670004147	0.00487950388713	0.0537061083376		0.000118209724718	0.000192149248692	2.47963506084e-05	6.28754409988e-05	1.04234460931e-05	1.36169384932e-05	0.00016403866371	0.000280567441626	3.7383343609e-05	5.56913887345e-05	0.0	1754900.0	0.0	10.0	4517666.0	0.000221353238597	1.0	1142828.0	8.75022313069e-05	0.0	2100620.0	0.0	0.0	2282235.0	0.0	11.0	4107675.0	0.000267791390507	0.0	1101958.0	0.0	3.0	5755720.0	5.21220629218e-05	9.0	5530981.0	0.00016271977792	1.0	1536945.0	6.5064136973e-05	1.0	4445822.0	2.24930282859e-05	2.0	7804885.0
K01104: ["protein-tyrosine phosphatase [EC:3.1.3.48]"]	4.31439523007e-09	3.84472688857e-08	0.141431000605		0.128299087979	0.0150666786853	0.104411699524	0.0278252788617	0.116227562937	0.0231549122847	0.125829046844	0.0165888757061	0.129356215462	0.009644822067	2350.0	1754900.0	0.133910764146	5731.0	4517666.0	0.12685754104	2060.0	1142828.0	0.180254596492	2616.0	2100620.0	0.124534661195	2661.0	2282235.0	0.116596231326	5346.0	4107675.0	0.130146615786	1245.0	1101958.0	0.112980712514	7524.0	5755720.0	0.130722133808	6344.0	5530981.0	0.114699363458	1521.0	1536945.0	0.098962552336	5472.0	4445822.0	0.12308185078	9846.0	7804885.0
K01112: ["None"]	0.00297619219147	0.00522754283066	0.0530723829192		0.00228077777495	0.00274373000037	0.000569767359673	0.000620332146328	0.000575334742255	0.000248564393071	0.002589055475	0.00384912690749	0.0010349546084	0.00118916066464	24.0	1754900.0	0.00136759929341	210.0	4517666.0	0.00464841801054	14.0	1142828.0	0.0012250312383	10.0	2100620.0	0.000476049928116	14.0	2282235.0	0.000613433761203	15.0	4107675.0	0.000365170077964	5.0	1101958.0	0.000453737801259	50.0	5755720.0	0.000868701048696	273.0	5530981.0	0.00493583326357	133.0	1536945.0	0.00865353021741	16.0	4445822.0	0.000359888452574	38.0	7804885.0
K01113: ["phosphodiesterase/alkaline phosphatase D [EC:3.1.4.1]", "alkaline phosphatase D [EC:3.1.3.1]"]	0.00352969460219	0.00602255210844	0.0518340582696		0.00874642208074	0.00923746632268	0.00306734225842	0.00261274119774	0.00429152276483	0.0056937871437	0.0101131832784	0.0127922074489	0.00506441753627	0.00393378547728	116.0	1754900.0	0.00661006325147	730.0	4517666.0	0.0161587864176	36.0	1142828.0	0.00315008032705	48.0	2100620.0	0.00228503965496	40.0	2282235.0	0.00175266788915	161.0	4107675.0	0.00391949217014	21.0	1101958.0	0.00190569876529	301.0	5755720.0	0.00522958031315	1364.0	5530981.0	0.0246610863425	505.0	1536945.0	0.0328573891714	196.0	4445822.0	0.00440863354403	158.0	7804885.0
K01114: ["phospholipase C [EC:3.1.4.3]"]	0.000715265463208	0.0018973130599	0.0632469476391		0.00475646432942	0.00672209475727	0.000798830652712	0.00134092303829	0.000466118883625	0.00029352435018	0.00454579276891	0.0065165727059	0.0015000534556	0.00183270298359	70.0	1754900.0	0.00398883127244	314.0	4517666.0	0.00695049169195	7.0	1142828.0	0.000612515619148	3.0	2100620.0	0.000142814978435	4.0	2282235.0	0.000175266788915	16.0	4107675.0	0.000389514749828	5.0	1101958.0	0.000453737801259	70.0	5755720.0	0.00121618146817	1004.0	5530981.0	0.0181522952257	375.0	1536945.0	0.0243990513649	23.0	4445822.0	0.000517339650575	65.0	7804885.0
K01118: ["FMN-dependent NADH-azoreductase [EC:1.7.-.-]"]	0.000249021823886	0.000846097316678	0.0706028254811		0.0132475404632	0.00906181759697	0.00699724331859	0.00419722599297	0.00892730961668	0.00295560299126	0.0131002225128	0.00850050772082	0.00923409455124	0.00347442898345	235.0	1754900.0	0.0133910764146	772.0	4517666.0	0.0170884700197	39.0	1142828.0	0.00341258702097	326.0	2100620.0	0.0155192276566	170.0	2282235.0	0.0074488385289	222.0	4107675.0	0.00540451715386	49.0	1101958.0	0.00444663045234	368.0	5755720.0	0.0063936397184	1255.0	5530981.0	0.0226903690322	540.0	1536945.0	0.0351346339654	300.0	4445822.0	0.00674790848576	494.0	7804885.0
K01119: ["2',3'-cyclic-nucleotide 2'-phosphodiesterase [EC:3.1.4.16]"]	3.76548329887e-12	4.83740920147e-11	0.183117783967		0.0383805906014	0.0136938217106	0.057167054048	0.013859767274	0.055286824902	0.0101054181786	0.0383590775689	0.0141155484962	0.04114707242	0.0126852002499	711.0	1754900.0	0.0405151290672	1927.0	4517666.0	0.0426547690777	65.0	1142828.0	0.00568764503495	1285.0	2100620.0	0.061172415763	1142.0	2282235.0	0.0500386682353	2104.0	4107675.0	0.0512211896024	479.0	1101958.0	0.0434680813606	2576.0	5755720.0	0.0447554780288	1344.0	5530981.0	0.0242994868361	391.0	1536945.0	0.0254400775565	2346.0	4445822.0	0.0527686443587	4490.0	7804885.0
K01126: ["glycerophosphoryl diester phosphodiesterase [EC:3.1.4.46]"]	9.92324902755e-14	1.46149943837e-12	0.203702931775		0.0627362497612	0.0134264678142	0.0435826484863	0.0129667457941	0.0451270691798	0.0108269912012	0.0622609881015	0.0136386596278	0.0542831091516	0.00989519119944	973.0	1754900.0	0.0554447546869	2747.0	4517666.0	0.0608057346426	1113.0	1142828.0	0.0973899834446	1118.0	2100620.0	0.0532223819634	1192.0	2282235.0	0.0522295030967	1975.0	4107675.0	0.0480807269319	622.0	1101958.0	0.0564449824766	3307.0	5755720.0	0.0574558873607	4324.0	5530981.0	0.0781778133029	1211.0	1536945.0	0.0787926698743	2280.0	4445822.0	0.0512841044918	3042.0	7804885.0
K01129: ["dGTPase [EC:3.1.5.1]"]	0.000589841304175	0.00167034705607	0.0646011698147		0.0633952835651	0.0114882722683	0.0540417904092	0.0153441415483	0.0656664013044	0.0153198839818	0.0625140084174	0.0116260285887	0.0672257975411	0.00643163038739	1268.0	1754900.0	0.072254829335	2846.0	4517666.0	0.0629971317047	192.0	1142828.0	0.0168004284109	1450.0	2100620.0	0.0690272395769	1548.0	2282235.0	0.0678282473102	2918.0	4107675.0	0.0710377524999	711.0	1101958.0	0.0645215153391	4306.0	5755720.0	0.0748125343137	3293.0	5530981.0	0.0595373587434	820.0	1536945.0	0.0533525923179	2948.0	4445822.0	0.0663094473868	5713.0	7804885.0
K01133: ["choline-sulfatase [EC:3.1.6.6]"]	0.00121727271107	0.00273614300317	0.0594868630088		0.00143735730453	0.00220109121344	0.000200829057352	0.000408662409526	0.000107964725195	0.000111796037661	0.00152050223833	0.00232326683724	0.000486676298586	0.000615636617388	4.0	1754900.0	0.000227933215568	167.0	4517666.0	0.00369659908457	4.0	1142828.0	0.000350008925228	12.0	2100620.0	0.00057125991374	2.0	2282235.0	8.76333944576e-05	6.0	4107675.0	0.000146068031186	0.0	1101958.0	0.0	33.0	5755720.0	0.000573342692139	208.0	5530981.0	0.00376063486749	74.0	1536945.0	0.004814746136	4.0	4445822.0	8.99721131435e-05	19.0	7804885.0
K01139: ["guanosine-3',5'-bis(diphosphate) 3'-pyrophosphohydrolase [EC:3.1.7.2]"]	0.000512765980709	0.00150788325154	0.0655818355546		0.0115370726968	0.00521738319884	0.00753783093622	0.00438640508411	0.00832839509177	0.00423090559905	0.0115742391602	0.00523723229379	0.0111451146611	0.00585844382372	244.0	1754900.0	0.0139039261496	387.0	4517666.0	0.00856637033371	52.0	1142828.0	0.00455011602796	195.0	2100620.0	0.00928297359827	314.0	2282235.0	0.0137584429298	178.0	4107675.0	0.00433335159184	168.0	1101958.0	0.0152455901223	687.0	5755720.0	0.0119359524091	623.0	5530981.0	0.0112638246271	200.0	1536945.0	0.0130128273946	183.0	4445822.0	0.00411622417632	546.0	7804885.0
K01143: ["exodeoxyribonuclease (lambda-induced) [EC:3.1.11.3]"]	0.00146442975308	0.00310384504594	0.0581704839582		0.000189682899521	0.000247190957467	6.04454665382e-05	7.45713059527e-05	0.000107234427074	9.97102072393e-05	0.00024928131968	0.000319587636523	0.00010106524538	0.000160767044617	2.0	1754900.0	0.000113966607784	22.0	4517666.0	0.000486977124914	0.0	1142828.0	0.0	1.0	2100620.0	4.76049928116e-05	1.0	2282235.0	4.38166972288e-05	0.0	4107675.0	0.0	2.0	1101958.0	0.000181495120504	9.0	5755720.0	0.000156366188765	20.0	5530981.0	0.000361599506489	18.0	1536945.0	0.00117115446551	2.0	4445822.0	4.49860565718e-05	4.0	7804885.0
K01144: ["exodeoxyribonuclease V [EC:3.1.11.5]"]	4.03199513008e-24	1.23414111808e-22	0.325798123313		0.014540648376	0.00612468159159	0.033044913611	0.0190763329743	0.0264577755574	0.0170772966391	0.0140242525659	0.00594570564538	0.0131509022528	0.00441160513374	357.0	1754900.0	0.0203430394894	683.0	4517666.0	0.0151184261962	15.0	1142828.0	0.0013125334696	313.0	2100620.0	0.01490036275	461.0	2282235.0	0.0201994974225	752.0	4107675.0	0.0183071932419	228.0	1101958.0	0.0206904437374	1360.0	5755720.0	0.0236286685245	625.0	5530981.0	0.0112999845778	132.0	1536945.0	0.00858846608044	1137.0	4445822.0	0.025574573161	1299.0	7804885.0
K01145: ["exodeoxyribonuclease VII [EC:3.1.11.6]"]	0.00370213211932	0.00625607161459	0.051486870301		0.000245486701142	0.000368111895963	2.20924236505e-05	4.19064235186e-05	4.39987357035e-05	9.95478779997e-05	0.000244321133607	0.000419874635437	7.37390346517e-05	0.000118061765199	1.0	1754900.0	5.6983303892e-05	22.0	4517666.0	0.000486977124914	0.0	1142828.0	0.0	0.0	2100620.0	0.0	0.0	2282235.0	0.0	2.0	4107675.0	4.86893437285e-05	0.0	1101958.0	0.0	11.0	5755720.0	0.000191114230713	70.0	5530981.0	0.00126559827271	22.0	1536945.0	0.00143141101341	0.0	4445822.0	0.0	2.0	7804885.0
K01152: ["type I restriction enzyme [EC:3.1.21.3]"]	0.00653445288516	0.010013615218	0.0473189246844		0.00129747267795	0.00116926858936	0.00145489427879	0.00114020108786	0.00264583362173	0.00182987973322	0.00134950458927	0.00114472132712	0.00158120748836	0.000950687296926	30.0	1754900.0	0.00170949911676	66.0	4517666.0	0.00146093137474	2.0	1142828.0	0.000175004462614	24.0	2100620.0	0.00114251982748	34.0	2282235.0	0.00148976770578	89.0	4107675.0	0.00216667579592	18.0	1101958.0	0.00163345608453	69.0	5755720.0	0.0011988074472	45.0	5530981.0	0.0008135988896	15.0	1536945.0	0.000975962054595	47.0	4445822.0	0.00105717232944	74.0	7804885.0
K01153: ["type I restriction enzyme, R subunit [EC:3.1.21.3]"]	3.68173578782e-24	1.13681666431e-22	0.326222073303		0.104487900199	0.0244012469602	0.176361803465	0.0634654723958	0.146083605834	0.0605530777207	0.104124623648	0.0258878830736	0.11681343	0.0201267460304	1422.0	1754900.0	0.0810302581344	4911.0	4517666.0	0.108706575475	396.0	1142828.0	0.0346508835975	2729.0	2100620.0	0.129914025383	2390.0	2282235.0	0.104721906377	5196.0	4107675.0	0.126494915007	1135.0	1101958.0	0.102998480886	6469.0	5755720.0	0.11239254168	4832.0	5530981.0	0.0873624407677	1480.0	1536945.0	0.0962949227201	4807.0	4445822.0	0.10812398697	11014.0	7804885.0
K01154: ["type I restriction enzyme, S subunit [EC:3.1.21.3]"]	2.72471772286e-21	6.48040971924e-20	0.294661863332		0.115867586425	0.0325240234364	0.190808217849	0.0621573798295	0.169486231946	0.0598477187286	0.116255808605	0.0329550859723	0.133567879077	0.030795076102	1549.0	1754900.0	0.0882671377286	5437.0	4517666.0	0.120349755825	319.0	1142828.0	0.0279132117869	3486.0	2100620.0	0.165951004941	2626.0	2282235.0	0.115062646923	6390.0	4107675.0	0.155562453213	1161.0	1101958.0	0.105357917452	6463.0	5755720.0	0.112288297554	5292.0	5530981.0	0.095679229417	1659.0	1536945.0	0.107941403238	5213.0	4445822.0	0.117256156454	12875.0	7804885.0
K01155: ["type II restriction enzyme [EC:3.1.21.4]"]	1.90179323131e-26	7.43812463803e-25	0.350319963027		0.0269002397263	0.0121341581395	0.0683748329793	0.0365656817785	0.0513386471188	0.0330857103997	0.0274582750931	0.0131921526127	0.0329820198321	0.0096846615526	517.0	1754900.0	0.0294603681121	1108.0	4517666.0	0.0245259388366	61.0	1142828.0	0.00533763610972	860.0	2100620.0	0.040940293818	885.0	2282235.0	0.0387777770475	1743.0	4107675.0	0.0424327630594	500.0	1101958.0	0.0453737801259	1981.0	5755720.0	0.0344179355493	970.0	5530981.0	0.0175375760647	220.0	1536945.0	0.0143141101341	1520.0	4445822.0	0.0341894029945	4190.0	7804885.0
K01156: ["type III restriction enzyme [EC:3.1.21.5]"]	2.63010432117e-23	7.34759302423e-22	0.316987031878		0.0155134443121	0.00645412365916	0.0345232774539	0.0180374955536	0.0260583976588	0.0170846331972	0.0152708296595	0.00643996667805	0.018425943818	0.0061367470452	379.0	1754900.0	0.0215966721751	434.0	4517666.0	0.00960673055511	50.0	1142828.0	0.00437511156534	298.0	2100620.0	0.0141862878579	395.0	2282235.0	0.0173075954054	493.0	4107675.0	0.0120019232291	151.0	1101958.0	0.013702881598	894.0	5755720.0	0.0155323747507	447.0	5530981.0	0.00808174897003	239.0	1536945.0	0.0155503287366	540.0	4445822.0	0.0121462352744	784.0	7804885.0
K01159: ["crossover junction endodeoxyribonuclease RuvC [EC:3.1.22.4]"]	1.17641994471e-08	1.00266300372e-07	0.135282109775		0.0620011427869	0.0136316501922	0.0762733674163	0.0106181560783	0.0739970462003	0.00724829926618	0.0625676302734	0.0122787046376	0.0669290327957	0.00932293440087	1136.0	1754900.0	0.0647330332213	2336.0	4517666.0	0.0517081165363	1023.0	1142828.0	0.089514782627	1428.0	2100620.0	0.067979929735	1757.0	2282235.0	0.076985937031	3149.0	4107675.0	0.0766613717005	873.0	1101958.0	0.0792226200999	3716.0	5755720.0	0.0645618619391	2676.0	5530981.0	0.0483820139682	699.0	1536945.0	0.0454798317441	3407.0	4445822.0	0.07663374737	5795.0	7804885.0
K01163: ["hypothetical protein"]	9.6367293525e-17	1.83358309842e-15	0.24138338947		0.0198075123108	0.00893017370626	0.0375529850824	0.0182632342296	0.0288184645366	0.0162428285353	0.0189075133167	0.0088415947994	0.0194253968657	0.00594970147404	378.0	1754900.0	0.0215396888712	544.0	4517666.0	0.0120416161797	141.0	1142828.0	0.0123378146143	294.0	2100620.0	0.0139958678866	629.0	2282235.0	0.0275607025569	701.0	4107675.0	0.0170656149768	359.0	1101958.0	0.0325783741304	1670.0	5755720.0	0.0290146150264	440.0	5530981.0	0.00795518914276	122.0	1536945.0	0.00793782471071	1361.0	4445822.0	0.0306130114971	1822.0	7804885.0
K01166: ["ribonuclease T2 [EC:3.1.27.1]"]	0.00243953282455	0.00449184571504	0.0545097951573		0.000579141096106	0.000935182747504	5.70892676862e-05	0.000123840944157	3.73493465447e-05	6.01466150796e-05	0.000590071004431	0.000938668171701	0.000247715665851	0.000381351919977	2.0	1754900.0	0.000113966607784	24.0	4517666.0	0.000531247772633	2.0	1142828.0	0.000175004462614	1.0	2100620.0	4.76049928116e-05	0.0	2282235.0	0.0	1.0	4107675.0	2.43446718643e-05	0.0	1101958.0	0.0	8.0	5755720.0	0.000138992167791	72.0	5530981.0	0.00130175822336	24.0	1536945.0	0.00156153928735	0.0	4445822.0	0.0	8.0	7804885.0
K01167: ["ribonuclease T1 [EC:3.1.27.3]"]	0.000370636059019	0.0011806240081	0.0678458506525		0.00198446918038	0.00288986309004	0.000299197740793	0.000740082111298	0.000129556729191	0.00014545717663	0.00206181244467	0.00294518189375	0.000556114968998	0.000710505487223	37.0	1754900.0	0.002108382244	178.0	4517666.0	0.00394008764703	5.0	1142828.0	0.000437511156534	2.0	2100620.0	9.52099856233e-05	0.0	2282235.0	0.0	4.0	4107675.0	9.7378687457e-05	0.0	1101958.0	0.0	20.0	5755720.0	0.000347480419478	429.0	5530981.0	0.00775630941419	141.0	1536945.0	0.0091740433132	4.0	4445822.0	8.99721131435e-05	22.0	7804885.0
K01173: ["endonuclease [EC:3.1.30.-]", "endonuclease G, mitochondrial"]	0.0419383241285	0.0491109853213	0.0331524316688		0.0187999550788	0.00915030132112	0.0138943668277	0.00613268736317	0.015314979683	0.00380507411225	0.0173712340781	0.00764648544345	0.0183116939846	0.00535087300333	317.0	1754900.0	0.0180637073338	975.0	4517666.0	0.0215819407632	40.0	1142828.0	0.00350008925228	441.0	2100620.0	0.0209938018299	317.0	2282235.0	0.0138898930215	622.0	4107675.0	0.0151423858996	105.0	1101958.0	0.00952849382644	946.0	5755720.0	0.0164358238413	1331.0	5530981.0	0.0240644471568	284.0	1536945.0	0.0184782149003	641.0	4445822.0	0.0144180311313	1178.0	7804885.0
K01174: ["micrococcal nuclease [EC:3.1.31.1]"]	0.000389565222644	0.00122544198723	0.0674992462737		0.00614254657955	0.0028967655694	0.00441808356367	0.0027324133018	0.00401025184686	0.00226401752154	0.00642201289641	0.00336084925648	0.00448044146503	0.00204365429556	69.0	1754900.0	0.00393184796855	343.0	4517666.0	0.00759241608388	88.0	1142828.0	0.00770019635501	103.0	2100620.0	0.0049033142596	93.0	2282235.0	0.00407495284228	100.0	4107675.0	0.00243446718643	64.0	1101958.0	0.00580784385612	279.0	5755720.0	0.00484735185172	226.0	5530981.0	0.00408607442333	86.0	1536945.0	0.00559551577968	445.0	4445822.0	0.0100093975872	494.0	7804885.0
K01178: ["glucoamylase [EC:3.2.1.3]"]	0.00313624828327	0.00546244134444	0.0526926112148		0.000640540232269	0.00114039810027	8.22149761613e-05	0.000136142257746	2.79761355062e-05	4.59410281983e-05	0.000551695922111	0.000857378322481	0.000211331698434	0.000271005436474	11.0	1754900.0	0.000626816342812	49.0	4517666.0	0.00108463086913	0.0	1142828.0	0.0	0.0	2100620.0	0.0	0.0	2282235.0	0.0	2.0	4107675.0	4.86893437285e-05	1.0	1101958.0	9.07475602518e-05	5.0	5755720.0	8.68701048696e-05	236.0	5530981.0	0.00426687417657	92.0	1536945.0	0.00598590060152	2.0	4445822.0	4.49860565718e-05	11.0	7804885.0
K01179: ["endoglucanase [EC:3.2.1.4]"]	0.0192039347491	0.024980728129	0.0392208451981		0.0143462358909	0.0061143377292	0.010972063793	0.00539561498754	0.0116205641223	0.00530714834132	0.0144312054827	0.00635972168394	0.0124796881279	0.00388948499582	149.0	1754900.0	0.0084905122799	665.0	4517666.0	0.0147199903667	35.0	1142828.0	0.00306257809574	110.0	2100620.0	0.00523654920928	224.0	2282235.0	0.00981494017925	663.0	4107675.0	0.016140517446	191.0	1101958.0	0.0173327840081	881.0	5755720.0	0.015306512478	901.0	5530981.0	0.0162900577673	252.0	1536945.0	0.0163961625172	803.0	4445822.0	0.0180619017136	678.0	7804885.0
K01181: ["endo-1,4-beta-xylanase [EC:3.2.1.8]"]	0.000442176363722	0.00134875285988	0.066616446513		0.00448022073624	0.00371101872544	0.00163577611159	0.00093127232004	0.00141165395072	0.000635101442029	0.00452234519133	0.00482965363397	0.00272424798717	0.00249851935458	53.0	1754900.0	0.00302011510627	297.0	4517666.0	0.00657419118633	31.0	1142828.0	0.00271256917051	24.0	2100620.0	0.00114251982748	90.0	2282235.0	0.00394350275059	97.0	4107675.0	0.00236143317083	29.0	1101958.0	0.0026316792473	205.0	5755720.0	0.00356167429965	665.0	5530981.0	0.0120231835908	240.0	1536945.0	0.0156153928735	134.0	4445822.0	0.00301406579031	169.0	7804885.0
K01184: ["polygalacturonase [EC:3.2.1.15]"]	0.00150697116622	0.00316281216893	0.0579661197733		0.000677594570551	0.00105515152237	7.60984789946e-05	0.000141822751791	4.33557600946e-05	6.98747275049e-05	0.000663850280725	0.00102304608655	0.000251971755382	0.000392522138818	2.0	1754900.0	0.000113966607784	39.0	4517666.0	0.000863277630529	2.0	1142828.0	0.000175004462614	1.0	2100620.0	4.76049928116e-05	0.0	2282235.0	0.0	1.0	4107675.0	2.43446718643e-05	0.0	1101958.0	0.0	11.0	5755720.0	0.000191114230713	96.0	5530981.0	0.00173567763115	32.0	1536945.0	0.00208205238314	1.0	4445822.0	2.24930282859e-05	9.0	7804885.0
K01187: ["alpha-glucosidase [EC:3.2.1.20]"]	0.0231077973574	0.0294601400573	0.0378007197596		0.0344282978505	0.0116189049565	0.0285620760231	0.0113254345439	0.0324798152249	0.0105159613827	0.0370759482766	0.0152885051717	0.0361627277884	0.0097970073053	489.0	1754900.0	0.0278648356032	2134.0	4517666.0	0.0472367811166	118.0	1142828.0	0.0103252632942	855.0	2100620.0	0.040702268854	760.0	2282235.0	0.0333006898939	2148.0	4107675.0	0.0522923551644	409.0	1101958.0	0.037115752143	2449.0	5755720.0	0.0425489773651	2556.0	5530981.0	0.0462124169293	648.0	1536945.0	0.0421615607585	1635.0	4445822.0	0.0367761012474	3889.0	7804885.0
K01188: ["beta-glucosidase [EC:3.2.1.21]"]	0.0219939260727	0.0281727146201	0.038180830111		0.0104843560042	0.00637225896836	0.00615059800382	0.00327635827088	0.00882462677953	0.00384108030439	0.0103344557588	0.00796598664954	0.00836678216865	0.00427947521396	156.0	1754900.0	0.00888939540715	495.0	4517666.0	0.0109569853106	59.0	1142828.0	0.00516263164711	254.0	2100620.0	0.0120916681742	162.0	2282235.0	0.00709830495107	359.0	4107675.0	0.00873973719927	77.0	1101958.0	0.00698756213939	448.0	5755720.0	0.00778356139632	1039.0	5530981.0	0.0187850943621	393.0	1536945.0	0.0255702058304	317.0	4445822.0	0.00713028996662	282.0	7804885.0
K01191: ["alpha-mannosidase [EC:3.2.1.24]"]	0.00418279420338	0.00691890770484	0.0505964852476		0.0227012497077	0.00929106334671	0.0167989014515	0.00627318221115	0.0190861592326	0.00435897314021	0.0219316360345	0.00772353189919	0.0229017358322	0.00681904636575	384.0	1754900.0	0.0218815886945	1141.0	4517666.0	0.0252564045239	70.0	1142828.0	0.00612515619148	513.0	2100620.0	0.0244213613124	397.0	2282235.0	0.0173952287998	973.0	4107675.0	0.0236873657239	136.0	1101958.0	0.0123416681943	1147.0	5755720.0	0.0199280020571	1658.0	5530981.0	0.0299765990879	318.0	1536945.0	0.0206903955574	850.0	4445822.0	0.019119074043	1353.0	7804885.0
K01192: ["beta-mannosidase [EC:3.2.1.25]"]	0.00355034973081	0.00605192787044	0.0517916087546		0.00780923680761	0.00453390335043	0.0048951129968	0.00315929807591	0.00631163429976	0.0060986598197	0.00786933262845	0.00524313093936	0.00502483062087	0.00276478251134	155.0	1754900.0	0.00883241210325	411.0	4517666.0	0.00909761810634	30.0	1142828.0	0.00262506693921	68.0	2100620.0	0.00323713951119	183.0	2282235.0	0.00801845559287	165.0	4107675.0	0.0040168708576	83.0	1101958.0	0.0075320475009	525.0	5755720.0	0.00912136101131	385.0	5530981.0	0.00696079049991	94.0	1536945.0	0.00611602887546	406.0	4445822.0	0.00913216948407	438.0	7804885.0
K01193: ["beta-fructofuranosidase [EC:3.2.1.26]"]	0.0423934262719	0.0495270031454	0.0330670936783		0.066151944109	0.0166027883502	0.0563035939521	0.01736715301	0.0639405436943	0.014443040628	0.0634724298285	0.019050844087	0.0709918735477	0.0125955569392	1120.0	1754900.0	0.063821300359	3090.0	4517666.0	0.0683981507265	1129.0	1142828.0	0.0987900191455	1871.0	2100620.0	0.0890689415506	1371.0	2282235.0	0.0600726919007	3418.0	4107675.0	0.083210088432	597.0	1101958.0	0.0541762934704	3868.0	5755720.0	0.0672027131271	2884.0	5530981.0	0.0521426488357	775.0	1536945.0	0.0504247061541	2658.0	4445822.0	0.0597864691839	5562.0	7804885.0
K01198: ["xylan 1,4-beta-xylosidase [EC:3.2.1.37]"]	0.0373743593155	0.0445807335786	0.0340606322128		0.00373075890847	0.00337359571515	0.00157090580843	0.00104196111984	0.00241217116334	0.00240971624416	0.00430723720867	0.00596892020097	0.00282906352427	0.00232873347256	42.0	1754900.0	0.00239329876346	266.0	4517666.0	0.00588799614668	39.0	1142828.0	0.00341258702097	29.0	2100620.0	0.00138054479154	44.0	2282235.0	0.00192793467807	93.0	4107675.0	0.00226405448338	20.0	1101958.0	0.00181495120504	176.0	5755720.0	0.00305782769141	517.0	5530981.0	0.00934734724274	161.0	1536945.0	0.0104753260527	122.0	4445822.0	0.00274414945088	89.0	7804885.0
K01199: ["glucan endo-1,3-beta-D-glucosidase [EC:3.2.1.39]"]	0.0109600324968	0.0153214115921	0.0434683231416		0.000486608344751	0.00100645109288	5.7970305001e-05	0.000101331611326	2.54684504465e-05	3.63483848142e-05	0.000447410659176	0.000733080195015	0.000195406433515	0.000260203519744	2.0	1754900.0	0.000113966607784	23.0	4517666.0	0.000509112448773	0.0	1142828.0	0.0	1.0	2100620.0	4.76049928116e-05	0.0	2282235.0	0.0	1.0	4107675.0	2.43446718643e-05	1.0	1101958.0	9.07475602518e-05	2.0	5755720.0	3.47480419478e-05	133.0	5530981.0	0.00240463671815	32.0	1536945.0	0.00208205238314	2.0	4445822.0	4.49860565718e-05	6.0	7804885.0
K01207: ["beta-N-acetylhexosaminidase [EC:3.2.1.52]"]	0.000125455688487	0.0004682969496	0.0753150076223		0.0342651806524	0.00929395243182	0.0254261612459	0.00945718845912	0.0289666439656	0.00772211269239	0.0337768646144	0.0101149626536	0.0326655196822	0.00787104963106	735.0	1754900.0	0.0418827283606	1480.0	4517666.0	0.0327602793124	120.0	1142828.0	0.0105002677568	717.0	2100620.0	0.034132779846	704.0	2282235.0	0.0308469548491	979.0	4107675.0	0.0238334337551	328.0	1101958.0	0.0297651997626	1423.0	5755720.0	0.0247232318459	2062.0	5530981.0	0.037280909119	711.0	1536945.0	0.0462606013878	1170.0	4445822.0	0.0263168430945	1848.0	7804885.0
K01209: ["alpha-N-arabinofuranosidase [EC:3.2.1.55]"]	0.000700618655289	0.0018753596056	0.0633925009006		0.00820439241621	0.0053772950654	0.00408236513429	0.00207150740617	0.004536726698	0.00193841565232	0.00854174230525	0.00714680992086	0.00612115964334	0.0029733846202	92.0	1754900.0	0.00524246395806	760.0	4517666.0	0.0168228461334	48.0	1142828.0	0.00420010710273	103.0	2100620.0	0.0049033142596	121.0	2282235.0	0.00530182036469	405.0	4107675.0	0.00985959210502	67.0	1101958.0	0.00608008653687	478.0	5755720.0	0.00830478202553	1111.0	5530981.0	0.0200868525855	204.0	1536945.0	0.0132730839425	319.0	4445822.0	0.0071752760232	261.0	7804885.0
K01210: ["glucan 1,3-beta-glucosidase [EC:3.2.1.58]"]	0.025403115643	0.0321014192008	0.0370700189865		0.00226404172675	0.00193654249048	0.00160066405042	0.00118342690029	0.00328756919775	0.00189233437991	0.0023589038741	0.00148577876675	0.00236963852324	0.00150591701212	34.0	1754900.0	0.00193743233233	116.0	4517666.0	0.00256769756773	5.0	1142828.0	0.000437511156534	56.0	2100620.0	0.00266587959745	27.0	2282235.0	0.00118305082518	186.0	4107675.0	0.00452810896675	14.0	1101958.0	0.00127046584353	80.0	5755720.0	0.00138992167791	229.0	5530981.0	0.0041403143493	48.0	1536945.0	0.00312307857471	45.0	4445822.0	0.00101218627286	95.0	7804885.0
K01220: ["6-phospho-beta-galactosidase [EC:3.2.1.85]"]	0.0291260536291	0.0361253378346	0.036009816133		0.0170591282836	0.0083360291324	0.012378479558	0.00568286158467	0.0131663541313	0.00360491188503	0.0155339220881	0.0071164427677	0.016431044061	0.00553773895367	287.0	1754900.0	0.016354208217	693.0	4517666.0	0.0153397794348	39.0	1142828.0	0.00341258702097	381.0	2100620.0	0.0181375022612	305.0	2282235.0	0.0133640926548	366.0	4107675.0	0.00891014990232	104.0	1101958.0	0.00943774626619	925.0	5755720.0	0.0160709694009	1107.0	5530981.0	0.0200145326842	234.0	1536945.0	0.0152250080517	615.0	4445822.0	0.0138332123958	1040.0	7804885.0
K01236: ["maltooligosyltrehalose trehalohydrolase [EC:3.2.1.141]"]	0.00110168553659	0.00255409408125	0.0601953436872		0.00367759072959	0.00429773319022	0.00114745383662	0.0012999488531	0.000810844011156	0.000645065155581	0.00382206710532	0.00463903265906	0.00200355900668	0.00143634395317	56.0	1754900.0	0.00319106501795	187.0	4517666.0	0.00413930556177	34.0	1142828.0	0.00297507586443	22.0	2100620.0	0.00104730984186	19.0	2282235.0	0.000832517247347	91.0	4107675.0	0.00221536513965	8.0	1101958.0	0.000725980482015	71.0	5755720.0	0.00123355548915	526.0	5530981.0	0.00951006702066	160.0	1536945.0	0.0104102619157	18.0	4445822.0	0.000404874509146	75.0	7804885.0
K01238: ["None"]	0.00843963874848	0.012296162415	0.0454212476553		0.00496941753526	0.00451877367364	0.00176777308022	0.00132206524796	0.00168981340129	0.00063643073245	0.00565151274706	0.00830696528383	0.00273622701694	0.00163289901949	66.0	1754900.0	0.00376089805687	362.0	4517666.0	0.00801298723721	17.0	1142828.0	0.00148753793222	43.0	2100620.0	0.0020470146909	59.0	2282235.0	0.0025851851365	64.0	4107675.0	0.00155805899931	16.0	1101958.0	0.00145196096403	114.0	5755720.0	0.00198063839103	606.0	5530981.0	0.0109564650466	202.0	1536945.0	0.0131429556686	58.0	4445822.0	0.00130459564058	137.0	7804885.0
K01239: ["purine nucleosidase [EC:3.2.2.1]"]	1.59964926754e-05	8.32953464756e-05	0.0891950120884		0.00882669060727	0.00402525002767	0.00612617085154	0.00265341218203	0.00650611087649	0.00213604089346	0.00962255217124	0.00407603305883	0.00803398778861	0.00335064938022	165.0	1754900.0	0.00940224514217	541.0	4517666.0	0.0119752102081	31.0	1142828.0	0.00271256917051	143.0	2100620.0	0.00680751397207	110.0	2282235.0	0.00481983669517	269.0	4107675.0	0.00654871673148	67.0	1101958.0	0.00608008653687	488.0	5755720.0	0.00847852223527	725.0	5530981.0	0.0131079821102	286.0	1536945.0	0.0186083431743	368.0	4445822.0	0.0082774344092	521.0	7804885.0
K01241: ["AMP nucleosidase [EC:3.2.2.4]"]	0.000121619051831	0.000456882670697	0.0755273157178		0.0101629641656	0.00598984777521	0.0056312609727	0.00340621571088	0.00683564183459	0.00607538754691	0.00981665819194	0.00578073242955	0.00660388804012	0.00387864029256	229.0	1754900.0	0.0130491765913	491.0	4517666.0	0.0108684440151	24.0	1142828.0	0.00210005355137	64.0	2100620.0	0.00304671953995	165.0	2282235.0	0.00722975504275	145.0	4107675.0	0.00352997742032	111.0	1101958.0	0.010072979188	643.0	5755720.0	0.0111714954862	883.0	5530981.0	0.0159646182115	295.0	1536945.0	0.019193920407	389.0	4445822.0	0.00874978800321	744.0	7804885.0
K01243: ["S-adenosylhomocysteine/5'-methylthioadenosine nucleosidase [EC:3.2.2.9]"]	1.65108397054e-05	8.55758670601e-05	0.0889845922947		0.0737119313973	0.012302222996	0.0838104250287	0.00701150446059	0.0816816494873	0.00754977138875	0.0719064790035	0.014632624164	0.0774664704132	0.00784893106482	1423.0	1754900.0	0.0810872414383	3114.0	4517666.0	0.0689293984991	1084.0	1142828.0	0.0948524187367	1870.0	2100620.0	0.0890213365578	1968.0	2282235.0	0.0862312601463	3425.0	4107675.0	0.0833805011351	933.0	1101958.0	0.084667473715	4814.0	5755720.0	0.0836385369684	3477.0	5530981.0	0.0628640742031	867.0	1536945.0	0.0564106067556	3622.0	4445822.0	0.0814697484515	6666.0	7804885.0
K01246: ["DNA-3-methyladenine glycosylase I [EC:3.2.2.20]"]	9.54643278003e-07	6.17710356355e-06	0.107622173849		0.0526274517727	0.00840079445437	0.0424348169267	0.0121009696321	0.045865539159	0.0104206831065	0.0511467366183	0.00918164677518	0.0547206974871	0.00646178585375	1054.0	1754900.0	0.0600604023021	2363.0	4517666.0	0.0523057702805	953.0	1142828.0	0.0833896264355	1114.0	2100620.0	0.0530319619922	1177.0	2282235.0	0.0515722526383	1842.0	4107675.0	0.044842885574	568.0	1101958.0	0.051544614223	2860.0	5755720.0	0.0496896999854	2695.0	5530981.0	0.0487255334994	757.0	1536945.0	0.0492535516886	2226.0	4445822.0	0.0500694809644	3754.0	7804885.0
K01247: ["DNA-3-methyladenine glycosylase II [EC:3.2.2.21]"]	0.000997096817149	0.00238923131135	0.0609022819087		0.00532277299138	0.00710239718067	0.000960161877718	0.00147172574275	0.00115009923544	0.00126535684708	0.00550064094416	0.00776729410008	0.0020013898178	0.00238166581543	67.0	1754900.0	0.00381788136076	514.0	4517666.0	0.0113775564639	19.0	1142828.0	0.00166254239483	13.0	2100620.0	0.000618864906551	6.0	2282235.0	0.000262900183373	21.0	4107675.0	0.000511238109149	3.0	1101958.0	0.000272242680756	98.0	5755720.0	0.00170265405544	940.0	5530981.0	0.016995176805	345.0	1536945.0	0.0224471272557	23.0	4445822.0	0.000517339650575	77.0	7804885.0
K01249: ["DNA glycosylase [EC:3.2.2.-]"]	0.00150127698814	0.00315492238702	0.0579931439865		0.000986675490443	0.00161761286878	0.00012617613357	0.000288560612755	5.5303143606e-05	8.68093030542e-05	0.00110518525298	0.00174183907573	0.000330229373641	0.000446725020227	1.0	1754900.0	5.6983303892e-05	149.0	4517666.0	0.0032981632551	1.0	1142828.0	8.75022313069e-05	0.0	2100620.0	0.0	0.0	2282235.0	0.0	4.0	4107675.0	9.7378687457e-05	0.0	1101958.0	0.0	28.0	5755720.0	0.00048647258727	118.0	5530981.0	0.00213343708829	60.0	1536945.0	0.00390384821838	4.0	4445822.0	8.99721131435e-05	15.0	7804885.0
K01250: ["pyrimidine-specific ribonucleoside hydrolase [EC:3.2.-.-]"]	0.00924520322244	0.0132720698789	0.0447416744831		0.00174856342745	0.00170974315493	0.000810829358895	0.000702585581395	0.00131026670828	0.00142303816002	0.0018114252514	0.00168105983047	0.00120049552119	0.000771114699217	13.0	1754900.0	0.000740782950595	135.0	4517666.0	0.00298826872106	6.0	1142828.0	0.000525013387841	46.0	2100620.0	0.00218982966934	8.0	2282235.0	0.000350533577831	156.0	4107675.0	0.00379776881082	18.0	1101958.0	0.00163345608453	158.0	5755720.0	0.00274509531388	322.0	5530981.0	0.00582175205447	44.0	1536945.0	0.00286282202681	40.0	4445822.0	0.000899721131435	101.0	7804885.0
K01251: ["adenosylhomocysteinase [EC:3.3.1.1]"]	0.000611353130518	0.00170926371678	0.064349919211		0.0176403279935	0.00772021416978	0.012788419671	0.00533103121209	0.0139698834845	0.00535211057267	0.0186108352569	0.0080575767023	0.0154778396736	0.00693246426892	216.0	1754900.0	0.0123083936407	799.0	4517666.0	0.0176861237639	37.0	1142828.0	0.00323758255836	142.0	2100620.0	0.00675990897925	226.0	2282235.0	0.00990257357371	611.0	4107675.0	0.0148745945091	130.0	1101958.0	0.0117971828327	625.0	5755720.0	0.0108587631087	1249.0	5530981.0	0.0225818891802	424.0	1536945.0	0.0275871940766	798.0	4445822.0	0.0179494365721	879.0	7804885.0
K01253: ["microsomal epoxide hydrolase [EC:3.3.2.9]"]	0.00249693776462	0.00456500006756	0.0543419922876		0.00132414677688	0.00189274357744	0.000243975621296	0.000295199799105	0.000206231744051	0.00014941356003	0.00128580595482	0.00181226629502	0.000696470641033	0.000844684351092	7.0	1754900.0	0.000398883127244	164.0	4517666.0	0.00363019311299	2.0	1142828.0	0.000175004462614	12.0	2100620.0	0.00057125991374	4.0	2282235.0	0.000175266788915	5.0	4107675.0	0.000121723359321	4.0	1101958.0	0.000362990241007	19.0	5755720.0	0.000330106398504	239.0	5530981.0	0.00432111410254	63.0	1536945.0	0.0040990406293	6.0	4445822.0	0.000134958169715	20.0	7804885.0
K01255: ["leucyl aminopeptidase [EC:3.4.11.1]"]	0.00246634950385	0.00452164075705	0.0544309310618		0.0346346991444	0.0120521156871	0.0439262677652	0.0156310704216	0.0336999452663	0.0147000895753	0.0358739844004	0.0130036097904	0.0304089787313	0.00832095281469	528.0	1754900.0	0.030087184455	1498.0	4517666.0	0.0331587151418	922.0	1142828.0	0.080677057265	540.0	2100620.0	0.0257066961183	672.0	2282235.0	0.0294448205378	924.0	4107675.0	0.0224944768026	334.0	1101958.0	0.0303096851241	1492.0	5755720.0	0.0259220392931	2436.0	5530981.0	0.0440428198904	817.0	1536945.0	0.053157399907	1169.0	4445822.0	0.0262943500662	1459.0	7804885.0
K01256: ["aminopeptidase N [EC:3.4.11.2]"]	6.79104903565e-05	0.000283901337357	0.0794926307017		0.0411995689767	0.0187955944001	0.0284349346135	0.010559442929	0.0292020933376	0.00722910566645	0.03972300036	0.0135614338576	0.0394995893426	0.00866577902215	834.0	1754900.0	0.0475240754459	1958.0	4517666.0	0.0433409641173	1787.0	1142828.0	0.156366487345	810.0	2100620.0	0.0385600441774	903.0	2282235.0	0.0395664775976	1339.0	4107675.0	0.0325975156262	257.0	1101958.0	0.0233221229847	1773.0	5755720.0	0.0308041391868	2868.0	5530981.0	0.0518533692305	638.0	1536945.0	0.0415109193888	1008.0	4445822.0	0.0226729725122	2024.0	7804885.0
K01259: ["proline iminopeptidase [EC:3.4.11.5]"]	0.00028115106914	0.000938948542101	0.0697634420516		0.0243637874151	0.0125937877774	0.0147077714526	0.00693091256331	0.0162482539428	0.00832623227493	0.0262670795524	0.0170054822946	0.0203227959135	0.00745542919202	410.0	1754900.0	0.0233631545957	1243.0	4517666.0	0.0275142075576	904.0	1142828.0	0.0791020171014	389.0	2100620.0	0.0185183422037	424.0	2282235.0	0.018578279625	532.0	4107675.0	0.0129513654318	185.0	1101958.0	0.0167882986466	1262.0	5755720.0	0.0219260144691	1748.0	5530981.0	0.0316037968671	554.0	1536945.0	0.0360455318831	448.0	4445822.0	0.0100768766721	816.0	7804885.0
K01262: ["X-Pro aminopeptidase [EC:3.4.11.9]", "Xaa-Pro aminopeptidase [EC:3.4.11.9]"]	0.00466130211634	0.00755770771512	0.0498041678021		0.10181625063	0.016334103744	0.111479793906	0.00945542668576	0.113535288863	0.0100095546053	0.102541130194	0.0177688784904	0.109024627016	0.0124261515793	1716.0	1754900.0	0.0977833494786	4571.0	4517666.0	0.101180565363	1102.0	1142828.0	0.0964274589002	2642.0	2100620.0	0.125772391008	2620.0	2282235.0	0.114799746739	5313.0	4107675.0	0.129343241615	1289.0	1101958.0	0.116973605165	6678.0	5755720.0	0.116023712064	4842.0	5530981.0	0.087543240521	1125.0	1536945.0	0.0731971540946	5314.0	4445822.0	0.119527952311	10257.0	7804885.0
K01265: ["methionyl aminopeptidase [EC:3.4.11.18]"]	0.0414719790833	0.0486766810181	0.0332407964812		0.114476149367	0.0160350070573	0.119226863449	0.0101894850099	0.121246459927	0.00805078629522	0.112977341351	0.0156474922451	0.119882083296	0.0125124799387	1976.0	1754900.0	0.112599008491	5110.0	4517666.0	0.113111504923	2030.0	1142828.0	0.177629529553	2867.0	2100620.0	0.136483514391	2784.0	2282235.0	0.121985685085	5820.0	4107675.0	0.14168599025	1284.0	1101958.0	0.116519867363	7173.0	5755720.0	0.124623852446	5567.0	5530981.0	0.100651222631	1447.0	1536945.0	0.0941478062	5465.0	4445822.0	0.122924399582	10285.0	7804885.0
K01266: ["D-aminopeptidase [EC:3.4.11.19]"]	0.00031138915944	0.00102151895734	0.0690555797771		0.00215705899563	0.00265016893518	0.000441594365064	0.000554095772408	0.000387080824496	0.000289357832153	0.00208652725741	0.00267654767583	0.000839294458242	0.000764987017505	43.0	1754900.0	0.00245028206735	212.0	4517666.0	0.00469268865826	7.0	1142828.0	0.000612515619148	7.0	2100620.0	0.000333234949682	5.0	2282235.0	0.000219083486144	12.0	4107675.0	0.000292136062371	6.0	1101958.0	0.000544485361511	52.0	5755720.0	0.000903449090644	335.0	5530981.0	0.00605679173369	115.0	1536945.0	0.0074823757519	36.0	4445822.0	0.000809749018292	36.0	7804885.0
K01269: ["aminopeptidase [EC:3.4.11.-]"]	0.00942450481805	0.0134526589455	0.0445982548857		0.0458507967424	0.011452300489	0.0374512565617	0.011177168456	0.0424381276856	0.00997582826477	0.0441088550926	0.0120095722182	0.0473541539196	0.0101642933565	786.0	1754900.0	0.0447888768591	2057.0	4517666.0	0.0455323611794	1031.0	1142828.0	0.0902148004774	963.0	2100620.0	0.0458436080776	993.0	2282235.0	0.0435099803482	1896.0	4107675.0	0.0461574978546	462.0	1101958.0	0.0419253728364	2484.0	5755720.0	0.0431570680992	2107.0	5530981.0	0.0380945080086	468.0	1536945.0	0.0304500161034	2048.0	4445822.0	0.0460657219295	2996.0	7804885.0
K01271: ["X-Pro dipeptidase [EC:3.4.13.9]", "Xaa-Pro dipeptidase [EC:3.4.13.9]"]	6.23556342225e-07	4.20482437669e-06	0.110356056448		0.0346988495764	0.00940987733785	0.0463442485378	0.0171264384115	0.0381322727605	0.0165190287287	0.0339586631526	0.0100688572052	0.0331134535277	0.0057854541853	533.0	1754900.0	0.0303721009744	2089.0	4517666.0	0.0462406915429	105.0	1142828.0	0.00918773428722	680.0	2100620.0	0.0323713951119	591.0	2282235.0	0.0258956680622	1079.0	4107675.0	0.0262679009415	256.0	1101958.0	0.0232313754245	1838.0	5755720.0	0.0319334505501	1990.0	5530981.0	0.0359791508957	535.0	1536945.0	0.0348093132806	1268.0	4445822.0	0.0285211598665	2166.0	7804885.0
K01273: ["membrane dipeptidase [EC:3.4.13.19]"]	0.000713573347668	0.00189568164814	0.0632636128598		0.0129443306972	0.0052300914487	0.0088345224136	0.00413179064003	0.00991476960634	0.00274167025217	0.0132954017946	0.0062133144535	0.0123201403089	0.00541309959046	195.0	1754900.0	0.0111117442589	810.0	4517666.0	0.0179296123264	60.0	1142828.0	0.00525013387841	126.0	2100620.0	0.00599822909427	215.0	2282235.0	0.00942058990419	430.0	4107675.0	0.0104682089016	138.0	1101958.0	0.0125231633148	723.0	5755720.0	0.0125614171641	864.0	5530981.0	0.0156210986803	274.0	1536945.0	0.0178275735306	529.0	4445822.0	0.0118988119632	808.0	7804885.0
K01286: ["D-alanyl-D-alanine carboxypeptidase [EC:3.4.16.4]"]	6.83512436679e-05	0.000285404955766	0.0794487891808		0.0129334826742	0.00702324480254	0.00819876725599	0.00393525050793	0.00775280740895	0.00194159476832	0.0132847991366	0.00706490959842	0.0105325032321	0.00206090372977	215.0	1754900.0	0.0122514103368	887.0	4517666.0	0.0196340322636	59.0	1142828.0	0.00516263164711	239.0	2100620.0	0.011377593282	175.0	2282235.0	0.00766792201504	440.0	4107675.0	0.0107116556203	82.0	1101958.0	0.00744129994065	431.0	5755720.0	0.00748820303976	1005.0	5530981.0	0.0181703752011	251.0	1536945.0	0.0163310983802	408.0	4445822.0	0.00917715554064	803.0	7804885.0
K01289: ["carboxypeptidase [EC:3.4.16.-]"]	0.00155830120836	0.00323994108296	0.0577269287032		0.000687195509719	0.00108243214159	6.74175356754e-05	0.00014266859061	5.58313667934e-05	8.23502061363e-05	0.000686803559397	0.00105687117064	0.000275712660182	0.000426768213658	2.0	1754900.0	0.000113966607784	30.0	4517666.0	0.000664059715791	2.0	1142828.0	0.000175004462614	1.0	2100620.0	4.76049928116e-05	0.0	2282235.0	0.0	2.0	4107675.0	4.86893437285e-05	0.0	1101958.0	0.0	9.0	5755720.0	0.000156366188765	96.0	5530981.0	0.00173567763115	32.0	1536945.0	0.00208205238314	0.0	4445822.0	0.0	9.0	7804885.0
K01295: ["glutamate carboxypeptidase [EC:3.4.17.11]"]	0.000245757772611	0.000839056604841	0.0706939898353		0.0063918098962	0.00742152682812	0.00135174629448	0.00126370415216	0.00102386589079	0.000666110810445	0.0063357518581	0.00787546961571	0.0031371767123	0.00278266477453	95.0	1754900.0	0.00541341386974	451.0	4517666.0	0.00998303106073	32.0	1142828.0	0.00280007140182	67.0	2100620.0	0.00318953451838	14.0	2282235.0	0.000613433761203	48.0	4107675.0	0.00116854424948	58.0	1101958.0	0.00526335849461	128.0	5755720.0	0.00222387468466	928.0	5530981.0	0.0167782171011	346.0	1536945.0	0.0225121913927	99.0	4445822.0	0.0022268098003	159.0	7804885.0
K01297: ["muramoyltetrapeptide carboxypeptidase [EC:3.4.17.13]"]	0.0183144730816	0.0239832385592	0.0395831970218		0.0149662004503	0.00522764361604	0.0128193178706	0.00615038603323	0.0154643101457	0.00441214622976	0.0156830191423	0.00552461993356	0.0181012865623	0.0073602017295	397.0	1754900.0	0.0226223716451	512.0	4517666.0	0.0113332858162	48.0	1142828.0	0.00420010710273	154.0	2100620.0	0.00733116889299	386.0	2282235.0	0.0169132451303	506.0	4107675.0	0.0123184039633	141.0	1101958.0	0.0127954059955	746.0	5755720.0	0.0129610196465	578.0	5530981.0	0.0104502257375	271.0	1536945.0	0.0176323811197	593.0	4445822.0	0.0133383657735	869.0	7804885.0
K01338: ["ATP-dependent Lon protease [EC:3.4.21.53]"]	0.000268685162897	0.000905911660341	0.0700773315956		0.0651855710012	0.0164998457812	0.0773807620381	0.0119586454575	0.0736908236403	0.00752248201188	0.0661269617967	0.0142614228319	0.0688417520193	0.00660980825895	1089.0	1754900.0	0.0620548179383	2499.0	4517666.0	0.0553161743254	247.0	1142828.0	0.0216130511328	1336.0	2100620.0	0.0636002703964	1704.0	2282235.0	0.0746636520779	3251.0	4107675.0	0.0791445282307	970.0	1101958.0	0.0880251334443	4746.0	5755720.0	0.0824571035422	2876.0	5530981.0	0.0519980090331	716.0	1536945.0	0.0465859220727	3618.0	4445822.0	0.0813797763383	6194.0	7804885.0
K01354: ["oligopeptidase B [EC:3.4.21.83]"]	0.0139962791211	0.0189845199139	0.0416262973123		0.00999894100269	0.0102769098591	0.00518239297326	0.00272621818003	0.00587158541154	0.00247363164772	0.00940501581183	0.00735162495912	0.00772051481755	0.00360589296653	161.0	1754900.0	0.00917431192661	514.0	4517666.0	0.0113775564639	870.0	1142828.0	0.076126941237	202.0	2100620.0	0.00961620854795	173.0	2282235.0	0.00758028862058	357.0	4107675.0	0.00869104785554	43.0	1101958.0	0.00390214509083	243.0	5755720.0	0.00422188709666	870.0	5530981.0	0.0157295785323	296.0	1536945.0	0.019258984544	164.0	4445822.0	0.00368885663888	240.0	7804885.0
K01355: ["omptin [EC:3.4.23.49]"]	0.0422328048851	0.0493557347926	0.0330971125094		0.00040119017898	0.000849969388457	9.04445011887e-05	0.000181372246404	1.55045469339e-05	3.48008989553e-05	0.000500786694744	0.00101842607075	0.000172994259524	0.000266291826228	1.0	1754900.0	5.6983303892e-05	94.0	4517666.0	0.00208072044281	0.0	1142828.0	0.0	0.0	2100620.0	0.0	0.0	2282235.0	0.0	0.0	4107675.0	0.0	0.0	1101958.0	0.0	21.0	5755720.0	0.000364854440452	34.0	5530981.0	0.000614719161031	7.0	1536945.0	0.000455448958811	3.0	4445822.0	6.74790848576e-05	7.0	7804885.0
K01356: ["repressor LexA [EC:3.4.21.88]"]	8.88224593845e-07	5.80065040879e-06	0.108085950946		0.0407622477574	0.0109958516475	0.0307160575349	0.00985726566272	0.0329295730201	0.00846452256455	0.0410056095041	0.00988177546812	0.0374560318371	0.0089644921841	605.0	1754900.0	0.0344748988546	1636.0	4517666.0	0.0362133898345	1061.0	1142828.0	0.0928398674166	635.0	2100620.0	0.0302291704354	771.0	2282235.0	0.0337826735634	1615.0	4107675.0	0.0393166450608	408.0	1101958.0	0.0370250045828	2110.0	5755720.0	0.036659184255	2244.0	5530981.0	0.0405714646281	618.0	1536945.0	0.0402096366493	1757.0	4445822.0	0.0395202506983	2318.0	7804885.0
K01362: ["None"]	3.42185892881e-08	2.73748714305e-07	0.128673760419		0.0848738538288	0.0156440184223	0.0681963727708	0.0192961220981	0.0751319755495	0.0216480353225	0.0895150937127	0.0192223222024	0.0795701584297	0.0108550975927	1339.0	1754900.0	0.0763006439113	3813.0	4517666.0	0.0844019898771	176.0	1142828.0	0.01540039271	1687.0	2100620.0	0.0803096228732	1919.0	2282235.0	0.0840842419821	3657.0	4107675.0	0.0890284650076	962.0	1101958.0	0.0872991529623	4691.0	5755720.0	0.0815015323886	5030.0	5530981.0	0.090942275882	1507.0	1536945.0	0.0980516544183	3859.0	4445822.0	0.0868005961552	6661.0	7804885.0
K01392: ["thimet oligopeptidase [EC:3.4.24.15]"]	0.00184579071305	0.00365626522787	0.0565152831228		0.000502112078843	0.000735000842866	5.71115214704e-05	0.000107273915059	5.83830702662e-05	0.000114280056731	0.00058638790677	0.00099137120793	0.000141059683899	0.000204634471562	1.0	1754900.0	5.6983303892e-05	53.0	4517666.0	0.00117317216456	1.0	1142828.0	8.75022313069e-05	1.0	2100620.0	4.76049928116e-05	0.0	2282235.0	0.0	2.0	4107675.0	4.86893437285e-05	1.0	1101958.0	9.07475602518e-05	16.0	5755720.0	0.000277984335583	110.0	5530981.0	0.00198879728569	27.0	1536945.0	0.00175673169827	0.0	4445822.0	0.0	4.0	7804885.0
K01407: ["protease III [EC:3.4.24.55]"]	0.0133491121369	0.0182693914159	0.0419840554939		0.000529588425373	0.00113303523466	0.000636527303421	0.00135839847653	0.00121687836667	0.00195541537159	0.000369130648199	0.000578713266041	0.0010727962483	0.00254063909487	3.0	1754900.0	0.000170949911676	12.0	4517666.0	0.000265623886317	1.0	1142828.0	8.75022313069e-05	3.0	2100620.0	0.000142814978435	11.0	2282235.0	0.000481983669517	8.0	4107675.0	0.000194757374914	4.0	1101958.0	0.000362990241007	2.0	5755720.0	3.47480419478e-05	4.0	5530981.0	7.23199012978e-05	13.0	1536945.0	0.000845833780649	4.0	4445822.0	8.99721131435e-05	6.0	7804885.0
K01409: ["O-sialoglycoprotein endopeptidase [EC:3.4.24.57]"]	0.0027165621523	0.00486894714618	0.0537330420376		0.101385669828	0.0144027111788	0.108952771717	0.00493399220007	0.109021018567	0.00556967874907	0.100403086909	0.0155524634888	0.107797998069	0.0105638913373	1803.0	1754900.0	0.102740896917	4393.0	4517666.0	0.0972404777157	1151.0	1142828.0	0.100715068234	2286.0	2100620.0	0.108825013567	2527.0	2282235.0	0.110724793897	4808.0	4107675.0	0.117049182323	1236.0	1101958.0	0.112163984471	6074.0	5755720.0	0.105529803396	4481.0	5530981.0	0.0810163694289	1070.0	1536945.0	0.0696186265611	5035.0	4445822.0	0.113252397419	8661.0	7804885.0
K01414: ["oligopeptidase A [EC:3.4.24.70]"]	0.0197732699843	0.0256077668671	0.0389972992614		0.00893394057964	0.00505244719164	0.00636726223863	0.00417524269808	0.00749231393314	0.00472943697571	0.0101326363368	0.00683553780369	0.00915514171107	0.00580306804043	256.0	1754900.0	0.0145877257963	273.0	4517666.0	0.0060429434137	32.0	1142828.0	0.00280007140182	136.0	2100620.0	0.00647427902238	257.0	2282235.0	0.0112608911878	82.0	4107675.0	0.00199626309287	81.0	1101958.0	0.0073505523804	486.0	5755720.0	0.00844377419332	474.0	5530981.0	0.00856990830379	209.0	1536945.0	0.0135984046274	126.0	4445822.0	0.00283412156402	394.0	7804885.0
K01417: ["None"]	0.00020977088756	0.000733260699317	0.071786471057		0.0524668837363	0.0103243232526	0.0622359004249	0.0124565946316	0.0527786915598	0.0128265651935	0.0518334070785	0.0116921853395	0.0529230288134	0.010840567419	807.0	1754900.0	0.0459855262408	1886.0	4517666.0	0.0417472207994	1067.0	1142828.0	0.0933648808045	984.0	2100620.0	0.0468433129267	1102.0	2282235.0	0.0482860003462	2052.0	4107675.0	0.0499552666654	555.0	1101958.0	0.0503648959398	3003.0	5755720.0	0.0521741849847	2679.0	5530981.0	0.0484362538942	744.0	1536945.0	0.0484077179079	2465.0	4445822.0	0.0554453147247	3244.0	7804885.0
K01419: ["ATP-dependent HslUV protease, peptidase subunit HslV [EC:3.4.25.2]", "ATP-dependent HslUV protease, peptidase subunit HslV [EC:3.4.25.-]"]	5.15098966779e-14	7.81529466837e-13	0.207351943952		0.0102601847457	0.00573596690564	0.026210160103	0.0200018795626	0.0161082184041	0.018724563127	0.0108219463309	0.00706511554979	0.00873804805566	0.00452824832865	182.0	1754900.0	0.0103709613083	646.0	4517666.0	0.0142994192134	37.0	1142828.0	0.00323758255836	216.0	2100620.0	0.0102826784473	194.0	2282235.0	0.00850043926239	212.0	4107675.0	0.00516107043522	115.0	1101958.0	0.010435969429	277.0	5755720.0	0.00481260380978	1046.0	5530981.0	0.0189116541894	387.0	1536945.0	0.0251798210086	333.0	4445822.0	0.0074901784192	523.0	7804885.0
K01420: ["CRP/FNR family transcriptional regulator, anaerobic regulatory protein"]	2.42614786444e-06	1.46996476475e-05	0.101590584757		0.037350705703	0.0110832322062	0.0275638354795	0.00897291764243	0.0276723654553	0.00760376486708	0.0376776183071	0.0111739290142	0.0345725406563	0.00835715505817	637.0	1754900.0	0.0362983645792	1299.0	4517666.0	0.0287537856938	917.0	1142828.0	0.0802395461084	582.0	2100620.0	0.0277061058164	830.0	2282235.0	0.0363678586999	1141.0	4107675.0	0.0277772705971	433.0	1101958.0	0.039293693589	1603.0	5755720.0	0.0278505556212	2190.0	5530981.0	0.0395951459605	703.0	1536945.0	0.045740088292	1434.0	4445822.0	0.032255002562	1810.0	7804885.0
K01421: ["putative membrane protein"]	0.0123967247649	0.0171056335446	0.0425422849816		0.0343257414241	0.0124830736364	0.0258147103851	0.00934439399484	0.0315572232334	0.00886123241833	0.0326492173952	0.011867964187	0.0339859886742	0.00779095073774	629.0	1754900.0	0.035842498148	1659.0	4517666.0	0.0367225022833	953.0	1142828.0	0.0833896264355	859.0	2100620.0	0.0408926888252	551.0	2282235.0	0.0241430001731	1630.0	4107675.0	0.0396818151387	235.0	1101958.0	0.0213256766592	1605.0	5755720.0	0.0278853036631	2311.0	5530981.0	0.0417828229748	463.0	1536945.0	0.0301246954185	1102.0	4445822.0	0.024787317171	1834.0	7804885.0
K01423: ["None"]	1.22220879277e-26	4.94502867878e-25	0.352302215105		0.0115025071191	0.00504215399033	0.0497963006658	0.0408853470254	0.0295087380261	0.0380291724282	0.0119492342333	0.00576606385077	0.0140684371096	0.00586196228062	302.0	1754900.0	0.0172089577754	300.0	4517666.0	0.00664059715791	46.0	1142828.0	0.00402510264012	174.0	2100620.0	0.00828326874923	293.0	2282235.0	0.012838292288	362.0	4107675.0	0.00881277121486	219.0	1101958.0	0.0198737156952	680.0	5755720.0	0.0118143342623	709.0	5530981.0	0.012818702505	407.0	1536945.0	0.026481103748	434.0	4445822.0	0.00976197427607	649.0	7804885.0
K01424: ["L-asparaginase [EC:3.5.1.1]"]	9.57435314697e-05	0.000383846504298	0.0771592771679		0.0860707630282	0.0136382215789	0.0951964019737	0.00520928547592	0.0962645889885	0.00497383122068	0.0860746251346	0.0131384700645	0.0914118777505	0.00728929909455	1636.0	1754900.0	0.0932246851672	3892.0	4517666.0	0.086150680462	1051.0	1142828.0	0.0919648451036	2256.0	2100620.0	0.107396863783	2229.0	2282235.0	0.097667418123	4159.0	4107675.0	0.101249490283	1155.0	1101958.0	0.104813432091	5715.0	5755720.0	0.0992925298659	3758.0	5530981.0	0.0679445472693	943.0	1536945.0	0.0613554811656	4385.0	4445822.0	0.0986319290336	7769.0	7804885.0
K01425: ["glutaminase [EC:3.5.1.2]"]	0.0138608944514	0.0188452485396	0.0416997967727		0.0105478517245	0.0102882023294	0.00554823591918	0.00304822779398	0.00707107558942	0.00385828492851	0.01007071504	0.00780419626176	0.00766641197765	0.00408871372599	127.0	1754900.0	0.00723687959428	440.0	4517666.0	0.00973954249827	847.0	1142828.0	0.0741143899169	242.0	2100620.0	0.0115204082604	248.0	2282235.0	0.0108665409127	329.0	4107675.0	0.00800939704334	96.0	1101958.0	0.00871176578418	210.0	5755720.0	0.00364854440452	710.0	5530981.0	0.0128367824804	298.0	1536945.0	0.019389112818	177.0	4445822.0	0.0039812660066	159.0	7804885.0
K01428: ["urease alpha subunit [EC:3.5.1.5]", "urease subunit alpha [EC:3.5.1.5]"]	8.69278510502e-12	1.05877521002e-10	0.178295238595		0.00604684216602	0.00741353239275	0.022366681175	0.0212581619073	0.0128545252654	0.019701219984	0.00662438319847	0.00868668305242	0.00403779481007	0.00576614396943	69.0	1754900.0	0.00393184796855	429.0	4517666.0	0.00949605393582	15.0	1142828.0	0.0013125334696	30.0	2100620.0	0.00142814978435	17.0	2282235.0	0.00074488385289	35.0	4107675.0	0.000852063515249	6.0	1101958.0	0.000544485361511	109.0	5755720.0	0.00189376828616	790.0	5530981.0	0.0142831805063	339.0	1536945.0	0.0220567424339	26.0	4445822.0	0.000584818735433	71.0	7804885.0
K01429: ["urease subunit beta [EC:3.5.1.5]", "urease beta subunit [EC:3.5.1.5]"]	0.0176933853344	0.023256428819	0.0398464164974		0.00473456703104	0.00558541235434	0.00166369604561	0.0019548351486	0.00271871213102	0.00304818567036	0.00540590357905	0.00721955592116	0.00324402484521	0.0043490621296	63.0	1754900.0	0.00358994814519	367.0	4517666.0	0.00812366385651	12.0	1142828.0	0.00105002677568	29.0	2100620.0	0.00138054479154	16.0	2282235.0	0.000701067155661	33.0	4107675.0	0.00080337417152	6.0	1101958.0	0.000544485361511	93.0	5755720.0	0.00161578395057	606.0	5530981.0	0.0109564650466	235.0	1536945.0	0.0152900721887	22.0	4445822.0	0.000494846622289	59.0	7804885.0
K01430: ["urease gamma subunit [EC:3.5.1.5]", "urease subunit gamma [EC:3.5.1.5]"]	0.0160055046957	0.0213406729277	0.040609487422		0.00482388347157	0.00566283464223	0.0016832686442	0.00196694179884	0.00272423776504	0.00304919840498	0.00548180816315	0.00728320591908	0.0032473749093	0.00434180521824	64.0	1754900.0	0.00364693144909	367.0	4517666.0	0.00812366385651	13.0	1142828.0	0.00113752900699	29.0	2100620.0	0.00138054479154	17.0	2282235.0	0.00074488385289	33.0	4107675.0	0.00080337417152	6.0	1101958.0	0.000544485361511	93.0	5755720.0	0.00161578395057	619.0	5530981.0	0.0111915047258	242.0	1536945.0	0.0157455211475	22.0	4445822.0	0.000494846622289	60.0	7804885.0
K01431: ["beta-ureidopropionase [EC:3.5.1.6]"]	0.00129942809323	0.00285517283905	0.059022325762		0.00142994612271	0.00207657618436	0.000161897498553	0.00031419766405	0.000125337866483	0.000169156850648	0.0014641609545	0.00228079998668	0.000531868146945	0.000760488676237	6.0	1754900.0	0.000341899823352	170.0	4517666.0	0.00376300505615	8.0	1142828.0	0.000700017850455	13.0	2100620.0	0.000618864906551	0.0	2282235.0	0.0	3.0	4107675.0	7.30340155928e-05	0.0	1101958.0	0.0	34.0	5755720.0	0.000590716713113	196.0	5530981.0	0.00354367516359	42.0	1536945.0	0.00273269375287	4.0	4445822.0	8.99721131435e-05	20.0	7804885.0
K01433: ["formyltetrahydrofolate deformylase [EC:3.5.1.10]"]	1.23801258219e-07	9.13585804888e-07	0.120624469414		0.0119544665749	0.00937388869868	0.0261711031094	0.0200873655073	0.0164550904667	0.0189436338146	0.0129453382367	0.0107706711232	0.00891711158124	0.00345826018876	213.0	1754900.0	0.012137443729	987.0	4517666.0	0.0218475646495	69.0	1142828.0	0.00603765396018	187.0	2100620.0	0.00890213365578	180.0	2282235.0	0.00788700550119	214.0	4107675.0	0.00520975977895	62.0	1101958.0	0.00562634873561	320.0	5755720.0	0.00555968671165	1430.0	5530981.0	0.025854364714	541.0	1536945.0	0.0351996981024	233.0	4445822.0	0.00524087559061	456.0	7804885.0
K01434: ["penicillin amidase [EC:3.5.1.11]"]	0.000444032852179	0.00134973716725	0.0665872160487		0.00199973675754	0.00262704319068	0.000424044925767	0.000712496478584	0.000273883313852	0.000198177940568	0.00209309433407	0.00282906203908	0.000694310421478	0.000753008467009	41.0	1754900.0	0.00233631545957	145.0	4517666.0	0.00320962195966	5.0	1142828.0	0.000437511156534	15.0	2100620.0	0.000714074892175	1.0	2282235.0	4.38166972288e-05	10.0	4107675.0	0.000243446718643	1.0	1101958.0	9.07475602518e-05	27.0	5755720.0	0.000469098566296	385.0	5530981.0	0.00696079049991	139.0	1536945.0	0.00904391503925	13.0	4445822.0	0.000292409367716	24.0	7804885.0
K01437: ["aspartoacylase [EC:3.5.1.15]"]	0.00695284089401	0.0105239682993	0.0468598604565		2.03726404821e-06	1.10697457568e-05	0.0	0.0	0.0	0.0	2.7867715567e-07	3.06334677701e-06	6.82678209274e-06	2.09586550943e-05	0.0	1754900.0	0.0	0.0	4517666.0	0.0	0.0	1142828.0	0.0	0.0	2100620.0	0.0	0.0	2282235.0	0.0	0.0	4107675.0	0.0	0.0	1101958.0	0.0	0.0	5755720.0	0.0	0.0	5530981.0	0.0	0.0	1536945.0	0.0	0.0	4445822.0	0.0	0.0	7804885.0
K01438: ["acetylornithine deacetylase [EC:3.5.1.16]"]	0.00566452519416	0.00888949116516	0.0483727376811		0.0101695896444	0.0111326891554	0.00450913935448	0.00292274474273	0.00534000836653	0.00385768572189	0.00932613539607	0.00790058140608	0.00702744472439	0.00397005541627	132.0	1754900.0	0.00752179611374	552.0	4517666.0	0.0122186987706	844.0	1142828.0	0.073851883223	151.0	2100620.0	0.00718835391456	164.0	2282235.0	0.00718593834553	225.0	4107675.0	0.00547755116946	25.0	1101958.0	0.0022686890063	251.0	5755720.0	0.00436087926445	974.0	5530981.0	0.017609895966	330.0	1536945.0	0.0214711652011	180.0	4445822.0	0.00404874509146	207.0	7804885.0
K01439: ["succinyl-diaminopimelate desuccinylase [EC:3.5.1.18]"]	0.00706958306693	0.0106028685111	0.046736558851		0.0592824000268	0.00874109023185	0.0651525680261	0.0109144265844	0.0589210037517	0.0114981785798	0.0582140068588	0.00963070586811	0.0580370284421	0.00923557741226	992.0	1754900.0	0.0565274374608	2404.0	4517666.0	0.0532133185587	1044.0	1142828.0	0.0913523294844	1111.0	2100620.0	0.0528891470137	1143.0	2282235.0	0.0500824849325	2075.0	4107675.0	0.0505151941183	629.0	1101958.0	0.0570802153984	3533.0	5755720.0	0.0613824161009	3451.0	5530981.0	0.0623939948447	908.0	1536945.0	0.0590782363715	2185.0	4445822.0	0.0491472668047	3408.0	7804885.0
K01442: ["choloylglycine hydrolase [EC:3.5.1.24]"]	0.000191960170592	0.0006770539083	0.0723975010418		0.00347209469062	0.00300935820246	0.00144950743679	0.00105845074432	0.00202276067301	0.00122812962578	0.00403757348898	0.00363715793402	0.00262581891761	0.00169366971028	45.0	1754900.0	0.00256424867514	336.0	4517666.0	0.00743746881686	13.0	1142828.0	0.00113752900699	83.0	2100620.0	0.00395121440337	32.0	2282235.0	0.00140213431132	261.0	4107675.0	0.00635395935657	11.0	1101958.0	0.00099822316277	143.0	5755720.0	0.00248448499927	405.0	5530981.0	0.0073223900064	107.0	1536945.0	0.00696186265611	58.0	4445822.0	0.00130459564058	129.0	7804885.0
K01443: ["N-acetylglucosamine-6-phosphate deacetylase [EC:3.5.1.25]"]	3.57701153113e-09	3.21201035449e-08	0.142573673572		0.0417847110093	0.00870370390607	0.0313886798163	0.00963829743661	0.0354027820528	0.00718626716129	0.0427378762498	0.0092027573334	0.0412678322806	0.0072754089036	691.0	1754900.0	0.0393754629893	2104.0	4517666.0	0.0465727214008	178.0	1142828.0	0.0155753971726	888.0	2100620.0	0.0422732336167	830.0	2282235.0	0.0363678586999	1602.0	4107675.0	0.0390001643265	403.0	1101958.0	0.0365712667815	2479.0	5755720.0	0.0430701979943	2717.0	5530981.0	0.0491232929565	626.0	1536945.0	0.0407301497451	1547.0	4445822.0	0.0347967147583	2613.0	7804885.0
K01448: ["N-acetylmuramoyl-L-alanine amidase [EC:3.5.1.28]"]	0.000846736945169	0.00213656920932	0.0620578158832		0.0702393500181	0.0148564376006	0.0833773051535	0.0105440944985	0.0822795183656	0.00940599866441	0.0738478353682	0.0169353443634	0.0760479118585	0.00781123704653	1230.0	1754900.0	0.0700894637871	2616.0	4517666.0	0.057906007217	245.0	1142828.0	0.0214380466702	1490.0	2100620.0	0.0709314392894	1775.0	2282235.0	0.0777746375811	3231.0	4107675.0	0.0786576347934	990.0	1101958.0	0.0898400846493	4615.0	5755720.0	0.0801811067946	2735.0	5530981.0	0.0494487325124	906.0	1536945.0	0.0589481080976	3789.0	4445822.0	0.0852260841752	6452.0	7804885.0
K01449: ["N-acetylmuramoyl-L-alanine amidase [EC:3.5.1.28]"]	0.0324837741119	0.0395239837103	0.0351595765851		0.00221349397378	0.00162484088596	0.00127506076289	0.000921140436037	0.00124883903213	0.000613127288835	0.00213906220673	0.00185947439228	0.00198284994291	0.00141329680404	32.0	1754900.0	0.00182346572454	50.0	4517666.0	0.00110676619299	29.0	1142828.0	0.0025375647079	11.0	2100620.0	0.000523654920928	33.0	2282235.0	0.00144595100855	83.0	4107675.0	0.00202060776473	60.0	1101958.0	0.00544485361511	319.0	5755720.0	0.00554231269068	51.0	5530981.0	0.000922078741547	7.0	1536945.0	0.000455448958811	67.0	4445822.0	0.00150703289515	172.0	7804885.0
K01451: ["hippurate hydrolase [EC:3.5.1.32]"]	0.00042690646585	0.00131241114392	0.0668615513997		0.0142123211991	0.0176926955113	0.0027708453569	0.00371681481274	0.00302026157318	0.00360241417454	0.0143662949521	0.0188430692554	0.00568577237274	0.00588373702156	193.0	1754900.0	0.0109977776511	1391.0	4517666.0	0.0307902354889	82.0	1142828.0	0.00717518296717	84.0	2100620.0	0.00399881939618	47.0	2282235.0	0.00205938476975	67.0	4107675.0	0.00163109301491	19.0	1101958.0	0.00172420364479	284.0	5755720.0	0.00493422195659	2125.0	5530981.0	0.0384199475645	805.0	1536945.0	0.0523766302633	97.0	4445822.0	0.00218182374373	225.0	7804885.0
K01453: ["None"]	0.000405062125676	0.0012629040588	0.0672275995799		0.00450018756979	0.00629157817996	0.00059888058343	0.00126862615462	0.000311961490773	0.000317346261153	0.00442664025596	0.006289542836	0.00157660424212	0.0021020522282	72.0	1754900.0	0.00410279788022	389.0	4517666.0	0.00861064098143	12.0	1142828.0	0.00105002677568	16.0	2100620.0	0.000761679884986	2.0	2282235.0	8.76333944576e-05	11.0	4107675.0	0.000267791390507	1.0	1101958.0	9.07475602518e-05	75.0	5755720.0	0.00130305157304	822.0	5530981.0	0.0148617397167	248.0	1536945.0	0.0161359059693	11.0	4445822.0	0.000247423311145	56.0	7804885.0
K01454: ["None"]	0.0394699058211	0.0467005272237	0.0336312279613		0.000349418250533	0.000810699815078	6.34251648007e-05	0.000169113464481	6.08090190094e-06	1.5841943883e-05	0.000431577560833	0.000886018293598	0.000133639847925	0.000213297727959	2.0	1754900.0	0.000113966607784	96.0	4517666.0	0.00212499109053	0.0	1142828.0	0.0	0.0	2100620.0	0.0	0.0	2282235.0	0.0	0.0	4107675.0	0.0	0.0	1101958.0	0.0	21.0	5755720.0	0.000364854440452	14.0	5530981.0	0.000253119654542	13.0	1536945.0	0.000845833780649	3.0	4445822.0	6.74790848576e-05	8.0	7804885.0
K01455: ["formamidase [EC:3.5.1.49]"]	1.70405604537e-17	3.38885722018e-16	0.250486564504		0.00327293403713	0.00437845660107	0.0211951203653	0.0215951680714	0.0111826710581	0.0201292640634	0.00396131260583	0.00621464205749	0.00197386361181	0.00277802623333	51.0	1754900.0	0.00290614849849	204.0	4517666.0	0.00451560606738	9.0	1142828.0	0.000787520081762	21.0	2100620.0	0.000999704849045	1.0	2282235.0	4.38166972288e-05	14.0	4107675.0	0.0003408254061	2.0	1101958.0	0.000181495120504	67.0	5755720.0	0.00116405940525	462.0	5530981.0	0.0083529485999	212.0	1536945.0	0.0137935970383	6.0	4445822.0	0.000134958169715	34.0	7804885.0
K01457: ["allophanate hydrolase [EC:3.5.1.54]"]	0.00108072595421	0.00251764087281	0.0603315832603		0.00324968968771	0.00451629415059	0.000456453146958	0.000824568684569	0.000630197478512	0.00125137344984	0.00310222333622	0.00455033793922	0.00107327559174	0.00146203563363	42.0	1754900.0	0.00239329876346	294.0	4517666.0	0.00650778521475	4.0	1142828.0	0.000350008925228	2.0	2100620.0	9.52099856233e-05	2.0	2282235.0	8.76333944576e-05	8.0	4107675.0	0.000194757374914	1.0	1101958.0	9.07475602518e-05	64.0	5755720.0	0.00111193734233	653.0	5530981.0	0.0118062238869	204.0	1536945.0	0.0132730839425	11.0	4445822.0	0.000247423311145	39.0	7804885.0
K01458: ["N-formylglutamate deformylase [EC:3.5.1.68]"]	0.000442033643278	0.00134875285988	0.0666186986406		0.00248338017246	0.00343843435644	0.000349735186929	0.000735440208979	0.000186432030913	0.000219726705715	0.00258281432671	0.00377225172867	0.000782159870623	0.000971931554636	54.0	1754900.0	0.00307709841017	264.0	4517666.0	0.00584372549896	3.0	1142828.0	0.000262506693921	2.0	2100620.0	9.52099856233e-05	1.0	2282235.0	4.38166972288e-05	4.0	4107675.0	9.7378687457e-05	0.0	1101958.0	0.0	56.0	5755720.0	0.000972945174539	412.0	5530981.0	0.00744894983367	173.0	1536945.0	0.0112560956963	7.0	4445822.0	0.000157451198001	36.0	7804885.0
K01459: ["None"]	3.7515891239e-26	1.45116414463e-24	0.347261811117		0.00147298626153	0.00225503425683	0.0206975138489	0.021689619356	0.0101312833678	0.020148638152	0.00134390987652	0.00202568470688	0.000938961949039	0.00201236693106	8.0	1754900.0	0.000455866431136	59.0	4517666.0	0.00130598410772	4.0	1142828.0	0.000350008925228	3.0	2100620.0	0.000142814978435	0.0	2282235.0	0.0	3.0	4107675.0	7.30340155928e-05	0.0	1101958.0	0.0	18.0	5755720.0	0.000312732377531	180.0	5530981.0	0.0032543955584	100.0	1536945.0	0.0065064136973	1.0	4445822.0	2.24930282859e-05	16.0	7804885.0
K01461: ["N-acyl-D-glutamate deacylase [EC:3.5.1.82]"]	0.00195674355441	0.00382227375779	0.0560965353615		0.000664601670249	0.00105927103267	6.38788866521e-05	0.000129954837109	4.33557600946e-05	6.98747275049e-05	0.000622467455665	0.000980591669269	0.000251293266843	0.000392985061032	4.0	1754900.0	0.000227933215568	26.0	4517666.0	0.000575518420352	2.0	1142828.0	0.000175004462614	1.0	2100620.0	4.76049928116e-05	0.0	2282235.0	0.0	1.0	4107675.0	2.43446718643e-05	0.0	1101958.0	0.0	8.0	5755720.0	0.000138992167791	95.0	5530981.0	0.00171759765582	27.0	1536945.0	0.00175673169827	1.0	4445822.0	2.24930282859e-05	8.0	7804885.0
K01463: ["None"]	1.30187689891e-05	6.88079081706e-05	0.0905624818674		0.0256822190403	0.00990746434248	0.0171786466347	0.00628362651086	0.0182606159944	0.0051870073053	0.0247367486129	0.00888591747239	0.0229867325312	0.00643868834289	376.0	1754900.0	0.0214257222634	1616.0	4517666.0	0.0357706833573	42.0	1142828.0	0.00367509371489	441.0	2100620.0	0.0209938018299	428.0	2282235.0	0.0187535464139	695.0	4107675.0	0.0169195469457	163.0	1101958.0	0.0147918523211	1166.0	5755720.0	0.0202581084556	1796.0	5530981.0	0.0324716356827	417.0	1536945.0	0.0271317451177	807.0	4445822.0	0.0181518738267	1571.0	7804885.0
K01464: ["dihydropyrimidinase [EC:3.5.2.2]"]	0.0294979495408	0.0364965843176	0.0359111506938		0.0133393364579	0.0051756977753	0.0100022533797	0.00452226418792	0.0123369523386	0.00449750176811	0.0133169783175	0.00574391703587	0.0136215479721	0.00593006177603	232.0	1754900.0	0.0132201265029	661.0	4517666.0	0.0146314490713	83.0	1142828.0	0.00726268519847	151.0	2100620.0	0.00718835391456	225.0	2282235.0	0.00985875687648	500.0	4107675.0	0.0121723359321	136.0	1101958.0	0.0123416681943	764.0	5755720.0	0.0132737520241	656.0	5530981.0	0.0118604638128	205.0	1536945.0	0.0133381480795	556.0	4445822.0	0.012506123727	861.0	7804885.0
K01465: ["dihydroorotase [EC:3.5.2.3]"]	2.01597877599e-27	9.21590297595e-26	0.360317319473		0.0922897705099	0.00318986051626	0.11504549954	0.0243749898941	0.10358677254	0.0227169816009	0.0922881008317	0.00341723513389	0.0914616414635	0.00270337876504	1561.0	1754900.0	0.0889509373753	4274.0	4517666.0	0.0946063741764	1141.0	1142828.0	0.0998400459212	1859.0	2100620.0	0.0884976816369	2042.0	2282235.0	0.0894736957412	3966.0	4107675.0	0.0965509686136	1031.0	1101958.0	0.0935607346196	5467.0	5755720.0	0.0949837726644	5110.0	5530981.0	0.0923886739079	1348.0	1536945.0	0.0877064566396	4302.0	4445822.0	0.0967650076859	7357.0	7804885.0
K01466: ["allantoinase [EC:3.5.2.5]"]	0.00763785952855	0.0113248801771	0.0461632794842		0.000738091823685	0.00118018949308	0.000130760291328	0.000163705821447	0.00019124363982	0.000155136637146	0.000839264378378	0.00135560306497	0.000343135897861	0.000447015977168	2.0	1754900.0	0.000113966607784	53.0	4517666.0	0.00117317216456	7.0	1142828.0	0.000612515619148	15.0	2100620.0	0.000714074892175	3.0	2282235.0	0.000131450091686	4.0	4107675.0	9.7378687457e-05	1.0	1101958.0	9.07475602518e-05	4.0	5755720.0	6.94960838957e-05	106.0	5530981.0	0.00191647738439	37.0	1536945.0	0.002407373068	13.0	4445822.0	0.000292409367716	4.0	7804885.0
K01467: ["beta-lactamase [EC:3.5.2.6]"]	0.000253823669662	0.000860750787294	0.070470825738		0.0407657928311	0.0134813790283	0.0310796162766	0.0122675177036	0.0350443742947	0.00975660187074	0.0432829691764	0.0155225627569	0.0392785840054	0.0107941062366	612.0	1754900.0	0.0348737819819	2523.0	4517666.0	0.055847422098	106.0	1142828.0	0.00927523651853	863.0	2100620.0	0.0410831087965	693.0	2282235.0	0.0303649711796	1540.0	4107675.0	0.037490794671	367.0	1101958.0	0.0333043546124	1569.0	5755720.0	0.0272598389081	2799.0	5530981.0	0.0506058509331	1002.0	1536945.0	0.065194265247	1515.0	4445822.0	0.0340769378531	4136.0	7804885.0
K01469: ["5-oxoprolinase (ATP-hydrolysing) [EC:3.5.2.9]"]	0.0151317423229	0.020306417452	0.0410355894214		0.00206576103222	0.00275945037767	0.000552311417339	0.00108314638193	0.00095778496489	0.00279135580379	0.00310134086816	0.00553703130835	0.00129447467625	0.00163760176267	14.0	1754900.0	0.000797766254487	204.0	4517666.0	0.00451560606738	16.0	1142828.0	0.00140003570091	6.0	2100620.0	0.00028562995687	0.0	2282235.0	0.0	10.0	4107675.0	0.000243446718643	0.0	1101958.0	0.0	51.0	5755720.0	0.00088607506967	307.0	5530981.0	0.00555055242461	80.0	1536945.0	0.00520513095784	4.0	4445822.0	8.99721131435e-05	23.0	7804885.0
K01470: ["creatinine amidohydrolase [EC:3.5.2.10]"]	0.00273343581078	0.00488658915893	0.0536882672266		0.0116018521596	0.00687480151267	0.00771620869986	0.0042652495077	0.00838449012637	0.00498401669135	0.0122231346217	0.00721001340408	0.00952268042317	0.00407922997621	115.0	1754900.0	0.00655307994758	429.0	4517666.0	0.00949605393582	21.0	1142828.0	0.00183754685744	99.0	2100620.0	0.00471289428835	123.0	2282235.0	0.00538945375914	473.0	4107675.0	0.0115150297918	145.0	1101958.0	0.0131583962365	480.0	5755720.0	0.00833953006748	887.0	5530981.0	0.0160369381128	244.0	1536945.0	0.0158756494214	597.0	4445822.0	0.0134283378867	520.0	7804885.0
K01471: ["", "6-aminohexanoate-cyclic-dimer hydrolase [EC:3.5.2.12]"]	0.00232843161498	0.00433425662862	0.0548458211143		0.000639519747024	0.00105455728787	6.39253711678e-05	0.000134840013616	4.57891439683e-05	7.55459828353e-05	0.000614539064769	0.000963229447962	0.000250009523943	0.000383873540997	2.0	1754900.0	0.000113966607784	38.0	4517666.0	0.000841142306669	2.0	1142828.0	0.000175004462614	1.0	2100620.0	4.76049928116e-05	0.0	2282235.0	0.0	1.0	4107675.0	2.43446718643e-05	0.0	1101958.0	0.0	9.0	5755720.0	0.000156366188765	90.0	5530981.0	0.0016271977792	25.0	1536945.0	0.00162660342433	0.0	4445822.0	0.0	10.0	7804885.0
K01473: ["N-methylhydantoinase A [EC:3.5.2.14]"]	2.07210448169e-15	3.56939044541e-14	0.224966185879		0.00455847104509	0.0066531365059	0.021168420506	0.0214763727966	0.0103646646391	0.0201948319202	0.00437477089459	0.00625686748195	0.00226618692663	0.0032968569189	54.0	1754900.0	0.00307709841017	676.0	4517666.0	0.0149634789292	9.0	1142828.0	0.000787520081762	20.0	2100620.0	0.000952099856233	1.0	2282235.0	4.38166972288e-05	11.0	4107675.0	0.000267791390507	1.0	1101958.0	9.07475602518e-05	99.0	5755720.0	0.00172002807642	653.0	5530981.0	0.0118062238869	215.0	1536945.0	0.0139887894492	15.0	4445822.0	0.000337395424288	68.0	7804885.0
K01474: ["N-methylhydantoinase B [EC:3.5.2.14]"]	0.000860103900328	0.00215792282905	0.0619472434949		0.00379862229887	0.00562187281674	0.000514250494109	0.000944286397712	0.000287120348223	0.000288644303389	0.00361493060638	0.00516758073795	0.00154267849039	0.00206121071427	45.0	1754900.0	0.00256424867514	467.0	4517666.0	0.0103371962425	8.0	1142828.0	0.000700017850455	18.0	2100620.0	0.00085688987061	1.0	2282235.0	4.38166972288e-05	11.0	4107675.0	0.000267791390507	1.0	1101958.0	9.07475602518e-05	70.0	5755720.0	0.00121618146817	577.0	5530981.0	0.0104321457622	156.0	1536945.0	0.0101500053678	11.0	4445822.0	0.000247423311145	54.0	7804885.0
K01476: ["arginase [EC:3.5.3.1]"]	1.03522464263e-19	2.3210132115e-18	0.276625381782		0.00343309606574	0.00445996913023	0.0212873749503	0.0214925465449	0.010646346325	0.0201227805546	0.00362877336073	0.00468605163766	0.00191268906057	0.00265254739278	55.0	1754900.0	0.00313408171406	322.0	4517666.0	0.00712757428283	5.0	1142828.0	0.000437511156534	20.0	2100620.0	0.000952099856233	9.0	2282235.0	0.000394350275059	19.0	4107675.0	0.000462548765421	7.0	1101958.0	0.000635232921763	82.0	5755720.0	0.00142466971986	532.0	5530981.0	0.00961854687261	198.0	1536945.0	0.0128826991207	18.0	4445822.0	0.000404874509146	58.0	7804885.0
K01477: ["allantoicase [EC:3.5.3.4]"]	0.000985234183647	0.00236725209996	0.0609870134233		0.00107322551564	0.00156247561837	0.000134950200504	0.000284022897731	9.25694390316e-05	0.000175470123184	0.00106441360754	0.00164221616798	0.000313841465713	0.000471695655637	1.0	1754900.0	5.6983303892e-05	76.0	4517666.0	0.00168228461334	2.0	1142828.0	0.000175004462614	0.0	2100620.0	0.0	1.0	2282235.0	4.38166972288e-05	4.0	4107675.0	9.7378687457e-05	0.0	1101958.0	0.0	19.0	5755720.0	0.000330106398504	207.0	5530981.0	0.00374255489216	71.0	1536945.0	0.00461955372508	2.0	4445822.0	4.49860565718e-05	12.0	7804885.0
K01478: ["arginine deiminase [EC:3.5.3.6]"]	0.00468596568719	0.00758023861163	0.0497655102612		0.0222013228057	0.00817676109599	0.0167383497513	0.00620228010061	0.0189381069949	0.00471875448681	0.0215148323484	0.00770845080965	0.0231049681694	0.00604520041996	380.0	1754900.0	0.0216536554789	1092.0	4517666.0	0.0241717736548	84.0	1142828.0	0.00735018742978	526.0	2100620.0	0.0250402262189	385.0	2282235.0	0.0168694284331	919.0	4107675.0	0.0223727534432	140.0	1101958.0	0.0127046584353	1197.0	5755720.0	0.0207967031058	1524.0	5530981.0	0.0275538823945	296.0	1536945.0	0.019258984544	789.0	4445822.0	0.0177469993176	1436.0	7804885.0
K01479: ["formiminoglutamase [EC:3.5.3.8]"]	0.00267939621777	0.00482922410986	0.0538326293352		0.00979828161012	0.00439156692181	0.00730946992751	0.00328856044788	0.00731267357166	0.0030055753826	0.00986647193927	0.0038632573515	0.00878156801226	0.00321795422443	132.0	1754900.0	0.00752179611374	702.0	4517666.0	0.0155389973495	27.0	1142828.0	0.00236256024529	226.0	2100620.0	0.0107587283754	191.0	2282235.0	0.0083689891707	472.0	4107675.0	0.0114906851199	101.0	1101958.0	0.00916550358544	417.0	5755720.0	0.00724496674612	866.0	5530981.0	0.015657258631	269.0	1536945.0	0.0175022528457	262.0	4445822.0	0.0058931734109	644.0	7804885.0
K01480: ["agmatinase [EC:3.5.3.11]"]	0.00453608409143	0.00739898795266	0.0500035617357		0.0113522153079	0.00678122466427	0.00815242828121	0.00419998705922	0.00875797808426	0.00437161832987	0.0131522160499	0.00965908411239	0.00881204718377	0.00435287101864	77.0	1754900.0	0.00438771439968	426.0	4517666.0	0.00942964796424	17.0	1142828.0	0.00148753793222	80.0	2100620.0	0.00380839942493	136.0	2282235.0	0.00595907082312	388.0	4107675.0	0.00944573268333	104.0	1101958.0	0.00943774626619	427.0	5755720.0	0.00741870695586	794.0	5530981.0	0.0143555004076	248.0	1536945.0	0.0161359059693	560.0	4445822.0	0.0125960958401	466.0	7804885.0
K01483: ["ureidoglycolate hydrolase [EC:3.5.3.19]"]	0.000701304599626	0.0018753596056	0.0633856179056		0.00218277426862	0.0031385394457	0.000294012598937	0.000577038949605	0.000171750457491	0.000218833922202	0.00213332227385	0.00318173862789	0.000659869139403	0.000853138112247	38.0	1754900.0	0.00216536554789	239.0	4517666.0	0.00529034240247	2.0	1142828.0	0.000175004462614	1.0	2100620.0	4.76049928116e-05	0.0	2282235.0	0.0	5.0	4107675.0	0.000121723359321	0.0	1101958.0	0.0	50.0	5755720.0	0.000868701048696	422.0	5530981.0	0.00762974958692	156.0	1536945.0	0.0101500053678	8.0	4445822.0	0.000179944226287	25.0	7804885.0
K01484: ["succinylarginine dihydrolase [EC:3.5.3.23]"]	0.00398841106396	0.00663165183993	0.0509439001313		0.00264191669103	0.00372948592953	0.000447974787083	0.000759130942532	0.000581095106613	0.00129958565134	0.0026980457594	0.00422675307688	0.00101631308703	0.00145987176287	18.0	1754900.0	0.00102569947006	255.0	4517666.0	0.00564450758423	14.0	1142828.0	0.0012250312383	4.0	2100620.0	0.000190419971247	0.0	2282235.0	0.0	8.0	4107675.0	0.000194757374914	2.0	1101958.0	0.000181495120504	40.0	5755720.0	0.000694960838957	618.0	5530981.0	0.0111734247505	203.0	1536945.0	0.0132080198055	11.0	4445822.0	0.000247423311145	30.0	7804885.0
K01485: ["cytosine deaminase [EC:3.5.4.1]"]	3.30759460022e-05	0.000157547131161	0.0843434690263		0.0189073368571	0.00795765108841	0.0118192386467	0.00531196735427	0.0144065348349	0.00512241462534	0.0189711018706	0.00850227524411	0.0162647386124	0.00573219320172	453.0	1754900.0	0.0258134366631	818.0	4517666.0	0.0181066949172	79.0	1142828.0	0.00691267627324	407.0	2100620.0	0.0193752320743	367.0	2282235.0	0.016080727883	437.0	4107675.0	0.0106386216047	135.0	1101958.0	0.012250920634	774.0	5755720.0	0.0134474922338	1231.0	5530981.0	0.0222564496244	544.0	1536945.0	0.0353948905133	388.0	4445822.0	0.00872729497492	693.0	7804885.0
[truncated: 2,406 more rows]
[truncated: 206 more columns]
