# Supplementary material for: Gastric Microbiota in a Low–Helicobacter pylori Prevalence General Population and Their Associations With Gastric Lesions
Source: Clin Transl Gastroenterol. 2020 Jul 27;11(7):e00191. doi: 10.14309/ctg.0000000000000191 (PMC7431247; doi:10.14309/ctg.0000000000000191)
Supplement: SUPPLEMENTARY MATERIAL [file ct9-11-e00191-s007.xlsx]

## Sheet: OlgaStage0_vs_OlgaStage1
	baseMean	log2FoldChange	lfcSE	stat	pvalue	padj	Domain	Phylum	Class	Order	Family	Genus	Reference
Otu156	1.96935	10.483	2.57885	4.06498	4.80356e-05	0.00262275	Bacteria	Firmicutes	Bacilli	Lactobacillales	Streptococcaceae	Lactococcus
Otu579	65.031	-3.30825	0.810851	-4.07997	4.50412e-05	0.00262275	Bacteria	Firmicutes	Clostridia	Clostridiales	Lachnospiraceae	Stomatobaculum
Otu223	0.946498	22.7534	3.00538	7.57091	3.7063e-14	1.01182e-11	Bacteria	Actinobacteria	Actinobacteria	Actinomycetales	Corynebacteriaceae	Corynebacterium	50
Otu19	69.6456	2.23377	0.635895	3.51279	0.000443429	0.0172937	Bacteria	Proteobacteria	Betaproteobacteria	Burkholderiales	Burkholderiaceae	Burkholderia
Otu116	9.6156	7.56123	1.70874	4.42504	9.64266e-06	0.000877482	Bacteria	Proteobacteria	Gammaproteobacteria	Oceanospirillales	Halomonadaceae	Halomonas
Otu86	8.82248	7.25924	1.08897	6.66612	2.62656e-11	3.58525e-09	Bacteria	Proteobacteria	Alphaproteobacteria	Rhizobiales	Methylobacteriaceae	Methylobacterium
Otu13	97.4581	1.84418	0.564113	3.26917	0.00107863	0.0342616	Bacteria	Proteobacteria	Alphaproteobacteria	Rhizobiales	Bradyrhizobiaceae	Bradyrhizobium
Otu76	7.74016	2.78806	0.856255	3.25611	0.0011295	0.0342616	Bacteria	Proteobacteria	Alphaproteobacteria	Rhizobiales	Phyllobacteriaceae	Mesorhizobium
Otu160	1.89723	7.24633	1.8762	3.86223	0.000112357	0.00511225	Bacteria	Proteobacteria	Alphaproteobacteria	Rhodospirillales	Acetobacteraceae	Gluconacetobacter
Red font means some species within the genus are known pathogens (see references sheet)

## Sheet: References
References
14	Coker OO, Dai Z, Nie Y, Zhao G, Cao L, Nakatsu G, et al. Mucosal microbiome dysbiosis in gastric carcinogenesis. Gut 2018;67:1024-32.
42	Patil S, Rao RS, Sanketh DS, Amrutha N. Microbial flora in oral diseases. J Contemp Dent Pract 2013;14:1202-8.
43	Rams TE, Hawley CE, Whitaker EJ, Degener JE, van Winkelhoff AJ. Centipeda periodontii in human periodontitis. Odontology 2015;103:286-91.
47	Jo HJ, Kim J, Kim N, Park JH, Nam RH, Seok YJ, et al. Analysis of Gastric Microbiota by Pyrosequencing: Minor Role of Bacteria Other Than Helicobacter pylori in the Gastric Carcinogenesis. Helicobacter 2016;21:364-74.
48	Ayanaba A, Alexander M. Microbial formation of nitrosamines in vitro. Appl Microbiol 1973;25:862-8.
50	Brandi G, Biavati B, Calabrese C, Granata M, Nannetti A, Mattarelli P, et al. Urease-positive bacteria other than Helicobacter pylori in human gastric juice and mucosa. Am J Gastroenterol 2006;101:1756-61.
